# Supplementary material for: Astrocytic Hevin/SPARCL‐1 Regulates Cognitive Decline in Pathological and Normal Brain Aging
Source: Aging Cell. 2025 Feb 12;24(5):e14493. doi: 10.1111/acel.14493 (PMC12074016; doi:10.1111/acel.14493)
Supplement: Supplementary file 1 — Data S1. [file ACEL-24-e14493-s001.xlsx]

## Sheet: Summary
Sheet
proteinGroups	MS/MS data for wild type and APP/PSEN animals treated with AAV-GFAP-Mock or AAV-GFAP-Hevin for 6 months
Analysis_pV	Analysis of P values and Fold change of LFQ intensities in all groups
APP_PSEN_comparison	Gene set enrichment analysis and PPI enrichment of differentally expressed proteins comparing middle aged APP/PSEN injecetd with AAV-GFAP-Mock or AAV-GFAP-Hevin
WT_comparison	Gene set enrichment analysis and PPI enrichment of differentally expressed proteins comparing middle aged wild type injecetd with AAV-GFAP-Mock or AAV-GFAP-Hevin
WT x APP_Comparison	Differentally expressed proteins analysis comparing middle aged wild-type with middle aged APP/PSEN
DEG lists	Comparison of differentally expressed proteins lists

## Sheet: proteinGroups
Protein IDs	Majority protein IDs	Peptide counts (all)	Peptide counts (razor+unique)	Peptide counts (unique)	Protein names	Gene names	Fasta headers	Number of proteins	Peptides	Razor + unique peptides	Unique peptides	Peptides 01	Peptides 02	Peptides 03	Peptides 04	Peptides 05	Peptides 06	Peptides 07	Peptides 08	Peptides 09	Peptides 10	Peptides 11	Peptides 12	Peptides 13	Peptides 14	Peptides 15	Peptides 16	Peptides 17	Peptides 18	Peptides 19	Peptides 20	Razor + unique peptides 01	Razor + unique peptides 02	Razor + unique peptides 03	Razor + unique peptides 04	Razor + unique peptides 05	Razor + unique peptides 06	Razor + unique peptides 07	Razor + unique peptides 08	Razor + unique peptides 09	Razor + unique peptides 10	Razor + unique peptides 11	Razor + unique peptides 12	Razor + unique peptides 13	Razor + unique peptides 14	Razor + unique peptides 15	Razor + unique peptides 16	Razor + unique peptides 17	Razor + unique peptides 18
A0A1W2P872;Q9JKN6	A0A1W2P872	4;1	4;1	4;1			sp|A0A1W2P872|NOVA2_MOUSE RNA-binding protein Nova-2 OS=Mus musculus OX=10090 GN=Nova2 PE=1 SV=1	2	4	4	4	3	3	1	2	3	4	2	4	3	2	2	3	2	2	2	3	2	3	4	3	3	3	1	2	3	4	2	4	3	2	2	3	2	2	2	3	2	3
A1L3P4	A1L3P4	2	2	2	Sodium/hydrogen exchanger	Slc9a6	sp|A1L3P4|SL9A6_MOUSE Sodium/hydrogen exchanger 6 OS=Mus musculus OX=10090 GN=Slc9a6 PE=1 SV=1	1	2	2	2	2	2	2	2	2	1	2	2	2	2	2	2	1	2	2	2	1	1	2	2	2	2	2	2	2	1	2	2	2	2	2	2	1	2	2	2	1	1
Q3TCH7;A2A432;Q8LGH4	Q3TCH7;A2A432;Q8LGH4	2;2;1	2;2;1	2;2;1	Cullin-4A;Cullin-4B;Cullin-4	Cul4a;Cul4b;CUL4	sp|Q3TCH7|CUL4A_MOUSE Cullin-4A OS=Mus musculus OX=10090 GN=Cul4a PE=1 SV=1;sp|A2A432|CUL4B_MOUSE Cullin-4B OS=Mus musculus OX=10090 GN=Cul4b PE=1 SV=1;sp|Q8LGH4|CUL4_ARATH Cullin-4 OS=Arabidopsis thaliana OX=3702 GN=CUL4 PE=1 SV=1	3	2	2	2	1	1	1	1	1	1	1	1	1	1	1	1	1	1	1	2	1	0	1	1	1	1	1	1	1	1	1	1	1	1	1	1	1	1	1	2	1	0
A2A5R2;Q9LPC5;G3X9K3	A2A5R2;Q9LPC5;G3X9K3	2;1;1	2;1;1	2;1;1	Brefeldin A-inhibited guanine nucleotide-exchange protein 2;Brefeldin A-inhibited guanine nucleotide-exchange protein 3;Brefeldin A-inhibited guanine nucleotide-exchange protein 1	Arfgef2;BIG3;Arfgef1	sp|A2A5R2|BIG2_MOUSE Brefeldin A-inhibited guanine nucleotide-exchange protein 2 OS=Mus musculus OX=10090 GN=Arfgef2 PE=1 SV=1;sp|Q9LPC5|BIG3_ARATH Brefeldin A-inhibited guanine nucleotide-exchange protein 3 OS=Arabidopsis thaliana OX=3702 GN=BIG3 PE=1 SV=	3	2	2	2	1	1	1	2	2	2	1	1	0	2	1	1	1	1	1	2	2	1	2	2	1	1	1	2	2	2	1	1	0	2	1	1	1	1	1	2	2	1
A2A699	A2A699	4	4	4	Protein FAM171A2	Fam171a2	sp|A2A699|F1712_MOUSE Protein FAM171A2 OS=Mus musculus OX=10090 GN=Fam171a2 PE=1 SV=1	1	4	4	4	3	2	2	1	2	1	1	1	3	2	1	2	1	1	2	1	1	0	1	2	3	2	2	1	2	1	1	1	3	2	1	2	1	1	2	1	1	0
Q5TDH0;A2ADY9	Q5TDH0;A2ADY9	2;2	2;2	2;2	Protein DDI1 homolog 2	DDI2;Ddi2	sp|Q5TDH0|DDI2_HUMAN Protein DDI1 homolog 2 OS=Homo sapiens OX=9606 GN=DDI2 PE=1 SV=1;sp|A2ADY9|DDI2_MOUSE Protein DDI1 homolog 2 OS=Mus musculus OX=10090 GN=Ddi2 PE=1 SV=1	2	2	2	2	2	0	1	1	1	1	0	2	1	1	1	1	1	0	1	1	0	0	0	1	2	0	1	1	1	1	0	2	1	1	1	1	1	0	1	1	0	0
A2AF47	A2AF47	2	1	1	Dedicator of cytokinesis protein 11	Dock11	sp|A2AF47|DOC11_MOUSE Dedicator of cytokinesis protein 11 OS=Mus musculus OX=10090 GN=Dock11 PE=1 SV=1	1	2	1	1	1	0	0	0	0	0	0	0	0	0	0	0	0	0	1	0	0	0	0	0	1	0	0	0	0	0	0	0	0	0	0	0	0	0	0	0	0	0
A2AG50	A2AG50	5	5	5	MAP7 domain-containing protein 2	Map7d2	sp|A2AG50|MA7D2_MOUSE MAP7 domain-containing protein 2 OS=Mus musculus OX=10090 GN=Map7d2 PE=1 SV=1	1	5	5	5	4	3	4	3	4	3	2	3	3	3	3	4	2	3	2	1	2	3	4	3	4	3	4	3	4	3	2	3	3	3	3	4	2	3	2	1	2	3
A2AGT5	A2AGT5	11	11	11	Cytoskeleton-associated protein 5	Ckap5	sp|A2AGT5|CKAP5_MOUSE Cytoskeleton-associated protein 5 OS=Mus musculus OX=10090 GN=Ckap5 PE=1 SV=1	1	11	11	11	9	7	7	9	7	6	4	7	6	9	7	9	3	2	7	8	7	6	4	9	9	7	7	9	7	6	4	7	6	9	7	9	3	2	7	8	7	6
A2AJI0	A2AJI0	4	4	4	MAP7 domain-containing protein 1	Map7d1	sp|A2AJI0|MA7D1_MOUSE MAP7 domain-containing protein 1 OS=Mus musculus OX=10090 GN=Map7d1 PE=1 SV=1	1	4	4	4	2	2	2	3	1	2	1	2	1	3	1	2	1	3	3	3	1	3	2	2	2	2	2	3	1	2	1	2	1	3	1	2	1	3	3	3	1	3
A2ALS5	A2ALS5	11	11	10	Rap1 GTPase-activating protein 1	Rap1gap	sp|A2ALS5|RPGP1_MOUSE Rap1 GTPase-activating protein 1 OS=Mus musculus OX=10090 GN=Rap1gap PE=1 SV=2	1	11	11	10	10	9	9	10	9	10	7	11	9	10	9	10	6	8	9	8	6	9	10	10	10	9	9	10	9	10	7	11	9	10	9	10	6	8	9	8	6	9
A2ALU4;Q1W617	A2ALU4;Q1W617	2;1	2;1	2;1	Protein Shroom2;Protein Shroom4	Shroom2;Shroom4	sp|A2ALU4|SHRM2_MOUSE Protein Shroom2 OS=Mus musculus OX=10090 GN=Shroom2 PE=1 SV=1;sp|Q1W617|SHRM4_MOUSE Protein Shroom4 OS=Mus musculus OX=10090 GN=Shroom4 PE=1 SV=1	2	2	2	2	1	1	1	0	2	0	0	1	1	1	0	1	0	1	0	0	1	0	0	1	1	1	1	0	2	0	0	1	1	1	0	1	0	1	0	0	1	0
A2AN08	A2AN08	2	2	2	E3 ubiquitin-protein ligase UBR4	Ubr4	sp|A2AN08|UBR4_MOUSE E3 ubiquitin-protein ligase UBR4 OS=Mus musculus OX=10090 GN=Ubr4 PE=1 SV=1	1	2	2	2	1	2	1	1	1	1	1	1	1	1	1	1	1	1	1	1	1	1	1	1	1	2	1	1	1	1	1	1	1	1	1	1	1	1	1	1	1	1
A2AP18;Q4KWH5	A2AP18	6;1	6;1	6;1	1-phosphatidylinositol 4,5-bisphosphate phosphodiesterase eta-2	Plch2	sp|A2AP18|PLCH2_MOUSE 1-phosphatidylinositol 4,5-bisphosphate phosphodiesterase eta-2 OS=Mus musculus OX=10090 GN=Plch2 PE=1 SV=2	2	6	6	6	6	6	6	5	5	3	4	5	5	3	4	5	1	4	6	6	4	5	4	5	6	6	6	5	5	3	4	5	5	3	4	5	1	4	6	6	4	5
A2APV2;Q6ZPF4	A2APV2	3;1	3;1	2;1	Formin-like protein 2	Fmnl2	sp|A2APV2|FMNL2_MOUSE Formin-like protein 2 OS=Mus musculus OX=10090 GN=Fmnl2 PE=1 SV=2	2	3	3	2	3	2	2	1	2	2	3	2	2	1	2	2	2	0	3	2	1	3	2	2	3	2	2	1	2	2	3	2	2	1	2	2	2	0	3	2	1	3
A2APX8	A2APX8	6	1	1	Sodium channel protein	Scn1a	sp|A2APX8|SCN1A_MOUSE Sodium channel protein type 1 subunit alpha OS=Mus musculus OX=10090 GN=Scn1a PE=1 SV=1	1	6	1	1	3	5	5	3	5	5	2	3	6	4	4	3	2	2	5	4	2	4	4	4	1	1	1	1	1	1	1	1	1	1	1	1	1	1	1	1	1	1
A2AQ25	A2AQ25	4	4	4	Sickle tail protein	Skt	sp|A2AQ25|SKT_MOUSE Sickle tail protein OS=Mus musculus OX=10090 GN=Skt PE=1 SV=1	1	4	4	4	1	3	3	3	4	2	2	2	3	2	4	2	0	3	3	2	1	0	2	2	1	3	3	3	4	2	2	2	3	2	4	2	0	3	3	2	1	0
A2AQP0	A2AQP0	2	1	1	Myosin-7B	Myh7b	sp|A2AQP0|MYH7B_MOUSE Myosin-7B OS=Mus musculus OX=10090 GN=Myh7b PE=3 SV=1	1	2	1	1	1	1	1	2	1	1	2	2	1	1	1	1	1	1	1	1	1	0	1	1	0	0	0	1	0	0	1	1	0	0	0	0	0	0	0	0	0	0
A2ASQ1	A2ASQ1	2	2	2	Agrin;Agrin N-terminal 110 kDa subunit;Agrin C-terminal 110 kDa subunit;Agrin C-terminal 90 kDa fragment;Agrin C-terminal 22 kDa fragment	Agrn	sp|A2ASQ1|AGRIN_MOUSE Agrin OS=Mus musculus OX=10090 GN=Agrn PE=1 SV=1	1	2	2	2	0	2	1	0	1	0	0	1	2	0	2	1	0	1	1	1	0	1	0	0	0	2	1	0	1	0	0	1	2	0	2	1	0	1	1	1	0	1
A2ASS6	A2ASS6	3	3	3	Titin	Ttn	sp|A2ASS6|TITIN_MOUSE Titin OS=Mus musculus OX=10090 GN=Ttn PE=1 SV=1	1	3	3	3	2	2	2	3	2	3	3	2	2	2	2	2	2	2	2	2	2	2	2	2	2	2	2	3	2	3	3	2	2	2	2	2	2	2	2	2	2	2
A2ASZ8	A2ASZ8	6	6	5	Calcium-binding mitochondrial carrier protein SCaMC-2	Slc25a25	sp|A2ASZ8|SCMC2_MOUSE Mitochondrial adenyl nucleotide antiporter SLC25A25 OS=Mus musculus OX=10090 GN=Slc25a25 PE=1 SV=1	1	6	6	5	4	2	2	3	2	5	3	4	5	4	3	4	1	3	5	6	2	5	4	4	4	2	2	3	2	5	3	4	5	4	3	4	1	3	5	6	2	5
A2AWA9	A2AWA9	2	2	2	Rab GTPase-activating protein 1	Rabgap1	sp|A2AWA9|RBGP1_MOUSE Rab GTPase-activating protein 1 OS=Mus musculus OX=10090 GN=Rabgap1 PE=1 SV=1	1	2	2	2	2	1	2	2	1	1	1	1	1	2	1	1	0	1	2	2	1	1	1	0	2	1	2	2	1	1	1	1	1	2	1	1	0	1	2	2	1	1
A2CG49	A2CG49	11	6	6	Kalirin	Kalrn	sp|A2CG49|KALRN_MOUSE Kalirin OS=Mus musculus OX=10090 GN=Kalrn PE=1 SV=1	1	11	6	6	7	7	6	5	9	4	5	6	7	8	7	6	2	5	8	7	3	3	8	6	4	4	3	3	4	3	2	3	4	4	4	3	0	3	5	3	2	1
A2RT62	A2RT62	9	9	9	F-box/LRR-repeat protein 16	Fbxl16	sp|A2RT62|FXL16_MOUSE F-box/LRR-repeat protein 16 OS=Mus musculus OX=10090 GN=Fbxl16 PE=1 SV=1	1	9	9	9	8	8	8	8	8	9	7	8	9	8	8	8	5	7	9	9	6	8	8	8	8	8	8	8	8	9	7	8	9	8	8	8	5	7	9	9	6	8
Q6ZQ08;A5YKK6	Q6ZQ08;A5YKK6	2;2	2;2	2;2	CCR4-NOT transcription complex subunit 1	Cnot1;CNOT1	sp|Q6ZQ08|CNOT1_MOUSE CCR4-NOT transcription complex subunit 1 OS=Mus musculus OX=10090 GN=Cnot1 PE=1 SV=2;sp|A5YKK6|CNOT1_HUMAN CCR4-NOT transcription complex subunit 1 OS=Homo sapiens OX=9606 GN=CNOT1 PE=1 SV=2	2	2	2	2	2	1	1	1	2	1	0	2	2	1	1	1	0	1	1	2	1	1	2	1	2	1	1	1	2	1	0	2	2	1	1	1	0	1	1	2	1	1
A6H5Z3	A6H5Z3	2	2	2	Exocyst complex component 6B	Exoc6b	sp|A6H5Z3|EXC6B_MOUSE Exocyst complex component 6B OS=Mus musculus OX=10090 GN=Exoc6b PE=1 SV=1	1	2	2	2	2	2	2	2	2	1	1	2	1	2	2	2	0	1	2	2	0	1	2	2	2	2	2	2	2	1	1	2	1	2	2	2	0	1	2	2	0	1
A6H630	A6H630	3	3	3	Protein-glutamate O-methyltransferase	Armt1	sp|A6H630|ARMT1_MOUSE Damage-control phosphatase ARMT1 OS=Mus musculus OX=10090 GN=Armt1 PE=1 SV=1	1	3	3	3	1	1	2	1	1	2	1	2	2	1	1	3	2	2	1	2	2	2	1	3	1	1	2	1	1	2	1	2	2	1	1	3	2	2	1	2	2	2
B0V2N1	B0V2N1	17	17	13	Receptor-type tyrosine-protein phosphatase S	Ptprs	sp|B0V2N1|PTPRS_MOUSE Receptor-type tyrosine-protein phosphatase S OS=Mus musculus OX=10090 GN=Ptprs PE=1 SV=1	1	17	17	13	12	11	9	10	10	10	9	11	10	11	11	10	8	12	12	10	10	10	8	11	12	11	9	10	10	10	9	11	10	11	11	10	8	12	12	10	10	10
B1AWN6;A2ASI5;Q62205;Q9ER60;Q9JJV9	B1AWN6	17;7;3;1;1	17;7;3;1;1	12;3;2;0;0	Sodium channel protein	Scn2a1	sp|B1AWN6|SCN2A_MOUSE Sodium channel protein type 2 subunit alpha OS=Mus musculus OX=10090 GN=Scn2a PE=1 SV=1	5	17	17	12	11	13	14	10	13	12	10	11	14	12	10	11	8	8	12	10	8	10	12	12	11	13	14	10	13	12	10	11	14	12	10	11	8	8	12	10	8	10
B1AXV0	B1AXV0	6	6	6	DOMON domain-containing protein FRRS1L	Frrs1l	sp|B1AXV0|FRS1L_MOUSE DOMON domain-containing protein FRRS1L OS=Mus musculus OX=10090 GN=Frrs1l PE=1 SV=1	1	6	6	6	4	4	3	2	4	2	3	3	5	3	4	3	1	2	3	5	2	2	4	2	4	4	3	2	4	2	3	3	5	3	4	3	1	2	3	5	2	2
B1AZP2	B1AZP2	6	6	6	Disks large-associated protein 4	Dlgap4	sp|B1AZP2|DLGP4_MOUSE Disks large-associated protein 4 OS=Mus musculus OX=10090 GN=Dlgap4 PE=1 SV=1	1	6	6	6	2	2	2	3	2	3	3	3	2	3	1	2	1	1	3	3	2	2	4	3	2	2	2	3	2	3	3	3	2	3	1	2	1	1	3	3	2	2
B2RSH2;P20612;Q3V3I2;P50149	B2RSH2	13;2;2;2	7;0;0;0	7;0;0;0	Guanine nucleotide-binding protein G(i) subunit alpha-1	Gnai1	sp|B2RSH2|GNAI1_MOUSE Guanine nucleotide-binding protein G(i) subunit alpha-1 OS=Mus musculus OX=10090 GN=Gnai1 PE=1 SV=1	4	13	7	7	10	11	10	10	10	10	10	10	11	11	10	10	10	11	11	11	11	10	11	10	5	6	5	5	5	5	5	5	6	6	5	5	5	6	6	6	6	5
B3EWD3;P11757;P01948;P06467;P02008	B3EWD3;P11757;P01948	3;2;2;1;1	1;0;0;0;0	1;0;0;0;0			sp|B3EWD3|HBA_PERCR Hemoglobin subunit alpha OS=Peromyscus crinitus OX=144753 PE=1 SV=1;sp|P11757|HBA_MYOVE Hemoglobin subunit alpha OS=Myotis velifer OX=9435 GN=HBA PE=1 SV=1;sp|P01948|HBA_RABIT Hemoglobin subunit alpha-1/2 OS=Oryctolagus cuniculus OX=998	5	3	1	1	2	0	0	2	0	2	3	1	2	2	1	2	2	0	2	3	3	1	2	2	0	0	0	0	0	0	1	0	0	0	0	0	0	0	1	1	1	1
Q56WH1;B9DHQ0	Q56WH1;B9DHQ0	8;8	2;2	2;2	Tubulin alpha-3 chain;Tubulin alpha-5 chain	TUBA3;TUBA5	sp|Q56WH1|TBA3_ARATH Tubulin alpha-3 chain OS=Arabidopsis thaliana OX=3702 GN=TUBA3 PE=1 SV=2;sp|B9DHQ0|TBA5_ARATH Tubulin alpha-5 chain OS=Arabidopsis thaliana OX=3702 GN=TUBA5 PE=1 SV=2	2	8	2	2	7	7	7	7	7	7	8	7	7	7	7	7	7	8	7	7	7	7	7	7	2	2	2	2	2	2	2	2	2	2	2	2	2	2	2	2	2	2
B9EJA2;Q2QL82;Q8W4P9	B9EJA2	10;3;1	10;3;1	10;3;1	Cortactin-binding protein 2	Cttnbp2	sp|B9EJA2|CTTB2_MOUSE Cortactin-binding protein 2 OS=Mus musculus OX=10090 GN=Cttnbp2 PE=1 SV=2	3	10	10	10	5	5	6	7	6	6	6	6	5	7	4	4	4	4	7	7	6	4	8	3	5	5	6	7	6	6	6	6	5	7	4	4	4	4	7	7	6	4
B9EKR1	B9EKR1	14	14	14	Receptor-type tyrosine-protein phosphatase zeta	Ptprz1	sp|B9EKR1|PTPRZ_MOUSE Receptor-type tyrosine-protein phosphatase zeta OS=Mus musculus OX=10090 GN=Ptprz1 PE=1 SV=1	1	14	14	14	8	9	8	8	8	8	9	9	9	8	11	10	11	11	9	10	9	11	10	10	8	9	8	8	8	8	9	9	9	8	11	10	11	11	9	10	9	11
C0HKE6;Q7L7L0;C0HKE9;C0HKE8;C0HKE1;C0HKE7;C0HKE5;C0HKE4;C0HKE3;C0HKE2;Q93077;Q8CGP7;Q8BFU2;Q8CGP6;P04908;Q8CGP5;Q8R1M2;Q9C944;Q9SII0;O04848;Q9C681;O23628;Q9T0H7;O81826;Q9S9K7;Q94F49;Q9LHQ5;Q9LD28;Q9FJE8	C0HKE6;Q7L7L0;C0HKE9;C0HKE8;C0HKE1;C0HKE7;C0HKE5;C0HKE4;C0HKE3;C0HKE2;Q93077;Q8CGP7;Q8BFU2;Q8CGP6;P04908;Q8CGP5;Q8R1M2	6;6;6;6;6;6;6;6;6;6;6;6;6;6;6;6;6;2;1;1;1;1;1;1;1;1;1;1;1	6;6;6;6;6;6;6;6;6;6;6;6;6;6;6;6;6;2;1;1;1;1;1;1;1;1;1;1;1	2;2;2;2;2;2;2;2;2;2;2;2;2;2;2;2;2;0;0;0;0;0;0;0;0;0;0;0;0	Histone H2A type 3;Histone H2A type 1-C;Histone H2A type 1-K;Histone H2A type 1-H;Histone H2A type 1-B/E;Histone H2A type 1-F;Histone H2A.J	HIST3H2A;HIST1H2AC;Hist1h2ak;Hist3h2a;Hist1h2ah;HIST1H2AB;Hist1h2af;H2afj	sp|C0HKE6|H2A1I_MOUSE Histone H2A type 1-I OS=Mus musculus OX=10090 GN=H2ac13 PE=1 SV=1;sp|Q7L7L0|H2A3_HUMAN Histone H2A type 3 OS=Homo sapiens OX=9606 GN=H2AC25 PE=1 SV=3;sp|C0HKE9|H2A1P_MOUSE Histone H2A type 1-P OS=Mus musculus OX=10090 GN=Hist1h2ap PE=	29	6	6	2	4	4	4	4	4	4	4	4	4	4	4	4	4	5	4	4	4	4	4	4	4	4	4	4	4	4	4	4	4	4	4	4	4	5	4	4	4	4
CON__O43790;CON__Q14533;Q9ERE2;P97861	CON__O43790;CON__Q14533;Q9ERE2;P97861	2;2;2;2	1;1;1;1	1;1;1;1	Keratin, type II cuticular Hb1;Keratin, type II cuticular Hb6	Krt81;Krt86	;;sp|Q9ERE2|KRT81_MOUSE Keratin, type II cuticular Hb1 OS=Mus musculus OX=10090 GN=Krt81 PE=2 SV=2;sp|P97861|KRT86_MOUSE Keratin, type II cuticular Hb6 OS=Mus musculus OX=10090 GN=Krt86 PE=2 SV=2	4	2	1	1	1	1	1	1	1	1	1	1	1	1	1	1	2	1	1	1	2	1	1	1	0	0	0	0	0	0	0	0	0	0	0	0	1	0	0	0	1	0
CON__P00761	CON__P00761	4	4	4				1	4	4	4	4	4	4	4	4	4	4	4	4	4	4	4	4	4	4	4	4	4	4	4	4	4	4	4	4	4	4	4	4	4	4	4	4	4	4	4	4	4
CON__P01966	CON__P01966	3	1	1				1	3	1	1	2	1	0	2	0	2	3	2	3	3	1	2	2	0	1	2	2	1	3	3	0	1	0	0	0	0	1	1	1	1	0	0	0	0	0	0	0	1
CON__P02538;CON__P48668;CON__P04259;CON__O95678;Q8VED5;CON__Q8VED5;CON__P12035;CON__Q01546;CON__Q5XKE5;P07744;CON__P07744;CON__Q32MB2;Q14CN4;CON__Q7RTS7;CON__P19013;CON__Q7RTT2;CON__Q8N1N4-2;CON__Q6IME9;Q6IME9;CON__Q14CN4-1	CON__P02538;CON__P48668;CON__P04259	14;13;13;6;5;5;4;4;3;3;3;2;2;2;2;2;2;2;2;2	10;9;9;3;2;2;2;1;2;1;1;1;2;1;2;0;0;2;2;2	2;1;1;0;0;0;0;0;0;0;0;0;0;0;0;0;0;0;0;0			;;	20	14	10	2	6	4	13	4	6	8	3	5	6	6	5	7	2	4	3	8	7	5	4	6	2	1	10	1	3	4	1	2	4	2	3	3	0	0	0	4	4	3
CON__P02769	CON__P02769	2	1	1				1	2	1	1	2	1	1	1	1	2	1	1	0	2	1	2	1	0	1	1	1	1	2	2	1	1	1	1	1	1	1	1	0	1	1	1	1	0	1	1	1	1
P05784;CON__P05784;P05783;CON__Q14525;CON__Q14532;CON__REFSEQ:XP_986630;CON__Q15323;CON__A2A5Y0;CON__Q9UE12;CON__O76014;CON__Q92764;CON__O76013;CON__A2AB72;CON__O76015;CON__Q497I4;B1AQ75;A6BLY7;Q6IFX3;Q497I4;Q61897;Q61765;Q62168;A1L317	P05784;CON__P05784	6;6;2;1;1;1;1;1;1;1;1;1;1;1;1;1;1;1;1;1;1;1;1	5;5;1;0;0;0;0;0;0;0;0;0;0;0;0;0;0;0;0;0;0;0;0	5;5;1;0;0;0;0;0;0;0;0;0;0;0;0;0;0;0;0;0;0;0;0	Keratin, type I cytoskeletal 18	Krt18	sp|P05784|K1C18_MOUSE Keratin, type I cytoskeletal 18 OS=Mus musculus OX=10090 GN=Krt18 PE=1 SV=5;	23	6	5	5	5	0	0	0	2	0	1	1	1	1	1	1	1	1	1	1	1	4	1	1	5	0	0	0	2	0	0	0	0	0	0	0	0	0	0	0	0	4
CON__P13645;P02535;CON__P02535-1;CON__Q7Z3Y7;CON__Q148H6;CON__P08730-1;CON__ENSEMBL:ENSP00000377550;P08730;CON__Q7Z3Z0;Q9Z2K1;CON__Q7Z3Y8;CON__Q9Z2K1;CON__Q3ZAW8;CON__Q2M2I5;CON__P13646-1;CON__Q7Z3Y9;Q9Z320;Q8VCW2	CON__P13645	19;8;8;3;3;3;3;3;2;2;2;2;2;2;2;1;1;1	19;8;8;3;3;3;3;3;2;2;2;2;2;2;2;1;1;1	16;6;6;1;1;2;2;2;1;0;1;0;0;1;2;0;0;0				18	19	19	16	18	15	16	5	15	18	2	11	13	12	19	14	3	9	14	15	11	18	10	17	18	15	16	5	15	18	2	11	13	12	19	14	3	9	14	15	11	18
CON__P35527	CON__P35527	15	15	15				1	15	15	15	11	14	7	1	6	13	4	2	7	0	6	10	2	4	8	12	5	6	2	10	11	14	7	1	6	13	4	2	7	0	6	10	2	4	8	12	5	6
CON__P35908v2;CON__P35908;CON__Q6NXH9;Q6NXH9	CON__P35908v2;CON__P35908	12;12;3;3	5;5;0;0	5;5;0;0			;	4	12	5	5	11	9	11	7	8	12	6	8	8	8	9	10	4	6	4	11	10	11	4	9	5	4	4	3	2	5	2	3	3	2	4	4	2	3	1	4	4	5
CON__Q3SX28;P58774	CON__Q3SX28;P58774	8;8	2;2	2;2	Tropomyosin beta chain	Tpm2	;sp|P58774|TPM2_MOUSE Tropomyosin beta chain OS=Mus musculus OX=10090 GN=Tpm2 PE=1 SV=1	2	8	2	2	5	4	3	4	3	5	4	5	3	5	3	5	3	7	5	6	2	5	5	3	0	0	0	0	0	1	0	0	0	0	0	1	0	1	1	1	0	0
D3YUB6	D3YUB6	3	3	3	BTB/POZ domain-containing protein 8	Btbd8	sp|D3YUB6|BTBD8_MOUSE BTB/POZ domain-containing protein 8 OS=Mus musculus OX=10090 GN=Btbd8 PE=1 SV=2	1	3	3	3	2	0	2	3	1	2	1	1	1	1	1	2	0	1	2	3	1	0	1	1	2	0	2	3	1	2	1	1	1	1	1	2	0	1	2	3	1	0
D3YVF0	D3YVF0	16	16	16	A-kinase anchor protein 5	Akap5	sp|D3YVF0|AKAP5_MOUSE A-kinase anchor protein 5 OS=Mus musculus OX=10090 GN=Akap5 PE=1 SV=2	1	16	16	16	7	11	14	7	11	9	7	8	12	9	7	10	4	4	10	8	4	5	11	9	7	11	14	7	11	9	7	8	12	9	7	10	4	4	10	8	4	5
D3YXJ0;E9PUQ8	D3YXJ0;E9PUQ8	2;1	2;1	2;1	Diacylglycerol kinase	Dgkh;Dgkd	sp|D3YXJ0|DGKH_MOUSE Diacylglycerol kinase eta OS=Mus musculus OX=10090 GN=Dgkh PE=1 SV=2;sp|E9PUQ8|DGKD_MOUSE Diacylglycerol kinase delta OS=Mus musculus OX=10090 GN=Dgkd PE=1 SV=1	2	2	2	2	0	1	2	2	2	1	2	1	2	1	1	1	1	1	1	2	0	1	1	0	0	1	2	2	2	1	2	1	2	1	1	1	1	1	1	2	0	1
D3YXK2;Q80YR5	D3YXK2	4;1	4;1	4;1	Scaffold attachment factor B1	Safb	sp|D3YXK2|SAFB1_MOUSE Scaffold attachment factor B1 OS=Mus musculus OX=10090 GN=Safb PE=1 SV=2	2	4	4	4	3	3	1	4	2	3	1	4	3	4	2	2	0	4	3	3	2	3	3	3	3	3	1	4	2	3	1	4	3	4	2	2	0	4	3	3	2	3
D3YZI9	D3YZI9	4	4	4		Pgbd5	sp|D3YZI9|PGBD5_MOUSE PiggyBac transposable element-derived protein 5 OS=Mus musculus OX=10090 GN=Pgbd5 PE=1 SV=1	1	4	4	4	4	3	2	4	3	4	3	3	2	3	3	4	1	0	3	4	0	4	3	4	4	3	2	4	3	4	3	3	2	3	3	4	1	0	3	4	0	4
D3YZU1	D3YZU1	21	21	20	SH3 and multiple ankyrin repeat domains protein 1	Shank1	sp|D3YZU1|SHAN1_MOUSE SH3 and multiple ankyrin repeat domains protein 1 OS=Mus musculus OX=10090 GN=Shank1 PE=1 SV=1	1	21	21	20	11	10	13	15	11	9	10	12	13	12	15	10	8	10	13	13	6	10	10	10	11	10	13	15	11	9	10	12	13	12	15	10	8	10	13	13	6	10
D3Z7P3	D3Z7P3	22	22	22	Glutaminase kidney isoform, mitochondrial	Gls	sp|D3Z7P3|GLSK_MOUSE Glutaminase kidney isoform, mitochondrial OS=Mus musculus OX=10090 GN=Gls PE=1 SV=1	1	22	22	22	18	19	18	18	19	18	19	19	19	20	19	20	14	18	19	18	17	17	20	17	18	19	18	18	19	18	19	19	19	20	19	20	14	18	19	18	17	17
E1U8D0	E1U8D0	2	1	1	Protein SOGA1;N-terminal form;C-terminal 80 kDa form	Soga1	sp|E1U8D0|SOGA1_MOUSE Protein SOGA1 OS=Mus musculus OX=10090 GN=Soga1 PE=1 SV=3	1	2	1	1	0	0	1	1	0	1	1	2	1	2	1	0	1	1	2	1	1	1	0	1	0	0	1	1	0	0	1	1	0	1	1	0	0	0	1	0	0	0
E9PUL5	E9PUL5	6	6	6	Proline-rich transmembrane protein 2	Prrt2	sp|E9PUL5|PRRT2_MOUSE Proline-rich transmembrane protein 2 OS=Mus musculus OX=10090 GN=Prrt2 PE=1 SV=1	1	6	6	6	6	6	6	6	6	6	6	5	6	6	6	5	5	5	6	6	4	6	5	6	6	6	6	6	6	6	6	5	6	6	6	5	5	5	6	6	4	6
E9Q3L2	E9Q3L2	14	14	14		Pi4ka	sp|E9Q3L2|PI4KA_MOUSE Phosphatidylinositol 4-kinase alpha OS=Mus musculus OX=10090 GN=Pi4ka PE=1 SV=2	1	14	14	14	5	10	9	10	9	6	6	6	9	10	9	7	3	6	12	11	3	7	9	9	5	10	9	10	9	6	6	6	9	10	9	7	3	6	12	11	3	7
E9Q401;A2AGL3	E9Q401	25;2	25;2	25;2	Ryanodine receptor 2	Ryr2	sp|E9Q401|RYR2_MOUSE Ryanodine receptor 2 OS=Mus musculus OX=10090 GN=Ryr2 PE=1 SV=1	2	25	25	25	20	17	17	18	20	18	14	17	15	16	19	16	7	16	16	18	11	13	15	18	20	17	17	18	20	18	14	17	15	16	19	16	7	16	16	18	11	13
E9Q4P1	E9Q4P1	2	2	2		Wdfy1	sp|E9Q4P1|WDFY1_MOUSE WD repeat and FYVE domain-containing protein 1 OS=Mus musculus OX=10090 GN=Wdfy1 PE=1 SV=1	1	2	2	2	0	0	1	0	0	0	0	0	0	1	0	0	0	0	0	0	0	0	0	0	0	0	1	0	0	0	0	0	0	1	0	0	0	0	0	0	0	0
E9Q6P5	E9Q6P5	12	12	12		Ttc7b	sp|E9Q6P5|TTC7B_MOUSE Tetratricopeptide repeat protein 7B OS=Mus musculus OX=10090 GN=Ttc7b PE=1 SV=1	1	12	12	12	6	9	11	10	9	5	5	8	10	8	8	7	2	6	11	8	3	4	7	5	6	9	11	10	9	5	5	8	10	8	8	7	2	6	11	8	3	4
E9Q7G0	E9Q7G0	2	2	2		Numa1	sp|E9Q7G0|NUMA1_MOUSE Nuclear mitotic apparatus protein 1 OS=Mus musculus OX=10090 GN=Numa1 PE=1 SV=1	1	2	2	2	1	0	1	2	1	2	2	2	1	2	2	1	1	1	1	2	1	1	2	1	1	0	1	2	1	2	2	2	1	2	2	1	1	1	1	2	1	1
E9Q7X7	E9Q7X7	5	1	1		Nrxn2	sp|E9Q7X7|NRX2A_MOUSE Neurexin-2 OS=Mus musculus OX=10090 GN=Nrxn2 PE=1 SV=1	1	5	1	1	2	2	2	2	2	3	2	3	2	4	2	2	2	2	2	3	2	2	3	3	0	1	0	0	0	1	0	1	1	1	0	0	1	0	0	1	0	0
E9Q912	E9Q912	18	18	18		Rap1gds1	sp|E9Q912|GDS1_MOUSE Rap1 GTPase-GDP dissociation stimulator 1 OS=Mus musculus OX=10090 GN=Rap1gds1 PE=2 SV=1	1	18	18	18	17	16	17	17	18	17	16	18	18	18	17	17	16	14	17	18	16	17	16	17	17	16	17	17	18	17	16	18	18	18	17	17	16	14	17	18	16	17
F4ICX9	F4ICX9	2	2	2	TSK-associating protein 1	TSA1	sp|F4ICX9|TSA1_ARATH TSK-associating protein 1 OS=Arabidopsis thaliana OX=3702 GN=TSA1 PE=1 SV=1	1	2	2	2	1	1	1	1	0	2	1	1	2	1	2	1	1	1	1	1	1	1	1	1	1	1	1	1	0	2	1	1	2	1	2	1	1	1	1	1	1	1
F4IYF8	F4IYF8	2	1	1		At3g02760	sp|F4IYF8|SYHC_ARATH Histidine--tRNA ligase, cytoplasmic OS=Arabidopsis thaliana OX=3702 GN=At3g02760 PE=2 SV=1	1	2	1	1	1	1	1	1	1	1	1	2	1	2	1	0	1	1	1	1	1	1	1	1	0	0	0	0	0	0	0	1	0	1	0	0	0	0	0	0	0	0
F4JFN3	F4JFN3	2	1	1		Hsp89.1	sp|F4JFN3|HS906_ARATH Heat shock protein 90-6, mitochondrial OS=Arabidopsis thaliana OX=3702 GN=HSP90-6 PE=1 SV=1	1	2	1	1	2	2	2	2	2	2	1	2	2	2	2	2	0	2	2	2	1	2	2	2	1	1	1	1	1	1	0	1	1	1	1	1	0	1	1	1	0	1
F4JHT3	F4JHT3	2	2	2		At4g02660	sp|F4JHT3|BCHA2_ARATH BEACH domain-containing protein A2 OS=Arabidopsis thaliana OX=3702 GN=BCHA2 PE=4 SV=1	1	2	2	2	0	1	0	0	0	0	0	0	0	0	0	0	0	0	1	0	0	0	0	0	0	1	0	0	0	0	0	0	0	0	0	0	0	0	1	0	0	0
F6SEU4;Q3UHC7	F6SEU4	47;2	47;2	47;2	Ras/Rap GTPase-activating protein SynGAP	Syngap1	sp|F6SEU4|SYGP1_MOUSE Ras/Rap GTPase-activating protein SynGAP OS=Mus musculus OX=10090 GN=Syngap1 PE=1 SV=2	2	47	47	47	41	38	39	38	40	39	35	40	41	40	38	40	32	37	43	38	36	41	39	41	41	38	39	38	40	39	35	40	41	40	38	40	32	37	43	38	36	41
F8VPU2	F8VPU2	9	9	9	FERM, RhoGEF and pleckstrin domain-containing protein 1	Farp1	sp|F8VPU2|FARP1_MOUSE FERM, ARHGEF and pleckstrin domain-containing protein 1 OS=Mus musculus OX=10090 GN=Farp1 PE=1 SV=1	1	9	9	9	7	5	8	5	7	6	4	5	8	6	5	7	4	3	6	6	4	5	4	5	7	5	8	5	7	6	4	5	8	6	5	7	4	3	6	6	4	5
G5E829	G5E829	37	24	19	Plasma membrane calcium-transporting ATPase 1	Atp2b1	sp|G5E829|AT2B1_MOUSE Plasma membrane calcium-transporting ATPase 1 OS=Mus musculus OX=10090 GN=Atp2b1 PE=1 SV=1	1	37	24	19	34	34	35	35	34	34	35	33	34	33	31	34	30	36	36	33	34	34	35	35	22	22	23	22	23	23	24	22	22	23	19	23	20	24	24	22	22	23
G5E869	G5E869	2	1	1		Zfp142	sp|G5E869|ZN142_MOUSE Zinc finger protein 142 OS=Mus musculus OX=10090 GN=Znf142 PE=2 SV=1	1	2	1	1	2	1	1	2	2	1	1	1	1	1	1	1	1	1	1	1	1	1	2	2	1	1	1	1	1	1	1	1	1	1	1	1	1	1	1	1	1	1
G5E8K5	G5E8K5	34	22	22	Ankyrin-3	Ank3	sp|G5E8K5|ANK3_MOUSE Ankyrin-3 OS=Mus musculus OX=10090 GN=Ank3 PE=1 SV=1	1	34	22	22	31	27	28	31	26	26	25	27	27	28	27	23	23	24	28	28	22	28	28	27	19	17	17	20	16	14	16	15	16	16	18	12	12	13	16	16	12	16
O08582;O00178	O08582;O00178	2;2	2;2	2;2	GTP-binding protein 1	Gtpbp1;GTPBP1	sp|O08582|GTPB1_MOUSE GTP-binding protein 1 OS=Mus musculus OX=10090 GN=Gtpbp1 PE=1 SV=2;sp|O00178|GTPB1_HUMAN GTP-binding protein 1 OS=Homo sapiens OX=9606 GN=GTPBP1 PE=1 SV=3	2	2	2	2	0	0	1	0	1	0	0	1	0	0	2	0	0	1	0	1	0	0	1	0	0	0	1	0	1	0	0	1	0	0	2	0	0	1	0	1	0	0
Q8R0S4;O00305	Q8R0S4;O00305	5;5	5;5	4;4	Voltage-dependent L-type calcium channel subunit beta-4	Cacnb4;CACNB4	sp|Q8R0S4|CACB4_MOUSE Voltage-dependent L-type calcium channel subunit beta-4 OS=Mus musculus OX=10090 GN=Cacnb4 PE=1 SV=2;sp|O00305|CACB4_HUMAN Voltage-dependent L-type calcium channel subunit beta-4 OS=Homo sapiens OX=9606 GN=CACNB4 PE=1 SV=2	2	5	5	4	4	4	5	5	5	3	3	2	3	3	5	3	4	3	4	4	3	3	3	5	4	4	5	5	5	3	3	2	3	3	5	3	4	3	4	4	3	3
O04019;Q9SEI2	O04019;Q9SEI2	3;3	1;1	1;1	26S protease regulatory subunit 6A homolog B;26S protease regulatory subunit 6A homolog A	RPT5B;RPT5A	sp|O04019|PS6AB_ARATH 26S proteasome regulatory subunit 6A homolog B OS=Arabidopsis thaliana OX=3702 GN=RPT5B PE=1 SV=3;sp|Q9SEI2|PS6AA_ARATH 26S proteasome regulatory subunit 6A homolog A OS=Arabidopsis thaliana OX=3702 GN=RPT5A PE=1 SV=1	2	3	1	1	2	1	1	1	1	2	1	1	2	2	1	1	2	1	1	1	2	2	2	2	1	0	0	0	0	1	0	0	0	1	0	0	1	0	0	0	1	1
O04619;F4JU70;F4HW79	O04619;F4JU70;F4HW79	2;1;1	2;1;1	2;1;1	Mitochondrial adenine nucleotide transporter ADNT1	ADNT1;At1g14560	sp|O04619|ADNT1_ARATH Mitochondrial adenine nucleotide transporter ADNT1 OS=Arabidopsis thaliana OX=3702 GN=ADNT1 PE=1 SV=1;sp|F4JU70|COAC2_ARATH Mitochondrial carrier protein CoAc2 OS=Arabidopsis thaliana OX=3702 GN=COAC2 PE=2 SV=1;sp|F4HW79|COAC1_ARATH M	3	2	2	2	2	2	2	2	2	2	2	2	2	2	1	1	1	2	2	2	2	1	2	2	2	2	2	2	2	2	2	2	2	2	1	1	1	2	2	2	2	1
O08529	O08529	14	14	14	Calpain-2 catalytic subunit	Capn2	sp|O08529|CAN2_MOUSE Calpain-2 catalytic subunit OS=Mus musculus OX=10090 GN=Capn2 PE=1 SV=4	1	14	14	14	12	10	13	12	11	9	7	10	12	13	10	12	3	8	11	9	8	11	11	8	12	10	13	12	11	9	7	10	12	13	10	12	3	8	11	9	8	11
O08532;Q6PHS9	O08532	25;2	25;2	25;2	Voltage-dependent calcium channel subunit alpha-2/delta-1;Voltage-dependent calcium channel subunit alpha-2-1;Voltage-dependent calcium channel subunit delta-1	Cacna2d1	sp|O08532|CA2D1_MOUSE Voltage-dependent calcium channel subunit alpha-2/delta-1 OS=Mus musculus OX=10090 GN=Cacna2d1 PE=1 SV=1	2	25	25	25	21	17	21	19	21	19	16	18	21	17	20	18	14	12	20	21	15	16	18	18	21	17	21	19	21	19	16	18	21	17	20	18	14	12	20	21	15	16
O08539	O08539	20	20	18	Myc box-dependent-interacting protein 1	Bin1	sp|O08539|BIN1_MOUSE Myc box-dependent-interacting protein 1 OS=Mus musculus OX=10090 GN=Bin1 PE=1 SV=1	1	20	20	18	17	19	18	18	18	16	18	18	19	18	18	18	13	17	16	15	17	16	17	19	17	19	18	18	18	16	18	18	19	18	18	18	13	17	16	15	17	16
O08547	O08547	7	7	7	Vesicle-trafficking protein SEC22b	Sec22b	sp|O08547|SC22B_MOUSE Vesicle-trafficking protein SEC22b OS=Mus musculus OX=10090 GN=Sec22b PE=1 SV=3	1	7	7	7	6	3	5	5	5	7	3	6	4	6	4	6	4	6	7	6	5	5	6	7	6	3	5	5	5	7	3	6	4	6	4	6	4	6	7	6	5	5
O08553	O08553	28	28	23	Dihydropyrimidinase-related protein 2	Dpysl2	sp|O08553|DPYL2_MOUSE Dihydropyrimidinase-related protein 2 OS=Mus musculus OX=10090 GN=Dpysl2 PE=1 SV=2	1	28	28	23	26	25	24	24	24	23	25	26	25	25	25	25	24	26	25	24	25	26	24	24	26	25	24	24	24	23	25	26	25	25	25	25	24	26	25	24	25	26
O08576	O08576	2	2	2	RUN domain-containing protein 3A	Rundc3a	sp|O08576|RUN3A_MOUSE RUN domain-containing protein 3A OS=Mus musculus OX=10090 GN=Rundc3a PE=1 SV=1	1	2	2	2	0	0	1	0	0	2	1	1	1	1	1	1	0	0	0	2	0	0	1	2	0	0	1	0	0	2	1	1	1	1	1	1	0	0	0	2	0	0
O08579	O08579	2	2	2	Emerin	Emd	sp|O08579|EMD_MOUSE Emerin OS=Mus musculus OX=10090 GN=Emd PE=1 SV=1	1	2	2	2	0	1	0	0	1	0	0	0	0	0	0	0	1	1	0	1	0	1	0	0	0	1	0	0	1	0	0	0	0	0	0	0	1	1	0	1	0	1
O08583;Q9JJW6	O08583;Q9JJW6	4;2	4;2	4;2	THO complex subunit 4;Aly/REF export factor 2	Alyref;Alyref2	sp|O08583|THOC4_MOUSE THO complex subunit 4 OS=Mus musculus OX=10090 GN=Alyref PE=1 SV=3;sp|Q9JJW6|ALRF2_MOUSE Aly/REF export factor 2 OS=Mus musculus OX=10090 GN=Alyref2 PE=1 SV=1	2	4	4	4	4	4	4	4	4	3	2	4	4	4	3	4	3	1	2	4	4	3	4	3	4	4	4	4	4	3	2	4	4	4	3	4	3	1	2	4	4	3
O08585	O08585	7	7	7	Clathrin light chain A	Clta	sp|O08585|CLCA_MOUSE Clathrin light chain A OS=Mus musculus OX=10090 GN=Clta PE=1 SV=2	1	7	7	7	6	7	7	6	7	6	7	7	6	6	6	6	7	6	6	6	7	6	6	7	6	7	7	6	7	6	7	7	6	6	6	6	7	6	6	6	7	6
O08586	O08586	2	2	2	Phosphatidylinositol 3,4,5-trisphosphate 3-phosphatase and dual-specificity protein phosphatase PTEN	Pten	sp|O08586|PTEN_MOUSE Phosphatidylinositol 3,4,5-trisphosphate 3-phosphatase and dual-specificity protein phosphatase PTEN OS=Mus musculus OX=10090 GN=Pten PE=1 SV=1	1	2	2	2	1	0	1	2	1	1	0	2	1	1	1	1	0	1	2	2	2	2	2	2	1	0	1	2	1	1	0	2	1	1	1	1	0	1	2	2	2	2
O08599	O08599	32	32	32	Syntaxin-binding protein 1	Stxbp1	sp|O08599|STXB1_MOUSE Syntaxin-binding protein 1 OS=Mus musculus OX=10090 GN=Stxbp1 PE=1 SV=2	1	32	32	32	29	26	27	29	26	28	30	28	26	28	26	28	26	27	29	28	28	28	29	28	29	26	27	29	26	28	30	28	26	28	26	28	26	27	29	28	28	28
O08638	O08638	23	12	12	Myosin-11	Myh11	sp|O08638|MYH11_MOUSE Myosin-11 OS=Mus musculus OX=10090 GN=Myh11 PE=1 SV=1	1	23	12	12	11	11	11	12	13	20	8	8	11	10	22	20	10	13	12	20	9	17	16	9	1	0	1	2	2	9	0	0	1	1	11	10	0	5	2	9	0	8
O08688	O08688	5	5	5	Calpain-5	Capn5	sp|O08688|CAN5_MOUSE Calpain-5 OS=Mus musculus OX=10090 GN=Capn5 PE=1 SV=1	1	5	5	5	4	4	1	2	4	4	3	3	4	4	2	2	3	3	3	5	3	4	4	4	4	4	1	2	4	4	3	3	4	4	2	2	3	3	3	5	3	4
O08709	O08709	20	20	20	Peroxiredoxin-6	Prdx6	sp|O08709|PRDX6_MOUSE Peroxiredoxin-6 OS=Mus musculus OX=10090 GN=Prdx6 PE=1 SV=3	1	20	20	20	17	17	17	17	17	18	16	17	17	16	15	17	15	19	16	17	17	17	16	19	17	17	17	17	17	18	16	17	17	16	15	17	15	19	16	17	17	17
O08749	O08749	19	19	19	Dihydrolipoyl dehydrogenase, mitochondrial	Dld	sp|O08749|DLDH_MOUSE Dihydrolipoyl dehydrogenase, mitochondrial OS=Mus musculus OX=10090 GN=Dld PE=1 SV=2	1	19	19	19	18	18	18	18	18	18	18	18	18	18	18	17	14	18	18	18	14	17	18	17	18	18	18	18	18	18	18	18	18	18	18	17	14	18	18	18	14	17
O08756	O08756	4	4	4	3-hydroxyacyl-CoA dehydrogenase type-2	Hsd17b10	sp|O08756|HCD2_MOUSE 3-hydroxyacyl-CoA dehydrogenase type-2 OS=Mus musculus OX=10090 GN=Hsd17b10 PE=1 SV=4	1	4	4	4	4	3	4	4	4	3	4	3	4	3	3	4	3	3	4	4	3	3	2	4	4	3	4	4	4	3	4	3	4	3	3	4	3	3	4	4	3	3
O08759	O08759	5	5	5	Ubiquitin-protein ligase E3A	Ube3a	sp|O08759|UBE3A_MOUSE Ubiquitin-protein ligase E3A OS=Mus musculus OX=10090 GN=Ube3a PE=1 SV=2	1	5	5	5	2	4	2	2	3	3	2	2	3	2	3	2	2	2	3	3	2	3	2	1	2	4	2	2	3	3	2	2	3	2	3	2	2	2	3	3	2	3
O08788	O08788	31	31	31	Dynactin subunit 1	Dctn1	sp|O08788|DCTN1_MOUSE Dynactin subunit 1 OS=Mus musculus OX=10090 GN=Dctn1 PE=1 SV=3	1	31	31	31	26	29	25	28	23	23	22	21	27	25	24	20	15	19	22	25	19	22	25	23	26	29	25	28	23	23	22	21	27	25	24	20	15	19	22	25	19	22
O08795	O08795	4	4	4	Glucosidase 2 subunit beta	Prkcsh	sp|O08795|GLU2B_MOUSE Glucosidase 2 subunit beta OS=Mus musculus OX=10090 GN=Prkcsh PE=1 SV=1	1	4	4	4	4	3	2	3	4	4	3	3	3	3	4	3	3	3	4	3	3	4	4	4	4	3	2	3	4	4	3	3	3	3	4	3	3	3	4	3	3	4
O08807	O08807	2	1	1	Peroxiredoxin-4	Prdx4	sp|O08807|PRDX4_MOUSE Peroxiredoxin-4 OS=Mus musculus OX=10090 GN=Prdx4 PE=1 SV=1	1	2	1	1	2	2	2	2	2	2	2	2	2	2	2	2	2	2	2	2	2	2	2	2	1	1	1	1	1	1	1	1	1	1	1	1	1	1	1	1	1	1
O08810	O08810	3	2	2	116 kDa U5 small nuclear ribonucleoprotein component	Eftud2	sp|O08810|U5S1_MOUSE 116 kDa U5 small nuclear ribonucleoprotein component OS=Mus musculus OX=10090 GN=Eftud2 PE=1 SV=1	1	3	2	2	3	3	2	3	3	2	2	3	3	2	3	3	2	3	2	3	2	2	2	2	2	2	1	2	2	1	1	2	2	1	2	2	1	2	1	2	1	1
O08848	O08848	2	2	2	60 kDa SS-A/Ro ribonucleoprotein	Trove2	sp|O08848|RO60_MOUSE RNA-binding protein Ro60 OS=Mus musculus OX=10090 GN=RO60 PE=1 SV=1	1	2	2	2	2	2	2	2	2	2	2	2	2	2	2	2	1	1	2	1	2	2	2	2	2	2	2	2	2	2	2	2	2	2	2	2	1	1	2	1	2	2
O08914;P97612;O00519	O08914	6;2;1	6;2;1	6;2;1	Fatty-acid amide hydrolase 1	Faah	sp|O08914|FAAH1_MOUSE Fatty-acid amide hydrolase 1 OS=Mus musculus OX=10090 GN=Faah PE=1 SV=1	3	6	6	6	4	4	6	5	5	4	3	4	4	5	5	4	3	3	6	5	2	4	4	5	4	4	6	5	5	4	3	4	4	5	5	4	3	3	6	5	2	4
O08915	O08915	3	3	3	AH receptor-interacting protein	Aip	sp|O08915|AIP_MOUSE AH receptor-interacting protein OS=Mus musculus OX=10090 GN=Aip PE=1 SV=1	1	3	3	3	1	2	2	3	0	2	3	3	2	2	1	1	0	2	2	2	0	2	3	2	1	2	2	3	0	2	3	3	2	2	1	1	0	2	2	2	0	2
O08917	O08917	16	16	16	Flotillin-1	Flot1	sp|O08917|FLOT1_MOUSE Flotillin-1 OS=Mus musculus OX=10090 GN=Flot1 PE=1 SV=1	1	16	16	16	15	13	15	16	16	16	14	15	15	16	15	15	14	15	15	16	13	14	16	15	15	13	15	16	16	16	14	15	15	16	15	15	14	15	15	16	13	14
O08919;Q9QZS3	O08919	8;1	8;1	8;1	Numb-like protein	Numbl	sp|O08919|NUMBL_MOUSE Numb-like protein OS=Mus musculus OX=10090 GN=Numbl PE=1 SV=3	2	8	8	8	6	7	8	7	6	5	5	5	7	6	6	6	5	6	7	5	5	8	5	5	6	7	8	7	6	5	5	5	7	6	6	6	5	6	7	5	5	8
O08989	O08989	3	3	3	Ras-related protein M-Ras	Mras	sp|O08989|RASM_MOUSE Ras-related protein M-Ras OS=Mus musculus OX=10090 GN=Mras PE=1 SV=1	1	3	3	3	3	3	3	2	3	3	3	3	2	2	3	2	2	3	3	3	3	2	3	3	3	3	3	2	3	3	3	3	2	2	3	2	2	3	3	3	3	2
O08997	O08997	3	3	3	Copper transport protein ATOX1	Atox1	sp|O08997|ATOX1_MOUSE Copper transport protein ATOX1 OS=Mus musculus OX=10090 GN=Atox1 PE=1 SV=1	1	3	3	3	3	3	3	3	3	3	3	3	3	2	3	3	3	3	3	3	3	3	3	2	3	3	3	3	3	3	3	3	3	2	3	3	3	3	3	3	3	3
O09061	O09061	6	6	6	Proteasome subunit beta type-1	Psmb1	sp|O09061|PSB1_MOUSE Proteasome subunit beta type-1 OS=Mus musculus OX=10090 GN=Psmb1 PE=1 SV=1	1	6	6	6	6	5	6	6	6	6	6	6	6	6	5	6	6	6	5	6	6	6	6	6	6	5	6	6	6	6	6	6	6	6	5	6	6	6	5	6	6	6
O09111	O09111	3	3	3	NADH dehydrogenase [ubiquinone] 1 beta subcomplex subunit 11, mitochondrial	Ndufb11	sp|O09111|NDUBB_MOUSE NADH dehydrogenase [ubiquinone] 1 beta subcomplex subunit 11, mitochondrial OS=Mus musculus OX=10090 GN=Ndufb11 PE=1 SV=2	1	3	3	3	3	3	3	3	3	3	3	3	3	3	3	3	2	3	3	3	2	3	3	3	3	3	3	3	3	3	3	3	3	3	3	3	2	3	3	3	2	3
O09114	O09114	2	2	2	Prostaglandin-H2 D-isomerase	Ptgds	sp|O09114|PTGDS_MOUSE Prostaglandin-H2 D-isomerase OS=Mus musculus OX=10090 GN=Ptgds PE=1 SV=1	1	2	2	2	1	0	0	1	0	1	1	0	0	0	1	1	0	1	1	0	1	1	1	0	1	0	0	1	0	1	1	0	0	0	1	1	0	1	1	0	1	1
O09131;P78417;Q8K2Q2	O09131	7;1;1	7;1;1	7;1;1	Glutathione S-transferase omega-1	Gsto1	sp|O09131|GSTO1_MOUSE Glutathione S-transferase omega-1 OS=Mus musculus OX=10090 GN=Gsto1 PE=1 SV=2	3	7	7	7	6	6	6	7	7	6	5	5	5	6	6	6	3	3	6	6	2	4	6	5	6	6	6	7	7	6	5	5	5	6	6	6	3	3	6	6	2	4
O09167	O09167	4	4	4	60S ribosomal protein L21	Rpl21	sp|O09167|RL21_MOUSE Large ribosomal subunit protein eL21 OS=Mus musculus OX=10090 GN=Rpl21 PE=1 SV=4	1	4	4	4	3	3	4	2	3	2	3	3	3	2	2	3	3	3	3	2	3	3	3	2	3	3	4	2	3	2	3	3	3	2	2	3	3	3	3	2	3	3
O09172	O09172	3	3	3	Glutamate--cysteine ligase regulatory subunit	Gclm	sp|O09172|GSH0_MOUSE Glutamate--cysteine ligase regulatory subunit OS=Mus musculus OX=10090 GN=Gclm PE=1 SV=1	1	3	3	3	1	3	1	1	1	2	1	1	1	1	1	1	1	0	0	1	2	1	2	2	1	3	1	1	1	2	1	1	1	1	1	1	1	0	0	1	2	1
O15020	O15020	64	52	52	Spectrin beta chain, non-erythrocytic 2	SPTBN2	sp|O15020|SPTN2_HUMAN Spectrin beta chain, non-erythrocytic 2 OS=Homo sapiens OX=9606 GN=SPTBN2 PE=1 SV=3	1	64	52	52	53	57	56	53	56	52	51	55	55	54	56	54	44	50	57	56	46	51	50	53	45	48	46	44	46	44	42	46	44	45	46	45	38	42	48	47	41	43
O23657;O49841	O23657	3;1	2;1	2;1	Ras-related protein RABC1	RABC1	sp|O23657|RABC1_ARATH Ras-related protein RABC1 OS=Arabidopsis thaliana OX=3702 GN=RABC1 PE=1 SV=1	2	3	2	2	3	3	2	2	3	3	3	3	3	2	3	2	3	3	3	3	3	1	3	2	2	2	2	2	2	2	2	2	2	2	2	2	2	2	2	2	2	1
O35083;Q99943	O35083;Q99943	2;1	2;1	2;1	1-acyl-sn-glycerol-3-phosphate acyltransferase alpha	Agpat1;AGPAT1	sp|O35083|PLCA_MOUSE 1-acyl-sn-glycerol-3-phosphate acyltransferase alpha OS=Mus musculus OX=10090 GN=Agpat1 PE=1 SV=1;sp|Q99943|PLCA_HUMAN 1-acyl-sn-glycerol-3-phosphate acyltransferase alpha OS=Homo sapiens OX=9606 GN=AGPAT1 PE=1 SV=2	2	2	2	2	0	1	1	1	1	2	1	2	2	2	1	1	1	1	1	1	1	2	1	2	0	1	1	1	1	2	1	2	2	2	1	1	1	1	1	1	1	2
O35098	O35098	22	21	21	Dihydropyrimidinase-related protein 4	Dpysl4	sp|O35098|DPYL4_MOUSE Dihydropyrimidinase-related protein 4 OS=Mus musculus OX=10090 GN=Dpysl4 PE=1 SV=1	1	22	21	21	18	18	19	14	18	15	19	19	18	18	19	17	16	20	17	17	18	18	16	15	17	17	18	13	17	14	18	18	17	17	18	16	15	19	16	16	17	17
O35129	O35129	13	13	13	Prohibitin-2	Phb2	sp|O35129|PHB2_MOUSE Prohibitin-2 OS=Mus musculus OX=10090 GN=Phb2 PE=1 SV=1	1	13	13	13	12	11	12	12	12	11	11	12	12	12	9	12	11	13	12	11	12	11	12	11	12	11	12	12	12	11	11	12	12	12	9	12	11	13	12	11	12	11
O35136	O35136	10	10	10	Neural cell adhesion molecule 2	Ncam2	sp|O35136|NCAM2_MOUSE Neural cell adhesion molecule 2 OS=Mus musculus OX=10090 GN=Ncam2 PE=1 SV=1	1	10	10	10	8	8	9	8	8	8	6	7	8	8	8	7	6	8	9	8	7	7	8	8	8	8	9	8	8	8	6	7	8	8	8	7	6	8	9	8	7	7
O35215	O35215	8	8	8	D-dopachrome decarboxylase	Ddt	sp|O35215|DOPD_MOUSE D-dopachrome decarboxylase OS=Mus musculus OX=10090 GN=Ddt PE=1 SV=3	1	8	8	8	7	7	6	8	7	7	8	7	7	8	7	8	7	5	8	8	8	8	8	8	7	7	6	8	7	7	8	7	7	8	7	8	7	5	8	8	8	8
O35226	O35226	5	5	5	26S proteasome non-ATPase regulatory subunit 4	Psmd4	sp|O35226|PSMD4_MOUSE 26S proteasome non-ATPase regulatory subunit 4 OS=Mus musculus OX=10090 GN=Psmd4 PE=1 SV=1	1	5	5	5	4	4	5	5	5	4	4	3	5	4	5	3	2	3	4	4	5	4	5	4	4	4	5	5	5	4	4	3	5	4	5	3	2	3	4	4	5	4
O35239	O35239	3	3	3	Tyrosine-protein phosphatase non-receptor type 9	Ptpn9	sp|O35239|PTN9_MOUSE Tyrosine-protein phosphatase non-receptor type 9 OS=Mus musculus OX=10090 GN=Ptpn9 PE=1 SV=2	1	3	3	3	2	2	3	2	3	2	1	1	3	1	3	2	0	2	2	1	1	1	2	2	2	2	3	2	3	2	1	1	3	1	3	2	0	2	2	1	1	1
O35250	O35250	5	5	5	Exocyst complex component 7	Exoc7	sp|O35250|EXOC7_MOUSE Exocyst complex component 7 OS=Mus musculus OX=10090 GN=Exoc7 PE=1 SV=2	1	5	5	5	3	5	3	3	3	4	2	1	2	3	3	2	1	2	3	3	2	3	2	3	3	5	3	3	3	4	2	1	2	3	3	2	1	2	3	3	2	3
O35286;Q9LZQ9;O22899	O35286	3;1;1	3;1;1	3;1;1	Pre-mRNA-splicing factor ATP-dependent RNA helicase DHX15	Dhx15	sp|O35286|DHX15_MOUSE ATP-dependent RNA helicase DHX15 OS=Mus musculus OX=10090 GN=Dhx15 PE=1 SV=2	3	3	3	3	1	1	1	0	0	1	0	0	0	0	0	2	1	1	1	2	1	2	2	0	1	1	1	0	0	1	0	0	0	0	0	2	1	1	1	2	1	2
O35295	O35295	7	7	7	Transcriptional activator protein Pur-beta	Purb	sp|O35295|PURB_MOUSE Transcriptional activator protein Pur-beta OS=Mus musculus OX=10090 GN=Purb PE=1 SV=3	1	7	7	7	6	6	6	6	6	5	6	6	7	6	6	5	5	6	6	6	6	5	6	5	6	6	6	6	6	5	6	6	7	6	6	5	5	6	6	6	6	5
Q09167;O35326;Q13243;Q8VE97	Q09167;O35326;Q13243	3;3;3;1	3;3;3;1	2;2;2;0	Serine/arginine-rich splicing factor 5	Srsf5;SRSF5	sp|Q09167|SRSF5_RAT Serine/arginine-rich splicing factor 5 OS=Rattus norvegicus OX=10116 GN=Srsf5 PE=1 SV=1;sp|O35326|SRSF5_MOUSE Serine/arginine-rich splicing factor 5 OS=Mus musculus OX=10090 GN=Srsf5 PE=1 SV=2;sp|Q13243|SRSF5_HUMAN Serine/arginine-rich	4	3	3	2	2	2	3	3	3	1	2	2	2	1	3	2	1	1	2	3	2	1	3	2	2	2	3	3	3	1	2	2	2	1	3	2	1	1	2	3	2	1
O35343	O35343	3	3	3	Importin subunit alpha-3	Kpna4	sp|O35343|IMA3_MOUSE Importin subunit alpha-3 OS=Mus musculus OX=10090 GN=Kpna4 PE=1 SV=1	1	3	3	3	3	2	3	3	3	1	3	2	2	3	2	3	1	2	1	3	3	1	2	3	3	2	3	3	3	1	3	2	2	3	2	3	1	2	1	3	3	1
O35344	O35344	4	4	4	Importin subunit alpha-4	Kpna3	sp|O35344|IMA4_MOUSE Importin subunit alpha-4 OS=Mus musculus OX=10090 GN=Kpna3 PE=1 SV=1	1	4	4	4	1	2	1	3	2	4	3	1	2	3	1	3	0	2	3	4	1	2	3	3	1	2	1	3	2	4	3	1	2	3	1	3	0	2	3	4	1	2
O35381;Q64G17	O35381	8;2	8;2	6;1	Acidic leucine-rich nuclear phosphoprotein 32 family member A	Anp32a	sp|O35381|AN32A_MOUSE Acidic leucine-rich nuclear phosphoprotein 32 family member A OS=Mus musculus OX=10090 GN=Anp32a PE=1 SV=1	2	8	8	6	7	5	6	6	6	7	7	7	5	7	6	7	7	4	7	8	7	6	7	7	7	5	6	6	6	7	7	7	5	7	6	7	7	4	7	8	7	6
O35382	O35382	4	4	4	Exocyst complex component 4	Exoc4	sp|O35382|EXOC4_MOUSE Exocyst complex component 4 OS=Mus musculus OX=10090 GN=Exoc4 PE=1 SV=2	1	4	4	4	1	3	0	3	1	2	2	0	1	2	2	2	1	2	2	3	1	3	1	1	1	3	0	3	1	2	2	0	1	2	2	2	1	2	2	3	1	3
O35393	O35393	2	2	2	Ephrin-B3	Efnb3	sp|O35393|EFNB3_MOUSE Ephrin-B3 OS=Mus musculus OX=10090 GN=Efnb3 PE=1 SV=1	1	2	2	2	1	1	1	1	0	2	0	2	1	1	0	1	0	1	2	0	0	0	1	0	1	1	1	1	0	2	0	2	1	1	0	1	0	1	2	0	0	0
O35405;Q8IV08	O35405	5;1	5;1	5;1	Phospholipase D3	Pld3	sp|O35405|PLD3_MOUSE 5-3 exonuclease PLD3 OS=Mus musculus OX=10090 GN=Pld3 PE=1 SV=1	2	5	5	5	4	4	4	5	3	4	4	5	4	4	5	4	4	3	5	4	4	5	5	5	4	4	4	5	3	4	4	5	4	4	5	4	4	3	5	4	4	5
O35409	O35409	2	2	2	Glutamate carboxypeptidase 2	Folh1	sp|O35409|FOLH1_MOUSE Glutamate carboxypeptidase 2 OS=Mus musculus OX=10090 GN=Folh1 PE=1 SV=2	1	2	2	2	2	2	2	2	1	2	2	1	2	1	2	1	0	1	2	2	1	0	1	1	2	2	2	2	1	2	2	1	2	1	2	1	0	1	2	2	1	0
O35449;Q99946	O35449	3;1	3;1	3;1	Proline-rich transmembrane protein 1	Prrt1	sp|O35449|PRRT1_MOUSE Proline-rich transmembrane protein 1 OS=Mus musculus OX=10090 GN=Prrt1 PE=1 SV=1	2	3	3	3	3	3	2	3	3	2	3	3	2	3	3	2	2	3	2	3	2	3	2	3	3	3	2	3	3	2	3	3	2	3	3	2	2	3	2	3	2	3
O35459	O35459	2	2	2	Delta(3,5)-Delta(2,4)-dienoyl-CoA isomerase, mitochondrial	Ech1	sp|O35459|ECH1_MOUSE Delta(3,5)-Delta(2,4)-dienoyl-CoA isomerase, mitochondrial OS=Mus musculus OX=10090 GN=Ech1 PE=1 SV=1	1	2	2	2	0	1	0	1	1	0	0	1	1	0	0	0	0	2	0	1	0	0	1	0	0	1	0	1	1	0	0	1	1	0	0	0	0	2	0	1	0	0
O35465;Q14318	O35465;Q14318	6;4	6;4	6;4	Peptidyl-prolyl cis-trans isomerase FKBP8	Fkbp8;FKBP8	sp|O35465|FKBP8_MOUSE Peptidyl-prolyl cis-trans isomerase FKBP8 OS=Mus musculus OX=10090 GN=Fkbp8 PE=1 SV=2;sp|Q14318|FKBP8_HUMAN Peptidyl-prolyl cis-trans isomerase FKBP8 OS=Homo sapiens OX=9606 GN=FKBP8 PE=1 SV=2	2	6	6	6	3	3	4	6	2	4	2	3	2	5	3	1	3	4	4	4	3	4	3	4	3	3	4	6	2	4	2	3	2	5	3	1	3	4	4	4	3	4
O35495	O35495	4	3	3	Cyclin-dependent kinase 14	Cdk14	sp|O35495|CDK14_MOUSE Cyclin-dependent kinase 14 OS=Mus musculus OX=10090 GN=Cdk14 PE=1 SV=2	1	4	3	3	2	3	1	1	2	1	0	0	3	1	1	0	1	0	2	2	0	1	1	2	1	2	1	1	2	0	0	0	2	1	1	0	0	0	1	1	0	0
O35526	O35526	14	13	13	Syntaxin-1A	Stx1a	sp|O35526|STX1A_MOUSE Syntaxin-1A OS=Mus musculus OX=10090 GN=Stx1a PE=1 SV=3	1	14	13	13	14	14	13	12	13	14	12	14	14	14	13	13	12	10	13	14	12	14	14	11	13	13	12	11	12	13	11	13	13	13	12	12	11	9	12	13	11	13
O35551	O35551	5	5	5	Rab GTPase-binding effector protein 1	Rabep1	sp|O35551|RABE1_MOUSE Rab GTPase-binding effector protein 1 OS=Mus musculus OX=10090 GN=Rabep1 PE=1 SV=2	1	5	5	5	3	2	2	3	1	2	1	2	2	5	2	4	0	1	3	2	0	1	3	1	3	2	2	3	1	2	1	2	2	5	2	4	0	1	3	2	0	1
O35609	O35609	4	4	4	Secretory carrier-associated membrane protein 3	Scamp3	sp|O35609|SCAM3_MOUSE Secretory carrier-associated membrane protein 3 OS=Mus musculus OX=10090 GN=Scamp3 PE=1 SV=3	1	4	4	4	3	3	4	4	4	3	3	2	4	4	3	4	0	3	3	4	1	3	4	2	3	3	4	4	4	3	3	2	4	4	3	4	0	3	3	4	1	3
O35621;Q9Z2M7;O80840	O35621	7;1;1	7;1;1	7;1;1	Phosphomannomutase 1	Pmm1	sp|O35621|PMM1_MOUSE Phosphomannomutase 1 OS=Mus musculus OX=10090 GN=Pmm1 PE=1 SV=1	3	7	7	7	3	4	6	6	5	3	3	5	4	3	4	6	3	4	4	6	4	4	4	6	3	4	6	6	5	3	3	5	4	3	4	6	3	4	4	6	4	4
O35633;Q9H598	O35633;Q9H598	12;7	12;7	12;7	Vesicular inhibitory amino acid transporter	Slc32a1;SLC32A1	sp|O35633|VIAAT_MOUSE Vesicular inhibitory amino acid transporter OS=Mus musculus OX=10090 GN=Slc32a1 PE=1 SV=3;sp|Q9H598|VIAAT_HUMAN Vesicular inhibitory amino acid transporter OS=Homo sapiens OX=9606 GN=SLC32A1 PE=2 SV=2	2	12	12	12	9	12	11	12	11	12	8	11	10	11	9	11	8	9	11	10	11	11	9	11	9	12	11	12	11	12	8	11	10	11	9	11	8	9	11	10	11	11
O35639	O35639	6	6	6	Annexin A3	Anxa3	sp|O35639|ANXA3_MOUSE Annexin A3 OS=Mus musculus OX=10090 GN=Anxa3 PE=1 SV=4	1	6	6	6	5	4	2	3	3	6	3	4	4	4	3	3	2	4	3	4	4	5	5	5	5	4	2	3	3	6	3	4	4	4	3	3	2	4	3	4	4	5
O35643	O35643	25	11	11	AP-1 complex subunit beta-1	Ap1b1	sp|O35643|AP1B1_MOUSE AP-1 complex subunit beta-1 OS=Mus musculus OX=10090 GN=Ap1b1 PE=1 SV=2	1	25	11	11	22	21	21	23	22	22	21	20	23	22	21	22	17	22	23	22	22	22	23	23	9	9	9	10	9	9	9	7	9	10	9	9	6	10	9	9	9	9
O35658	O35658	5	5	1	Complement component 1 Q subcomponent-binding protein, mitochondrial	C1qbp	sp|O35658|C1QBP_MOUSE Complement component 1 Q subcomponent-binding protein, mitochondrial OS=Mus musculus OX=10090 GN=C1qbp PE=1 SV=1	1	5	5	1	4	4	4	3	3	4	4	4	4	3	4	3	2	5	4	4	3	4	4	4	4	4	4	3	3	4	4	4	4	3	4	3	2	5	4	4	3	4
O35678	O35678	10	10	10	Monoglyceride lipase	Mgll	sp|O35678|MGLL_MOUSE Monoglyceride lipase OS=Mus musculus OX=10090 GN=Mgll PE=1 SV=1	1	10	10	10	10	7	10	7	8	9	8	9	8	10	7	7	7	7	9	9	8	8	10	7	10	7	10	7	8	9	8	9	8	10	7	7	7	7	9	9	8	8
O35681	O35681	4	4	4	Synaptotagmin-3	Syt3	sp|O35681|SYT3_MOUSE Synaptotagmin-3 OS=Mus musculus OX=10090 GN=Syt3 PE=1 SV=2	1	4	4	4	2	4	3	3	4	2	2	3	4	3	2	4	1	2	2	4	1	2	2	2	2	4	3	3	4	2	2	3	4	3	2	4	1	2	2	4	1	2
O35682	O35682	2	2	2	Myeloid-associated differentiation marker	Myadm	sp|O35682|MYADM_MOUSE Myeloid-associated differentiation marker OS=Mus musculus OX=10090 GN=Myadm PE=1 SV=2	1	2	2	2	1	1	1	1	1	1	1	1	1	1	2	1	1	2	1	1	1	1	2	1	1	1	1	1	1	1	1	1	1	1	2	1	1	2	1	1	1	1
O35685	O35685	8	8	8	Nuclear migration protein nudC	Nudc	sp|O35685|NUDC_MOUSE Nuclear migration protein nudC OS=Mus musculus OX=10090 GN=Nudc PE=1 SV=1	1	8	8	8	7	6	5	8	5	7	5	6	7	7	7	7	4	3	7	6	4	6	6	6	7	6	5	8	5	7	5	6	7	7	7	7	4	3	7	6	4	6
O35737	O35737	13	13	6	Heterogeneous nuclear ribonucleoprotein H;Heterogeneous nuclear ribonucleoprotein H, N-terminally processed	Hnrnph1	sp|O35737|HNRH1_MOUSE Heterogeneous nuclear ribonucleoprotein H OS=Mus musculus OX=10090 GN=Hnrnph1 PE=1 SV=3	1	13	13	6	10	12	13	12	12	11	12	12	11	12	10	12	10	11	12	13	11	12	13	11	10	12	13	12	12	11	12	12	11	12	10	12	10	11	12	13	11	12
O35796	O35796	5	1	1	Complement component 1 Q subcomponent-binding protein, mitochondrial	C1qbp	sp|O35796|C1QBP_RAT Complement component 1 Q subcomponent-binding protein, mitochondrial OS=Rattus norvegicus OX=10116 GN=C1qbp PE=1 SV=2	1	5	1	1	4	4	4	3	3	4	4	4	4	3	4	3	3	5	4	4	3	4	4	4	1	1	1	1	1	1	1	1	1	1	1	1	1	1	1	1	1	1
O35841	O35841	2	2	2	Apoptosis inhibitor 5	Api5	sp|O35841|API5_MOUSE Apoptosis inhibitor 5 OS=Mus musculus OX=10090 GN=Api5 PE=1 SV=2	1	2	2	2	2	2	2	1	2	1	1	1	2	2	1	1	1	1	1	1	1	2	2	1	2	2	2	1	2	1	1	1	2	2	1	1	1	1	1	1	1	2
O35857	O35857	5	5	5	Mitochondrial import inner membrane translocase subunit TIM44	Timm44	sp|O35857|TIM44_MOUSE Mitochondrial import inner membrane translocase subunit TIM44 OS=Mus musculus OX=10090 GN=Timm44 PE=1 SV=2	1	5	5	5	4	3	3	2	4	2	1	3	4	3	3	3	1	2	2	3	1	3	3	4	4	3	3	2	4	2	1	3	4	3	3	3	1	2	2	3	1	3
O35864;Q9FVU9;Q8LAZ7	O35864	9;2;1	9;2;1	9;2;1	COP9 signalosome complex subunit 5	Cops5	sp|O35864|CSN5_MOUSE COP9 signalosome complex subunit 5 OS=Mus musculus OX=10090 GN=Cops5 PE=1 SV=3	3	9	9	9	8	8	7	6	7	5	5	6	6	8	6	7	3	8	9	7	6	4	6	8	8	8	7	6	7	5	5	6	6	8	6	7	3	8	9	7	6	4
O35874	O35874	7	7	7	Neutral amino acid transporter A	Slc1a4	sp|O35874|SATT_MOUSE Neutral amino acid transporter A OS=Mus musculus OX=10090 GN=Slc1a4 PE=1 SV=1	1	7	7	7	4	6	7	5	7	5	5	4	7	5	7	6	5	4	4	7	5	5	4	6	4	6	7	5	7	5	5	4	7	5	7	6	5	4	4	7	5	5
O35887	O35887	6	6	6	Calumenin	Calu	sp|O35887|CALU_MOUSE Calumenin OS=Mus musculus OX=10090 GN=Calu PE=1 SV=1	1	6	6	6	3	4	4	4	3	5	1	4	5	5	4	5	1	3	5	5	1	3	3	4	3	4	4	4	3	5	1	4	5	5	4	5	1	3	5	5	1	3
O35927	O35927	13	13	11	Catenin delta-2	Ctnnd2	sp|O35927|CTND2_MOUSE Catenin delta-2 OS=Mus musculus OX=10090 GN=Ctnnd2 PE=1 SV=1	1	13	13	11	6	8	10	6	10	9	6	9	10	9	6	8	5	9	8	9	8	9	10	7	6	8	10	6	10	9	6	9	10	9	6	8	5	9	8	9	8	9
O35954	O35954	8	8	7	Membrane-associated phosphatidylinositol transfer protein 1	Pitpnm1	sp|O35954|PITM1_MOUSE Membrane-associated phosphatidylinositol transfer protein 1 OS=Mus musculus OX=10090 GN=Pitpnm1 PE=1 SV=1	1	8	8	7	4	5	4	6	4	4	7	5	6	6	6	5	3	4	6	7	3	6	5	5	4	5	4	6	4	4	7	5	6	6	6	5	3	4	6	7	3	6
Q62747;Q9R0N7;O43581	Q62747;Q9R0N7;O43581	6;6;6	6;6;6	6;6;6	Synaptotagmin-7	Syt7;SYT7	sp|Q62747|SYT7_RAT Synaptotagmin-7 OS=Rattus norvegicus OX=10116 GN=Syt7 PE=1 SV=1;sp|Q9R0N7|SYT7_MOUSE Synaptotagmin-7 OS=Mus musculus OX=10090 GN=Syt7 PE=1 SV=1;sp|O43581|SYT7_HUMAN Synaptotagmin-7 OS=Homo sapiens OX=9606 GN=SYT7 PE=1 SV=3	3	6	6	6	3	5	4	3	5	2	2	4	4	3	4	2	1	2	4	2	1	2	1	4	3	5	4	3	5	2	2	4	4	3	4	2	1	2	4	2	1	2
O48724	O48724	2	2	2	Protein WEAK CHLOROPLAST MOVEMENT UNDER BLUE LIGHT 1	WEB1	sp|O48724|WEB1_ARATH Protein WEAK CHLOROPLAST MOVEMENT UNDER BLUE LIGHT 1 OS=Arabidopsis thaliana OX=3702 GN=WEB1 PE=1 SV=1	1	2	2	2	2	2	2	2	2	2	2	2	2	2	2	2	2	1	2	2	2	2	2	1	2	2	2	2	2	2	2	2	2	2	2	2	2	1	2	2	2	2
O49513;Q9LNW1;Q9FIF9;Q96283;Q1PEX3;Q9WTL2;Q9S810	O49513;Q9LNW1;Q9FIF9;Q96283;Q1PEX3	3;2;2;2;2;1;1	1;0;0;0;0;0;0	1;0;0;0;0;0;0	Ras-related protein RABA1e;Ras-related protein RABA2b;Ras-related protein RABA2d;Ras-related protein RABA2c;Ras-related protein RABA1h	RABA1E;RABA2B;RABA2D;RABA2C;RABA1H	sp|O49513|RAA1E_ARATH Ras-related protein RABA1e OS=Arabidopsis thaliana OX=3702 GN=RABA1E PE=2 SV=1;sp|Q9LNW1|RAA2B_ARATH Ras-related protein RABA2b OS=Arabidopsis thaliana OX=3702 GN=RABA2B PE=2 SV=2;sp|Q9FIF9|RAA2D_ARATH Ras-related protein RABA2d OS=Ar	7	3	1	1	3	3	3	3	3	3	3	3	3	3	3	3	3	3	3	3	3	3	3	3	1	1	1	1	1	1	1	1	1	1	1	1	1	1	1	1	1	1
O54692	O54692	2	2	2	Centromere/kinetochore protein zw10 homolog	Zw10	sp|O54692|ZW10_MOUSE Centromere/kinetochore protein zw10 homolog OS=Mus musculus OX=10090 GN=Zw10 PE=1 SV=3	1	2	2	2	2	2	2	1	2	1	2	2	1	1	2	2	1	1	2	2	1	2	2	2	2	2	2	1	2	1	2	2	1	1	2	2	1	1	2	2	1	2
O54724	O54724	3	3	3	Polymerase I and transcript release factor	Ptrf	sp|O54724|CAVN1_MOUSE Caveolae-associated protein 1 OS=Mus musculus OX=10090 GN=Cavin1 PE=1 SV=1	1	3	3	3	0	1	0	1	1	1	0	0	0	0	2	1	0	2	1	1	1	1	2	0	0	1	0	1	1	1	0	0	0	0	2	1	0	2	1	1	1	1
O54734	O54734	8	8	8	Dolichyl-diphosphooligosaccharide--protein glycosyltransferase 48 kDa subunit	Ddost	sp|O54734|OST48_MOUSE Dolichyl-diphosphooligosaccharide--protein glycosyltransferase 48 kDa subunit OS=Mus musculus OX=10090 GN=Ddost PE=1 SV=2	1	8	8	8	5	6	4	6	5	3	6	4	7	5	7	6	5	7	4	6	5	6	5	6	5	6	4	6	5	3	6	4	7	5	7	6	5	7	4	6	5	6
O54774	O54774	24	24	24	AP-3 complex subunit delta-1	Ap3d1	sp|O54774|AP3D1_MOUSE AP-3 complex subunit delta-1 OS=Mus musculus OX=10090 GN=Ap3d1 PE=1 SV=1	1	24	24	24	15	13	19	17	16	13	12	21	18	18	16	16	12	13	18	18	16	17	15	14	15	13	19	17	16	13	12	21	18	18	16	16	12	13	18	18	16	17
O54781;Q9Z0G2;O70551	O54781	3;1;1	3;1;1	3;1;1	SRSF protein kinase 2;SRSF protein kinase 2 N-terminal;SRSF protein kinase 2 C-terminal	Srpk2	sp|O54781|SRPK2_MOUSE SRSF protein kinase 2 OS=Mus musculus OX=10090 GN=Srpk2 PE=1 SV=2	3	3	3	3	3	1	2	2	1	2	1	1	2	1	2	1	2	2	3	2	2	0	2	1	3	1	2	2	1	2	1	1	2	1	2	1	2	2	3	2	2	0
O54829	O54829	9	9	6	Regulator of G-protein signaling 7	Rgs7	sp|O54829|RGS7_MOUSE Regulator of G-protein signaling 7 OS=Mus musculus OX=10090 GN=Rgs7 PE=1 SV=2	1	9	9	6	7	9	9	8	6	8	6	8	8	8	7	7	7	5	8	8	7	8	8	9	7	9	9	8	6	8	6	8	8	8	7	7	7	5	8	8	7	8
O54833	O54833	3	3	3	Casein kinase II subunit alpha	Csnk2a2	sp|O54833|CSK22_MOUSE Casein kinase II subunit alpha OS=Mus musculus OX=10090 GN=Csnk2a2 PE=1 SV=1	1	3	3	3	1	0	1	0	2	3	1	0	0	1	2	1	0	0	1	3	0	1	1	2	1	0	1	0	2	3	1	0	0	1	2	1	0	0	1	3	0	1
O54865	O54865	6	6	6	Guanylate cyclase soluble subunit beta-1	Gucy1b3	sp|O54865|GCYB1_MOUSE Guanylate cyclase soluble subunit beta-1 OS=Mus musculus OX=10090 GN=Gucy1b1 PE=1 SV=1	1	6	6	6	6	5	4	5	5	4	4	6	5	4	6	4	3	1	2	6	3	4	6	5	6	5	4	5	5	4	4	6	5	4	6	4	3	1	2	6	3	4
O54901	O54901	4	4	4	OX-2 membrane glycoprotein	Cd200	sp|O54901|OX2G_MOUSE OX-2 membrane glycoprotein OS=Mus musculus OX=10090 GN=Cd200 PE=1 SV=1	1	4	4	4	4	3	3	3	3	3	4	4	3	3	3	4	3	3	4	3	2	3	4	4	4	3	3	3	3	3	4	4	3	3	3	4	3	3	4	3	2	3
O54946;Q9QYI8	O54946	3;1	3;1	2;1	DnaJ homolog subfamily B member 6	Dnajb6	sp|O54946|DNJB6_MOUSE DnaJ homolog subfamily B member 6 OS=Mus musculus OX=10090 GN=Dnajb6 PE=1 SV=4	2	3	3	2	3	3	3	2	2	3	2	3	3	3	3	3	1	3	3	3	3	3	3	3	3	3	3	2	2	3	2	3	3	3	3	3	1	3	3	3	3	3
O54962	O54962	2	2	2	Barrier-to-autointegration factor;Barrier-to-autointegration factor, N-terminally processed	Banf1	sp|O54962|BAF_MOUSE Barrier-to-autointegration factor OS=Mus musculus OX=10090 GN=Banf1 PE=1 SV=1	1	2	2	2	2	2	2	2	2	2	2	2	2	1	2	2	2	2	2	2	2	2	2	2	2	2	2	2	2	2	2	2	2	1	2	2	2	2	2	2	2	2
O54983;Q14894	O54983	13;2	13;2	13;2	Ketimine reductase mu-crystallin	Crym	sp|O54983|CRYM_MOUSE Ketimine reductase mu-crystallin OS=Mus musculus OX=10090 GN=Crym PE=1 SV=1	2	13	13	13	11	11	11	11	11	0	11	11	11	11	11	0	11	13	11	11	11	11	11	0	11	11	11	11	11	0	11	11	11	11	11	0	11	13	11	11	11	11
O54984;O43681	O54984;O43681	7;6	7;6	7;6	ATPase Asna1;ATPase ASNA1	Asna1;ASNA1	sp|O54984|GET3_MOUSE ATPase GET3 OS=Mus musculus OX=10090 GN=Get3 PE=1 SV=2;sp|O43681|GET3_HUMAN ATPase GET3 OS=Homo sapiens OX=9606 GN=GET3 PE=1 SV=2	2	7	7	7	6	5	6	6	6	5	6	6	5	5	6	6	5	6	4	6	5	7	6	7	6	5	6	6	6	5	6	6	5	5	6	6	5	6	4	6	5	7
O54988;O55098;O94804	O54988	3;1;1	3;1;1	3;1;1	STE20-like serine/threonine-protein kinase	Slk	sp|O54988|SLK_MOUSE STE20-like serine/threonine-protein kinase OS=Mus musculus OX=10090 GN=Slk PE=1 SV=2	3	3	3	3	3	1	0	2	1	2	2	3	1	3	2	2	1	2	3	2	0	2	2	1	3	1	0	2	1	2	2	3	1	3	2	2	1	2	3	2	0	2
O54991	O54991	26	26	26	Contactin-associated protein 1	Cntnap1	sp|O54991|CNTP1_MOUSE Contactin-associated protein 1 OS=Mus musculus OX=10090 GN=Cntnap1 PE=1 SV=2	1	26	26	26	24	24	24	24	23	24	21	23	23	23	20	21	19	20	23	23	20	18	22	24	24	24	24	24	23	24	21	23	23	23	20	21	19	20	23	23	20	18
O55013	O55013	5	5	5	Trafficking protein particle complex subunit 3	Trappc3	sp|O55013|TPPC3_MOUSE Trafficking protein particle complex subunit 3 OS=Mus musculus OX=10090 GN=Trappc3 PE=1 SV=1	1	5	5	5	3	3	4	3	4	3	3	3	4	3	4	3	3	4	4	4	3	3	3	3	3	3	4	3	4	3	3	3	4	3	4	3	3	4	4	4	3	3
O55017	O55017	2	1	1	Voltage-dependent N-type calcium channel subunit alpha-1B	Cacna1b	sp|O55017|CAC1B_MOUSE Voltage-dependent N-type calcium channel subunit alpha-1B OS=Mus musculus OX=10090 GN=Cacna1b PE=1 SV=1	1	2	1	1	2	0	0	0	0	0	0	0	0	0	0	0	1	0	0	1	1	0	0	1	1	0	0	0	0	0	0	0	0	0	0	0	0	0	0	1	0	0
O55022	O55022	9	9	8	Membrane-associated progesterone receptor component 1	Pgrmc1	sp|O55022|PGRC1_MOUSE Membrane-associated progesterone receptor component 1 OS=Mus musculus OX=10090 GN=Pgrmc1 PE=1 SV=4	1	9	9	8	7	8	8	7	7	5	7	7	8	7	7	7	4	6	6	7	4	7	6	5	7	8	8	7	7	5	7	7	8	7	7	7	4	6	6	7	4	7
O55023	O55023	8	8	8	Inositol monophosphatase 1	Impa1	sp|O55023|IMPA1_MOUSE Inositol monophosphatase 1 OS=Mus musculus OX=10090 GN=Impa1 PE=1 SV=1	1	8	8	8	7	6	7	7	6	7	6	7	6	7	6	7	8	7	7	7	7	7	7	6	7	6	7	7	6	7	6	7	6	7	6	7	8	7	7	7	7	7
O55029	O55029	4	4	4	Coatomer subunit beta	Copb2	sp|O55029|COPB2_MOUSE Coatomer subunit beta OS=Mus musculus OX=10090 GN=Copb2 PE=1 SV=2	1	4	4	4	3	2	3	2	3	2	3	3	2	2	3	3	1	3	2	3	1	3	3	2	3	2	3	2	3	2	3	3	2	2	3	3	1	3	2	3	1	3
O55033;Q99M51	O55033	4;1	4;1	4;1	Cytoplasmic protein NCK2	Nck2	sp|O55033|NCK2_MOUSE Cytoplasmic protein NCK2 OS=Mus musculus OX=10090 GN=Nck2 PE=1 SV=1	2	4	4	4	2	2	2	4	2	3	4	3	2	4	2	2	2	4	2	3	1	3	3	2	2	2	2	4	2	3	4	3	2	4	2	2	2	4	2	3	1	3
O55042;P37840	O55042;P37840	9;5	9;5	6;2	Alpha-synuclein	Snca;SNCA	sp|O55042|SYUA_MOUSE Alpha-synuclein OS=Mus musculus OX=10090 GN=Snca PE=1 SV=2;sp|P37840|SYUA_HUMAN Alpha-synuclein OS=Homo sapiens OX=9606 GN=SNCA PE=1 SV=1	2	9	9	6	7	8	8	8	8	8	7	8	8	8	8	8	8	9	9	9	7	9	9	8	7	8	8	8	8	8	7	8	8	8	8	8	8	9	9	9	7	9
O55091;Q9P2X3	O55091	4;1	4;1	4;1	Protein IMPACT	Impact	sp|O55091|IMPCT_MOUSE Protein IMPACT OS=Mus musculus OX=10090 GN=Impact PE=1 SV=2	2	4	4	4	1	2	2	3	2	3	2	2	3	3	2	4	0	1	2	2	1	1	4	1	1	2	2	3	2	3	2	2	3	3	2	4	0	1	2	2	1	1
O55100	O55100	3	3	3	Synaptogyrin-1	Syngr1	sp|O55100|SNG1_MOUSE Synaptogyrin-1 OS=Mus musculus OX=10090 GN=Syngr1 PE=1 SV=2	1	3	3	3	3	3	3	3	3	3	3	3	3	3	2	3	2	3	3	3	3	3	3	3	3	3	3	3	3	3	3	3	3	3	2	3	2	3	3	3	3	3
O55106	O55106	8	8	8	Striatin	Strn	sp|O55106|STRN_MOUSE Striatin OS=Mus musculus OX=10090 GN=Strn PE=1 SV=2	1	8	8	8	6	5	6	6	7	6	7	7	7	5	6	4	3	8	8	7	4	5	6	6	6	5	6	6	7	6	7	7	7	5	6	4	3	8	8	7	4	5
O55125	O55125	6	6	6	Protein NipSnap homolog 1	Nipsnap1	sp|O55125|NIPS1_MOUSE Protein NipSnap homolog 1 OS=Mus musculus OX=10090 GN=Nipsnap1 PE=1 SV=1	1	6	6	6	6	6	6	6	6	6	6	6	6	6	6	6	5	5	6	6	5	6	6	6	6	6	6	6	6	6	6	6	6	6	6	6	5	5	6	6	5	6
O55126	O55126	8	8	8	Protein NipSnap homolog 2	Gbas	sp|O55126|NIPS2_MOUSE Protein NipSnap homolog 2 OS=Mus musculus OX=10090 GN=Nipsnap2 PE=1 SV=1	1	8	8	8	8	7	8	7	6	7	5	6	8	7	6	7	6	7	7	8	5	6	8	7	8	7	8	7	6	7	5	6	8	7	6	7	6	7	7	8	5	6
O55131;Q8C650	O55131	23;1	23;1	22;0	Septin-7	2023-09-07	sp|O55131|SEPT7_MOUSE Septin-7 OS=Mus musculus OX=10090 GN=Septin7 PE=1 SV=1	2	23	23	22	21	21	21	22	21	20	18	20	21	21	18	18	16	19	21	21	20	20	20	21	21	21	21	22	21	20	18	20	21	21	18	18	16	19	21	21	20	20
O55142	O55142	3	3	3	60S ribosomal protein L35a	Rpl35a	sp|O55142|RL35A_MOUSE Large ribosomal subunit protein eL33 OS=Mus musculus OX=10090 GN=Rpl35a PE=1 SV=2	1	3	3	3	3	3	3	3	3	3	3	3	3	3	3	3	3	3	3	3	3	3	3	3	3	3	3	3	3	3	3	3	3	3	3	3	3	3	3	3	3	3
O55143;Q8R429;P13585;Q64518	O55143	37;12;11;7	37;12;11;7	37;12;11;7	Sarcoplasmic/endoplasmic reticulum calcium ATPase 2	Atp2a2	sp|O55143|AT2A2_MOUSE Sarcoplasmic/endoplasmic reticulum calcium ATPase 2 OS=Mus musculus OX=10090 GN=Atp2a2 PE=1 SV=2	4	37	37	37	31	32	32	31	32	32	30	32	31	31	33	31	29	28	34	30	28	32	28	32	31	32	32	31	32	32	30	32	31	31	33	31	29	28	34	30	28	32
O55234	O55234	9	9	9	Proteasome subunit beta type-5	Psmb5	sp|O55234|PSB5_MOUSE Proteasome subunit beta type-5 OS=Mus musculus OX=10090 GN=Psmb5 PE=1 SV=3	1	9	9	9	9	9	8	8	9	8	5	9	9	8	7	8	6	7	7	8	8	8	9	8	9	9	8	8	9	8	5	9	9	8	7	8	6	7	7	8	8	8
Q9EQQ9;O60502	Q9EQQ9;O60502	3;3	3;3	3;3	Protein O-GlcNAcase	Mgea5;MGEA5	sp|Q9EQQ9|OGA_MOUSE Protein O-GlcNAcase OS=Mus musculus OX=10090 GN=Oga PE=1 SV=2;sp|O60502|OGA_HUMAN Protein O-GlcNAcase OS=Homo sapiens OX=9606 GN=OGA PE=1 SV=2	2	3	3	3	2	3	2	2	2	2	2	3	2	3	2	2	2	2	2	3	2	3	2	2	2	3	2	2	2	2	2	3	2	3	2	2	2	2	2	3	2	3
Q7TMK9;O60506	Q7TMK9;O60506	14;14	14;14	14;14	Heterogeneous nuclear ribonucleoprotein Q	Syncrip;SYNCRIP	sp|Q7TMK9|HNRPQ_MOUSE Heterogeneous nuclear ribonucleoprotein Q OS=Mus musculus OX=10090 GN=Syncrip PE=1 SV=2;sp|O60506|HNRPQ_HUMAN Heterogeneous nuclear ribonucleoprotein Q OS=Homo sapiens OX=9606 GN=SYNCRIP PE=1 SV=2	2	14	14	14	9	10	9	11	7	6	11	10	8	9	6	8	7	11	10	10	10	9	9	10	9	10	9	11	7	6	11	10	8	9	6	8	7	11	10	10	10	9
O60814;Q64525;Q99880;Q99879;Q99877;Q93079;Q8CGP2;Q8CGP1;Q6ZWY9;Q64478;Q64475;P62807;P58876;P10854;P10853;P70696;Q96A08	O60814;Q64525;Q99880;Q99879;Q99877;Q93079;Q8CGP2;Q8CGP1;Q6ZWY9;Q64478;Q64475;P62807;P58876;P10854;P10853	5;5;5;5;5;5;5;5;5;5;5;5;5;5;5;2;2	5;5;5;5;5;5;5;5;5;5;5;5;5;5;5;2;2	2;2;2;2;2;2;2;2;2;2;2;2;2;2;2;0;0	Histone H2B type 1-K;Histone H2B type 2-B;Histone H2B type 1-L;Histone H2B type 1-M;Histone H2B type 1-N;Histone H2B type 1-H;Histone H2B type 1-P;Histone H2B type 1-C/E/G;Histone H2B type 1-B;Histone H2B type 1-C/E/F/G/I;Histone H2B type 1-D;Histone H2B type 1-F/J/L	HIST1H2BK;Hist2h2bb;HIST1H2BL;HIST1H2BM;HIST1H2BN;HIST1H2BH;Hist1h2bp;Hist1h2bk;Hist1h2bc;Hist1h2bh;Hist1h2bb;HIST1H2BC;HIST1H2BD;Hist1h2bm;Hist1h2bf	sp|O60814|H2B1K_HUMAN Histone H2B type 1-K OS=Homo sapiens OX=9606 GN=H2BC12 PE=1 SV=3;sp|Q64525|H2B2B_MOUSE Histone H2B type 2-B OS=Mus musculus OX=10090 GN=Hist2h2bb PE=1 SV=3;sp|Q99880|H2B1L_HUMAN Histone H2B type 1-L OS=Homo sapiens OX=9606 GN=H2BC13 P	17	5	5	2	5	5	5	5	5	5	5	5	5	5	5	5	5	4	5	5	4	5	5	5	5	5	5	5	5	5	5	5	5	5	5	5	5	4	5	5	4	5
O70133	O70133	20	20	20	ATP-dependent RNA helicase A	Dhx9	sp|O70133|DHX9_MOUSE ATP-dependent RNA helicase A OS=Mus musculus OX=10090 GN=Dhx9 PE=1 SV=2	1	20	20	20	18	18	17	14	16	16	13	15	13	15	13	12	8	14	16	16	9	12	12	13	18	18	17	14	16	16	13	15	13	15	13	12	8	14	16	16	9	12
O70161;P70182;Q99755;Q5CZZ9;P70181;O14986	O70161	15;2;2;1;1;1	15;2;2;1;1;1	15;2;2;1;1;1	Phosphatidylinositol 4-phosphate 5-kinase type-1 gamma	Pip5k1c	sp|O70161|PI51C_MOUSE Phosphatidylinositol 4-phosphate 5-kinase type-1 gamma OS=Mus musculus OX=10090 GN=Pip5k1c PE=1 SV=2	6	15	15	15	13	11	14	13	14	13	12	13	14	14	14	12	11	12	13	13	11	14	12	12	13	11	14	13	14	13	12	13	14	14	14	12	11	12	13	13	11	14
O70172	O70172	8	3	3	Phosphatidylinositol 5-phosphate 4-kinase type-2 alpha	Pip4k2a	sp|O70172|PI42A_MOUSE Phosphatidylinositol 5-phosphate 4-kinase type-2 alpha OS=Mus musculus OX=10090 GN=Pip4k2a PE=1 SV=1	1	8	3	3	6	7	7	7	7	6	6	7	7	7	6	5	4	6	7	7	5	6	7	7	2	3	2	2	2	2	2	2	2	2	2	2	2	2	2	2	2	2
O70194	O70194	4	4	4	Eukaryotic translation initiation factor 3 subunit D	Eif3d	sp|O70194|EIF3D_MOUSE Eukaryotic translation initiation factor 3 subunit D OS=Mus musculus OX=10090 GN=Eif3d PE=1 SV=2	1	4	4	4	2	1	2	2	1	2	0	2	3	3	1	2	1	3	3	3	1	1	4	2	2	1	2	2	1	2	0	2	3	3	1	2	1	3	3	3	1	1
O70228;P98195	O70228	4;1	4;1	4;1	Probable phospholipid-transporting ATPase IIA	Atp9a	sp|O70228|ATP9A_MOUSE Probable phospholipid-transporting ATPase IIA OS=Mus musculus OX=10090 GN=Atp9a PE=1 SV=3	2	4	4	4	3	3	3	2	3	4	2	3	3	3	3	4	2	3	3	4	2	1	4	1	3	3	3	2	3	4	2	3	3	3	3	4	2	3	3	4	2	1
O70251;Q9SCX3;Q84WM9;Q9SI20;P48006	O70251	4;1;1;1;1	4;1;1;1;1	4;1;1;1;1	Elongation factor 1-beta	Eef1b	sp|O70251|EF1B_MOUSE Elongation factor 1-beta OS=Mus musculus OX=10090 GN=Eef1b PE=1 SV=5	5	4	4	4	3	4	2	4	4	4	4	3	3	4	3	4	3	3	4	4	3	3	3	2	3	4	2	4	4	4	4	3	3	4	3	4	3	3	4	4	3	3
O70252	O70252	8	8	8	Heme oxygenase 2	Hmox2	sp|O70252|HMOX2_MOUSE Heme oxygenase 2 OS=Mus musculus OX=10090 GN=Hmox2 PE=1 SV=1	1	8	8	8	7	6	6	6	5	6	5	6	6	5	6	6	3	6	5	6	4	6	5	6	7	6	6	6	5	6	5	6	6	5	6	6	3	6	5	6	4	6
O70310	O70310	9	9	7	Glycylpeptide N-tetradecanoyltransferase 1	Nmt1	sp|O70310|NMT1_MOUSE Glycylpeptide N-tetradecanoyltransferase 1 OS=Mus musculus OX=10090 GN=Nmt1 PE=1 SV=1	1	9	9	7	7	7	6	5	5	8	5	6	5	6	5	6	2	4	7	8	2	7	6	5	7	7	6	5	5	8	5	6	5	6	5	6	2	4	7	8	2	7
O70311	O70311	3	1	1	Glycylpeptide N-tetradecanoyltransferase 2	Nmt2	sp|O70311|NMT2_MOUSE Glycylpeptide N-tetradecanoyltransferase 2 OS=Mus musculus OX=10090 GN=Nmt2 PE=1 SV=1	1	3	1	1	2	2	2	2	3	3	1	3	1	3	2	2	1	0	2	3	2	2	2	1	1	1	1	1	1	1	0	1	0	1	1	1	0	0	1	1	1	1
O70318	O70318	30	26	26	Band 4.1-like protein 2	Epb41l2	sp|O70318|E41L2_MOUSE Band 4.1-like protein 2 OS=Mus musculus OX=10090 GN=Epb41l2 PE=1 SV=2	1	30	26	26	24	24	27	22	25	23	24	26	25	24	21	23	17	19	25	24	18	23	24	20	20	20	23	19	22	19	20	22	21	20	18	19	13	16	22	20	15	19
O70325	O70325	6	6	6	Phospholipid hydroperoxide glutathione peroxidase, mitochondrial	Gpx4	sp|O70325|GPX4_MOUSE Phospholipid hydroperoxide glutathione peroxidase OS=Mus musculus OX=10090 GN=Gpx4 PE=1 SV=4	1	6	6	6	5	5	5	5	5	6	5	6	5	6	5	5	5	4	6	5	5	6	6	5	5	5	5	5	5	6	5	6	5	6	5	5	5	4	6	5	5	6
O70378	O70378	2	2	2	ER membrane protein complex subunit 8	Emc8	sp|O70378|EMC8_MOUSE ER membrane protein complex subunit 8 OS=Mus musculus OX=10090 GN=Emc8 PE=1 SV=1	1	2	2	2	0	2	2	1	2	0	0	2	1	1	1	1	1	1	2	0	1	0	0	2	0	2	2	1	2	0	0	2	1	1	1	1	1	1	2	0	1	0
O70435;REV__Q588V7	O70435	7;1	7;1	7;1	Proteasome subunit alpha type-3	Psma3	sp|O70435|PSA3_MOUSE Proteasome subunit alpha type-3 OS=Mus musculus OX=10090 GN=Psma3 PE=1 SV=3	2	7	7	7	6	5	6	6	6	6	5	6	5	6	5	5	6	5	6	6	6	6	7	5	6	5	6	6	6	6	5	6	5	6	5	5	6	5	6	6	6	6
O70439	O70439	6	6	6	Syntaxin-7	Stx7	sp|O70439|STX7_MOUSE Syntaxin-7 OS=Mus musculus OX=10090 GN=Stx7 PE=1 SV=3	1	6	6	6	4	2	3	4	4	3	3	4	2	3	2	4	2	5	4	5	3	5	5	3	4	2	3	4	4	3	3	4	2	3	2	4	2	5	4	5	3	5
O70443	O70443	13	13	12	Guanine nucleotide-binding protein G(z) subunit alpha	Gnaz	sp|O70443|GNAZ_MOUSE Guanine nucleotide-binding protein G(z) subunit alpha OS=Mus musculus OX=10090 GN=Gnaz PE=1 SV=4	1	13	13	12	12	12	12	11	12	12	11	12	11	12	13	12	10	11	12	12	10	10	11	13	12	12	12	11	12	12	11	12	11	12	13	12	10	11	12	12	10	10
O70456	O70456	3	1	1	14-3-3 protein sigma	Sfn	sp|O70456|1433S_MOUSE 14-3-3 protein sigma OS=Mus musculus OX=10090 GN=Sfn PE=1 SV=2	1	3	1	1	3	3	3	3	3	3	3	3	3	3	3	3	3	3	3	3	3	3	3	3	1	1	1	1	1	1	1	1	1	1	1	1	1	1	1	1	1	1
O70492	O70492	7	6	6	Sorting nexin-3	Snx3	sp|O70492|SNX3_MOUSE Sorting nexin-3 OS=Mus musculus OX=10090 GN=Snx3 PE=1 SV=3	1	7	6	6	3	5	4	5	6	5	5	2	5	3	6	6	2	4	5	5	4	4	5	5	3	4	4	4	5	4	4	2	4	3	5	5	1	3	5	4	3	4
O70493	O70493	8	8	7	Sorting nexin-12	Snx12	sp|O70493|SNX12_MOUSE Sorting nexin-12 OS=Mus musculus OX=10090 GN=Snx12 PE=1 SV=1	1	8	8	7	7	8	6	8	8	8	8	6	7	5	6	6	7	7	6	7	8	6	8	7	7	8	6	8	8	8	8	6	7	5	6	6	7	7	6	7	8	6
O70503	O70503	5	5	5	Very-long-chain 3-oxoacyl-CoA reductase	Hsd17b12	sp|O70503|DHB12_MOUSE Very-long-chain 3-oxoacyl-CoA reductase OS=Mus musculus OX=10090 GN=Hsd17b12 PE=1 SV=1	1	5	5	5	5	4	5	5	5	4	4	4	4	4	5	4	2	3	4	4	1	3	3	3	5	4	5	5	5	4	4	4	4	4	5	4	2	3	4	4	1	3
O70589	O70589	10	10	10	Peripheral plasma membrane protein CASK	Cask	sp|O70589|CSKP_MOUSE Peripheral plasma membrane protein CASK OS=Mus musculus OX=10090 GN=Cask PE=1 SV=2	1	10	10	10	6	8	7	8	7	7	7	5	7	6	7	5	5	5	7	7	8	5	7	6	6	8	7	8	7	7	7	5	7	6	7	5	5	5	7	7	8	5
O70591	O70591	4	4	4	Prefoldin subunit 2	Pfdn2	sp|O70591|PFD2_MOUSE Prefoldin subunit 2 OS=Mus musculus OX=10090 GN=Pfdn2 PE=1 SV=2	1	4	4	4	3	4	4	3	4	3	3	3	4	4	4	4	1	3	4	4	3	3	4	4	3	4	4	3	4	3	3	3	4	4	4	4	1	3	4	4	3	3
Q9R1V7;O75077	Q9R1V7;O75077	4;4	4;4	4;4	Disintegrin and metalloproteinase domain-containing protein 23	Adam23;ADAM23	sp|Q9R1V7|ADA23_MOUSE Disintegrin and metalloproteinase domain-containing protein 23 OS=Mus musculus OX=10090 GN=Adam23 PE=1 SV=1;sp|O75077|ADA23_HUMAN Disintegrin and metalloproteinase domain-containing protein 23 OS=Homo sapiens OX=9606 GN=ADAM23 PE=1 SV	2	4	4	4	4	4	3	4	4	3	4	3	3	3	4	4	3	4	3	2	4	4	4	4	4	4	3	4	4	3	4	3	3	3	4	4	3	4	3	2	4	4
O75445	O75445	2	2	2	Usherin	USH2A	sp|O75445|USH2A_HUMAN Usherin OS=Homo sapiens OX=9606 GN=USH2A PE=1 SV=3	1	2	2	2	0	1	1	0	1	0	0	0	0	0	0	0	0	0	0	0	0	0	0	0	0	1	1	0	1	0	0	0	0	0	0	0	0	0	0	0	0	0
Q9Z1D1;O75821	Q9Z1D1;O75821	4;4	4;4	4;4	Eukaryotic translation initiation factor 3 subunit G	Eif3g;EIF3G	sp|Q9Z1D1|EIF3G_MOUSE Eukaryotic translation initiation factor 3 subunit G OS=Mus musculus OX=10090 GN=Eif3g PE=1 SV=2;sp|O75821|EIF3G_HUMAN Eukaryotic translation initiation factor 3 subunit G OS=Homo sapiens OX=9606 GN=EIF3G PE=1 SV=2	2	4	4	4	4	4	3	3	3	4	3	3	3	3	3	4	2	2	4	3	2	0	4	4	4	4	3	3	3	4	3	3	3	3	3	4	2	2	4	3	2	0
O88322	O88322	5	4	4	Nidogen-2	Nid2	sp|O88322|NID2_MOUSE Nidogen-2 OS=Mus musculus OX=10090 GN=Nid2 PE=1 SV=2	1	5	4	4	5	3	3	4	4	2	1	4	5	1	4	1	0	4	3	5	2	3	1	0	4	2	3	3	3	1	1	3	4	1	3	0	0	3	2	4	1	2
O88342	O88342	27	27	27	WD repeat-containing protein 1	Wdr1	sp|O88342|WDR1_MOUSE WD repeat-containing protein 1 OS=Mus musculus OX=10090 GN=Wdr1 PE=1 SV=3	1	27	27	27	25	25	26	26	23	26	26	27	25	26	25	26	24	24	25	25	23	25	23	25	25	25	26	26	23	26	26	27	25	26	25	26	24	24	25	25	23	25
O88343;E9Q3M5	O88343	17;1	17;1	16;1	Electrogenic sodium bicarbonate cotransporter 1	Slc4a4	sp|O88343|S4A4_MOUSE Electrogenic sodium bicarbonate cotransporter 1 OS=Mus musculus OX=10090 GN=Slc4a4 PE=1 SV=2	2	17	17	16	14	13	14	13	15	13	9	14	15	13	13	13	9	10	14	14	10	13	14	14	14	13	14	13	15	13	9	14	15	13	13	13	9	10	14	14	10	13
O88384	O88384	2	2	2	Vesicle transport through interaction with t-SNAREs homolog 1B	Vti1b	sp|O88384|VTI1B_MOUSE Vesicle transport through interaction with t-SNAREs homolog 1B OS=Mus musculus OX=10090 GN=Vti1b PE=1 SV=1	1	2	2	2	0	1	1	0	1	0	0	1	0	1	1	2	0	1	0	1	0	0	0	0	0	1	1	0	1	0	0	1	0	1	1	2	0	1	0	1	0	0
O88441	O88441	3	3	3	Metaxin-2	Mtx2	sp|O88441|MTX2_MOUSE Metaxin-2 OS=Mus musculus OX=10090 GN=Mtx2 PE=1 SV=1	1	3	3	3	1	3	2	3	2	2	2	3	2	2	1	3	2	2	3	2	2	2	2	1	1	3	2	3	2	2	2	3	2	2	1	3	2	2	3	2	2	2
O88447	O88447	12	12	8	Kinesin light chain 1	Klc1	sp|O88447|KLC1_MOUSE Kinesin light chain 1 OS=Mus musculus OX=10090 GN=Klc1 PE=1 SV=3	1	12	12	8	10	6	10	7	8	7	6	7	10	6	9	6	1	3	6	7	4	6	7	8	10	6	10	7	8	7	6	7	10	6	9	6	1	3	6	7	4	6
O88448	O88448	8	6	5	Kinesin light chain 2	Klc2	sp|O88448|KLC2_MOUSE Kinesin light chain 2 OS=Mus musculus OX=10090 GN=Klc2 PE=1 SV=1	1	8	6	5	5	3	4	4	5	3	4	4	3	6	4	2	1	2	4	5	4	2	3	5	3	2	3	3	4	1	3	3	2	5	3	2	1	2	3	4	3	1
O88456	O88456	3	3	3	Calpain small subunit 1	Capns1	sp|O88456|CPNS1_MOUSE Calpain small subunit 1 OS=Mus musculus OX=10090 GN=Capns1 PE=1 SV=2	1	3	3	3	2	2	1	2	2	2	2	1	2	2	1	2	1	1	2	1	2	2	2	2	2	2	1	2	2	2	2	1	2	2	1	2	1	1	2	1	2	2
O88485;O14576	O88485;O14576	9;7	9;7	9;7	Cytoplasmic dynein 1 intermediate chain 1	Dync1i1;DYNC1I1	sp|O88485|DC1I1_MOUSE Cytoplasmic dynein 1 intermediate chain 1 OS=Mus musculus OX=10090 GN=Dync1i1 PE=1 SV=2;sp|O14576|DC1I1_HUMAN Cytoplasmic dynein 1 intermediate chain 1 OS=Homo sapiens OX=9606 GN=DYNC1I1 PE=1 SV=2	2	9	9	9	7	5	6	6	6	7	6	6	7	6	5	6	5	7	5	4	5	5	5	5	7	5	6	6	6	7	6	6	7	6	5	6	5	7	5	4	5	5
O88487	O88487	3	3	3	Cytoplasmic dynein 1 intermediate chain 2	Dync1i2	sp|O88487|DC1I2_MOUSE Cytoplasmic dynein 1 intermediate chain 2 OS=Mus musculus OX=10090 GN=Dync1i2 PE=1 SV=1	1	3	3	3	3	2	1	2	2	3	3	3	2	3	2	3	0	2	2	2	3	3	3	3	3	2	1	2	2	3	3	3	2	3	2	3	0	2	2	2	3	3
P26992;O88507	P26992;O88507	2;2	2;2	2;2	Ciliary neurotrophic factor receptor subunit alpha	CNTFR;Cntfr	sp|P26992|CNTFR_HUMAN Ciliary neurotrophic factor receptor subunit alpha OS=Homo sapiens OX=9606 GN=CNTFR PE=1 SV=2;sp|O88507|CNTFR_MOUSE Ciliary neurotrophic factor receptor subunit alpha OS=Mus musculus OX=10090 GN=Cntfr PE=1 SV=2	2	2	2	2	2	2	2	2	2	2	2	2	2	2	2	2	2	2	2	2	1	2	2	2	2	2	2	2	2	2	2	2	2	2	2	2	2	2	2	2	1	2
O88531	O88531	3	3	3	Palmitoyl-protein thioesterase 1	Ppt1	sp|O88531|PPT1_MOUSE Palmitoyl-protein thioesterase 1 OS=Mus musculus OX=10090 GN=Ppt1 PE=1 SV=2	1	3	3	3	2	1	2	1	1	2	1	1	2	2	2	2	2	1	1	3	3	2	3	2	2	1	2	1	1	2	1	1	2	2	2	2	2	1	1	3	3	2
O88543	O88543	8	8	8	COP9 signalosome complex subunit 3	Cops3	sp|O88543|CSN3_MOUSE COP9 signalosome complex subunit 3 OS=Mus musculus OX=10090 GN=Cops3 PE=1 SV=3	1	8	8	8	7	7	7	7	7	7	6	7	6	7	6	8	4	7	6	8	4	7	8	6	7	7	7	7	7	7	6	7	6	7	6	8	4	7	6	8	4	7
O88544	O88544	11	11	11	COP9 signalosome complex subunit 4	Cops4	sp|O88544|CSN4_MOUSE COP9 signalosome complex subunit 4 OS=Mus musculus OX=10090 GN=Cops4 PE=1 SV=1	1	11	11	11	11	10	10	8	11	10	8	11	11	10	8	10	7	10	11	10	9	11	11	10	11	10	10	8	11	10	8	11	11	10	8	10	7	10	11	10	9	11
O88545	O88545	8	8	8	COP9 signalosome complex subunit 6	Cops6	sp|O88545|CSN6_MOUSE COP9 signalosome complex subunit 6 OS=Mus musculus OX=10090 GN=Cops6 PE=1 SV=1	1	8	8	8	5	4	5	3	4	6	5	4	3	5	6	5	4	4	4	6	4	6	5	6	5	4	5	3	4	6	5	4	3	5	6	5	4	4	4	6	4	6
O88569	O88569	14	14	14	Heterogeneous nuclear ribonucleoproteins A2/B1	Hnrnpa2b1	sp|O88569|ROA2_MOUSE Heterogeneous nuclear ribonucleoproteins A2/B1 OS=Mus musculus OX=10090 GN=Hnrnpa2b1 PE=1 SV=2	1	14	14	14	11	12	11	12	13	13	10	11	12	12	10	9	10	12	12	11	11	11	12	11	11	12	11	12	13	13	10	11	12	12	10	9	10	12	12	11	11	11
O88587	O88587	2	2	2	Catechol O-methyltransferase	Comt	sp|O88587|COMT_MOUSE Catechol O-methyltransferase OS=Mus musculus OX=10090 GN=Comt PE=1 SV=2	1	2	2	2	1	1	2	1	2	2	1	0	1	1	1	2	0	2	0	2	0	0	1	1	1	1	2	1	2	2	1	0	1	1	1	2	0	2	0	2	0	0
O88643	O88643	16	16	9	Serine/threonine-protein kinase PAK 1	Pak1	sp|O88643|PAK1_MOUSE Serine/threonine-protein kinase PAK 1 OS=Mus musculus OX=10090 GN=Pak1 PE=1 SV=1	1	16	16	9	14	14	13	14	12	13	14	15	13	14	12	14	9	14	14	15	11	15	13	13	14	14	13	14	12	13	14	15	13	14	12	14	9	14	14	15	11	15
O88685	O88685	12	12	11	26S protease regulatory subunit 6A	Psmc3	sp|O88685|PRS6A_MOUSE 26S proteasome regulatory subunit 6A OS=Mus musculus OX=10090 GN=Psmc3 PE=1 SV=2	1	12	12	11	9	10	10	10	10	8	8	10	12	9	9	8	6	9	8	10	7	10	11	9	9	10	10	10	10	8	8	10	12	9	9	8	6	9	8	10	7	10
O88696	O88696	5	5	5	ATP-dependent Clp protease proteolytic subunit, mitochondrial	Clpp	sp|O88696|CLPP_MOUSE ATP-dependent Clp protease proteolytic subunit, mitochondrial OS=Mus musculus OX=10090 GN=Clpp PE=1 SV=1	1	5	5	5	4	4	3	3	3	3	3	4	3	2	4	3	2	4	3	4	2	3	3	3	4	4	3	3	3	3	3	4	3	2	4	3	2	4	3	4	2	3
O88704;O88703	O88704	5;1	5;1	5;1	Potassium/sodium hyperpolarization-activated cyclic nucleotide-gated channel 1	Hcn1	sp|O88704|HCN1_MOUSE Potassium/sodium hyperpolarization-activated cyclic nucleotide-gated channel 1 OS=Mus musculus OX=10090 GN=Hcn1 PE=1 SV=1	2	5	5	5	5	5	4	4	5	5	4	4	4	4	4	4	3	3	4	4	4	4	5	4	5	5	4	4	5	5	4	4	4	4	4	4	3	3	4	4	4	4
O88712	O88712	12	12	9	C-terminal-binding protein 1	Ctbp1	sp|O88712|CTBP1_MOUSE C-terminal-binding protein 1 OS=Mus musculus OX=10090 GN=Ctbp1 PE=1 SV=2	1	12	12	9	10	10	10	11	11	10	10	11	11	9	10	11	9	11	10	10	10	10	11	11	10	10	10	11	11	10	10	11	11	9	10	11	9	11	10	10	10	10
O88737;Q8BL48	O88737	73;1	73;1	71;1	Protein bassoon	Bsn	sp|O88737|BSN_MOUSE Protein bassoon OS=Mus musculus OX=10090 GN=Bsn PE=1 SV=4	2	73	73	71	54	51	59	57	50	54	42	54	56	55	52	58	33	51	54	55	35	42	50	50	54	51	59	57	50	54	42	54	56	55	52	58	33	51	54	55	35	42
O88741	O88741	9	9	9	Ganglioside-induced differentiation-associated protein 1	Gdap1	sp|O88741|GDAP1_MOUSE Ganglioside-induced differentiation-associated protein 1 OS=Mus musculus OX=10090 GN=Gdap1 PE=1 SV=1	1	9	9	9	6	7	7	7	7	5	4	8	7	7	6	8	6	5	5	6	7	5	5	6	6	7	7	7	7	5	4	8	7	7	6	8	6	5	5	6	7	5
O88745	O88745	2	2	2	Scrapie-responsive protein 1	Scrg1	sp|O88745|SCRG1_MOUSE Scrapie-responsive protein 1 OS=Mus musculus OX=10090 GN=Scrg1 PE=2 SV=1	1	2	2	2	0	1	1	0	1	0	0	0	0	0	0	0	0	0	0	0	0	0	0	1	0	1	1	0	1	0	0	0	0	0	0	0	0	0	0	0	0	0
O88746;O60784	O88746;O60784	3;2	3;2	3;2	Target of Myb protein 1	Tom1;TOM1	sp|O88746|TOM1_MOUSE Target of Myb1 membrane trafficking protein OS=Mus musculus OX=10090 GN=Tom1 PE=1 SV=1;sp|O60784|TOM1_HUMAN Target of Myb1 membrane trafficking protein OS=Homo sapiens OX=9606 GN=TOM1 PE=1 SV=2	2	3	3	3	1	1	0	1	0	1	0	2	1	1	1	0	0	0	2	1	0	1	1	0	1	1	0	1	0	1	0	2	1	1	1	0	0	0	2	1	0	1
O88844	O88844	17	16	16	Isocitrate dehydrogenase [NADP] cytoplasmic	Idh1	sp|O88844|IDHC_MOUSE Isocitrate dehydrogenase [NADP] cytoplasmic OS=Mus musculus OX=10090 GN=Idh1 PE=1 SV=2	1	17	16	16	16	15	16	13	16	16	15	14	15	16	15	16	11	13	14	15	14	15	16	14	15	14	15	12	15	15	14	13	14	15	14	15	10	12	13	14	13	14
O88851	O88851	5	5	5	Putative hydrolase RBBP9	Rbbp9	sp|O88851|RBBP9_MOUSE Putative hydrolase RBBP9 OS=Mus musculus OX=10090 GN=Rbbp9 PE=1 SV=2	1	5	5	5	3	4	4	3	3	3	3	3	4	3	3	3	2	4	4	4	2	4	4	3	3	4	4	3	3	3	3	3	4	3	3	3	2	4	4	4	2	4
O88910	O88910	4	4	4	MAGUK p55 subfamily member 3	Mpp3	sp|O88910|MPP3_MOUSE MAGUK p55 subfamily member 3 OS=Mus musculus OX=10090 GN=Mpp3 PE=1 SV=2	1	4	4	4	1	3	3	3	3	0	2	1	3	2	3	1	1	2	3	2	0	1	2	2	1	3	3	3	3	0	2	1	3	2	3	1	1	2	3	2	0	1
O88935;P17600	O88935;P17600	34;27	34;27	30;23	Synapsin-1	Syn1;SYN1	sp|O88935|SYN1_MOUSE Synapsin-1 OS=Mus musculus OX=10090 GN=Syn1 PE=1 SV=2;sp|P17600|SYN1_HUMAN Synapsin-1 OS=Homo sapiens OX=9606 GN=SYN1 PE=1 SV=3	2	34	34	30	28	31	30	31	30	30	31	30	30	30	31	31	29	30	33	30	30	30	30	30	28	31	30	31	30	30	31	30	30	30	31	31	29	30	33	30	30	30
O88951	O88951	4	1	1	Protein lin-7 homolog B	Lin7b	sp|O88951|LIN7B_MOUSE Protein lin-7 homolog B OS=Mus musculus OX=10090 GN=Lin7b PE=1 SV=2	1	4	1	1	3	3	3	4	4	4	4	3	3	3	4	3	3	4	4	4	3	3	4	3	0	0	0	1	1	1	1	0	0	0	1	0	0	1	1	1	0	0
O88952	O88952	8	5	5	Protein lin-7 homolog C	Lin7c	sp|O88952|LIN7C_MOUSE Protein lin-7 homolog C OS=Mus musculus OX=10090 GN=Lin7c PE=1 SV=2	1	8	5	5	6	6	5	7	7	6	5	7	6	6	5	5	5	7	6	7	5	7	6	6	4	3	2	4	4	3	2	4	3	3	2	2	2	4	3	4	2	4
O88958	O88958	3	3	2	Glucosamine-6-phosphate isomerase 1	Gnpda1	sp|O88958|GNPI1_MOUSE Glucosamine-6-phosphate isomerase 1 OS=Mus musculus OX=10090 GN=Gnpda1 PE=1 SV=3	1	3	3	2	3	2	3	3	3	2	2	3	3	3	3	3	2	2	2	3	2	2	3	3	3	2	3	3	3	2	2	3	3	3	3	3	2	2	2	3	2	2
O88998	O88998	5	5	5	Noelin	Olfm1	sp|O88998|NOE1_MOUSE Noelin OS=Mus musculus OX=10090 GN=Olfm1 PE=1 SV=1	1	5	5	5	4	1	4	4	4	3	3	3	4	3	2	4	1	4	3	4	4	4	4	3	4	1	4	4	4	3	3	3	4	3	2	4	1	4	3	4	4	4
O89053	O89053	13	13	13	Coronin-1A	Coro1a	sp|O89053|COR1A_MOUSE Coronin-1A OS=Mus musculus OX=10090 GN=Coro1a PE=1 SV=5	1	13	13	13	11	12	12	12	12	12	11	12	12	12	11	12	11	10	12	13	11	11	13	12	11	12	12	12	12	12	11	12	12	12	11	12	11	10	12	13	11	11
O89112;O43813	O89112	6;1	6;1	6;1	LanC-like protein 1	Lancl1	sp|O89112|LANC1_MOUSE Glutathione S-transferase LANCL1 OS=Mus musculus OX=10090 GN=Lancl1 PE=1 SV=1	2	6	6	6	6	6	6	6	6	6	6	6	6	6	6	6	4	4	6	6	6	6	6	6	6	6	6	6	6	6	6	6	6	6	6	6	4	4	6	6	6	6
O89116	O89116	2	2	2	Vesicle transport through interaction with t-SNAREs homolog 1A	Vti1a	sp|O89116|VTI1A_MOUSE Vesicle transport through interaction with t-SNAREs homolog 1A OS=Mus musculus OX=10090 GN=Vti1a PE=1 SV=1	1	2	2	2	1	1	2	1	1	2	1	1	0	0	0	1	0	1	1	1	1	0	1	0	1	1	2	1	1	2	1	1	0	0	0	1	0	1	1	1	1	0
O95373;Q9EPL8;Q7TMY7	O95373;Q9EPL8	9;9;1	9;9;1	9;9;1	Importin-7	IPO7;Ipo7	sp|O95373|IPO7_HUMAN Importin-7 OS=Homo sapiens OX=9606 GN=IPO7 PE=1 SV=1;sp|Q9EPL8|IPO7_MOUSE Importin-7 OS=Mus musculus OX=10090 GN=Ipo7 PE=1 SV=2	3	9	9	9	7	6	8	7	6	6	5	7	8	7	6	6	7	3	7	8	6	7	7	7	7	6	8	7	6	6	5	7	8	7	6	6	7	3	7	8	6	7
P00338	P00338	4	1	1	L-lactate dehydrogenase A chain	LDHA	sp|P00338|LDHA_HUMAN L-lactate dehydrogenase A chain OS=Homo sapiens OX=9606 GN=LDHA PE=1 SV=2	1	4	1	1	3	3	3	3	3	3	3	3	3	3	4	3	3	3	4	3	3	3	3	4	0	0	0	0	0	0	0	0	0	0	1	0	0	0	1	0	0	0
P00397;P60620	P00397	3;1	3;1	3;1	Cytochrome c oxidase subunit 1	Mtco1	sp|P00397|COX1_MOUSE Cytochrome c oxidase subunit 1 OS=Mus musculus OX=10090 GN=Mtco1 PE=1 SV=2	2	3	3	3	2	3	2	2	2	2	2	2	2	3	2	1	2	2	3	2	3	2	3	2	2	3	2	2	2	2	2	2	2	3	2	1	2	2	3	2	3	2
P00405;Q38S05;Q38S35;P50672;Q38RU1;Q38S08;Q38S29;Q38S02;Q38S11;Q38RX1;Q38RV6;Q38S50;Q37595;Q37547;Q7IKU8;P98027;P93285	P00405;Q38S05;Q38S35;P50672;Q38RU1;Q38S08;Q38S29;Q38S02;Q38S11;Q38RX1;Q38RV6;Q38S50;Q37595;Q37547	6;6;5;5;5;5;5;5;4;4;4;4;4;3;2;2;1	6;6;5;5;5;5;5;5;4;4;4;4;4;3;2;2;1	6;6;5;5;5;5;5;5;4;4;4;4;4;3;2;2;1	Cytochrome c oxidase subunit 2	Mtco2	sp|P00405|COX2_MOUSE Cytochrome c oxidase subunit 2 OS=Mus musculus OX=10090 GN=Mtco2 PE=1 SV=1;sp|Q38S05|COX2_LEGFO Cytochrome c oxidase subunit 2 OS=Leggadina forresti OX=81935 GN=MT-CO2 PE=3 SV=1;sp|Q38S35|COX2_APOMY Cytochrome c oxidase subunit 2 OS=Ap	17	6	6	6	6	6	6	6	6	6	6	6	6	6	6	6	6	6	6	6	6	6	6	6	6	6	6	6	6	6	6	6	6	6	6	6	6	6	6	6	6	6
Q64531;P00493;P00494	Q64531;P00493;P00494	9;9;7	9;9;7	9;9;7	Hypoxanthine-guanine phosphoribosyltransferase	Hprt1	sp|Q64531|HPRT_MUSSP Hypoxanthine-guanine phosphoribosyltransferase (Fragment) OS=Mus spretus OX=10096 GN=Hprt1 PE=1 SV=3;sp|P00493|HPRT_MOUSE Hypoxanthine-guanine phosphoribosyltransferase OS=Mus musculus OX=10090 GN=Hprt1 PE=1 SV=3;sp|P00494|HPRT_CRIGR H	3	9	9	9	7	8	8	8	7	7	7	9	7	8	9	6	8	6	8	7	7	8	8	7	7	8	8	8	7	7	7	9	7	8	9	6	8	6	8	7	7	8
P00920;P00918	P00920	17;3	17;3	17;3	Carbonic anhydrase 2	Ca2	sp|P00920|CAH2_MOUSE Carbonic anhydrase 2 OS=Mus musculus OX=10090 GN=Ca2 PE=1 SV=4	2	17	17	17	17	17	17	17	16	17	17	16	17	15	16	17	13	15	16	17	16	16	16	16	17	17	17	17	16	17	17	16	17	15	16	17	13	15	16	17	16	16
P01831	P01831	6	6	6	Thy-1 membrane glycoprotein	Thy1	sp|P01831|THY1_MOUSE Thy-1 membrane glycoprotein OS=Mus musculus OX=10090 GN=Thy1 PE=1 SV=1	1	6	6	6	6	6	6	6	6	6	5	6	6	6	6	6	4	6	6	6	6	6	6	6	6	6	6	6	6	6	5	6	6	6	6	6	4	6	6	6	6	6
P01942;B3EWD5	P01942;B3EWD5	5;3	5;3	3;1	Hemoglobin subunit alpha	Hba	sp|P01942|HBA_MOUSE Hemoglobin subunit alpha OS=Mus musculus OX=10090 GN=Hba PE=1 SV=2;sp|B3EWD5|HBA_PERCA Hemoglobin subunit alpha OS=Peromyscus californicus OX=42520 PE=1 SV=1	2	5	5	3	5	1	2	5	2	4	3	4	4	4	3	4	4	3	3	4	4	1	5	5	5	1	2	5	2	4	3	4	4	4	3	4	4	3	3	4	4	1
P02088;P02089;P02057;CON__Q3SX09;P68871;CON__P02070;B3EWD6;B3EWD4;Q28496;Q28338;P08224;P02104	P02088	8;3;2;2;2;1;1;1;1;1;1;1	8;3;2;2;2;1;1;1;1;1;1;1	5;0;0;0;0;0;0;0;0;0;0;0	Hemoglobin subunit beta-1	Hbb-b1	sp|P02088|HBB1_MOUSE Hemoglobin subunit beta-1 OS=Mus musculus OX=10090 GN=Hbb-b1 PE=1 SV=2	12	8	8	5	5	4	3	5	2	7	4	7	4	6	5	6	5	4	5	6	5	4	6	8	5	4	3	5	2	7	4	7	4	6	5	6	5	4	5	6	5	4
Q6LBF0;Q6LBE8;Q71DI3;Q16695;P84244;P84233;P84228;P68433;P68431;P59169;P02301;P59226;Q9LR02;Q9FX60;Q9FKQ3;Q9FXI7	Q6LBF0;Q6LBE8;Q71DI3;Q16695;P84244;P84233;P84228;P68433;P68431;P59169;P02301;P59226;Q9LR02;Q9FX60;Q9FKQ3	5;5;5;5;5;5;5;5;5;5;5;4;3;3;3;1	5;5;5;5;5;5;5;5;5;5;5;4;3;3;3;1	5;5;5;5;5;5;5;5;5;5;5;4;3;3;3;1	Histone H3.2;Histone H3.1t;Histone H3.3;Histone H3.1;Histone H3.3C;Histone H3-like 3;Histone H3-like 1;Histone H3-like 5	HIST2H3A;HIST3H3;H3f3a;Hist1h3b;Hist1h3a;HIST1H3A;HTR4;H3f3c;HTR2	sp|Q6LBF0|H31_MUSPA Histone H3.1 OS=Mus pahari OX=10093 GN=H3110 PE=2 SV=3;sp|Q6LBE8|H32_MUSPA Histone H3.2 OS=Mus pahari OX=10093 GN=H312 PE=2 SV=3;sp|Q71DI3|H32_HUMAN Histone H3.2 OS=Homo sapiens OX=9606 GN=H3C15 PE=1 SV=3;sp|Q16695|H31T_HUMAN Histone H3	16	5	5	5	4	4	4	4	4	4	4	4	4	4	4	4	4	5	4	4	4	4	3	5	4	4	4	4	4	4	4	4	4	4	4	4	4	5	4	4	4	4
Q7SIB2;P02463	Q7SIB2;P02463	3;3	3;3	3;3	Collagen alpha-1(IV) chain;Arresten	Col4a1	sp|Q7SIB2|CO4A1_BOVIN Collagen alpha-1(IV) chain OS=Bos taurus OX=9913 GN=COL4A1 PE=1 SV=2;sp|P02463|CO4A1_MOUSE Collagen alpha-1(IV) chain OS=Mus musculus OX=10090 GN=Col4a1 PE=1 SV=4	2	3	3	3	2	2	1	2	0	3	2	2	2	1	2	3	1	3	2	2	3	3	2	3	2	2	1	2	0	3	2	2	2	1	2	3	1	3	2	2	3	3
P02468	P02468	10	10	10	Laminin subunit gamma-1	Lamc1	sp|P02468|LAMC1_MOUSE Laminin subunit gamma-1 OS=Mus musculus OX=10090 GN=Lamc1 PE=1 SV=2	1	10	10	10	1	2	1	6	3	5	4	5	2	2	9	2	0	4	2	6	3	7	3	3	1	2	1	6	3	5	4	5	2	2	9	2	0	4	2	6	3	7
P02686	P02686	6	1	1	Myelin basic protein	MBP	sp|P02686|MBP_HUMAN Myelin basic protein OS=Homo sapiens OX=9606 GN=MBP PE=1 SV=3	1	6	1	1	5	5	5	5	5	6	6	5	5	5	5	5	4	5	6	5	5	6	6	5	1	1	1	1	1	1	1	1	1	1	1	1	1	1	1	1	1	1
P03888	P03888	5	5	5	NADH-ubiquinone oxidoreductase chain 1	Mtnd1	sp|P03888|NU1M_MOUSE NADH-ubiquinone oxidoreductase chain 1 OS=Mus musculus OX=10090 GN=Mtnd1 PE=1 SV=3	1	5	5	5	5	5	5	4	5	5	3	5	3	4	4	5	4	2	5	5	4	5	5	4	5	5	5	4	5	5	3	5	3	4	4	5	4	2	5	5	4	5
P03911	P03911	4	4	4	NADH-ubiquinone oxidoreductase chain 4	Mtnd4	sp|P03911|NU4M_MOUSE NADH-ubiquinone oxidoreductase chain 4 OS=Mus musculus OX=10090 GN=Mtnd4 PE=1 SV=1	1	4	4	4	4	4	4	4	4	4	3	4	4	4	4	4	2	2	3	4	4	4	4	4	4	4	4	4	4	4	3	4	4	4	4	4	2	2	3	4	4	4
P03921	P03921	6	6	6	NADH-ubiquinone oxidoreductase chain 5	Mtnd5	sp|P03921|NU5M_MOUSE NADH-ubiquinone oxidoreductase chain 5 OS=Mus musculus OX=10090 GN=Mtnd5 PE=1 SV=3	1	6	6	6	6	5	6	6	6	6	6	5	5	5	6	6	5	3	5	5	5	4	5	4	6	5	6	6	6	6	6	5	5	5	6	6	5	3	5	5	5	4
P03930	P03930	2	2	2	ATP synthase protein 8	Mtatp8	sp|P03930|ATP8_MOUSE ATP synthase protein 8 OS=Mus musculus OX=10090 GN=Mtatp8 PE=1 SV=1	1	2	2	2	2	2	2	2	2	2	2	2	2	2	2	2	2	2	2	2	2	2	2	2	2	2	2	2	2	2	2	2	2	2	2	2	2	2	2	2	2	2
P03995	P03995	30	29	27	Glial fibrillary acidic protein	Gfap	sp|P03995|GFAP_MOUSE Glial fibrillary acidic protein OS=Mus musculus OX=10090 GN=Gfap PE=1 SV=4	1	30	29	27	29	26	26	28	27	29	29	25	28	29	26	29	28	28	27	29	27	29	29	29	28	25	25	27	26	28	28	24	27	28	25	28	27	27	26	28	26	28
P04264;CON__P04264	P04264;CON__P04264	26;25	26;25	14;14	Keratin, type II cytoskeletal 1	KRT1	sp|P04264|K2C1_HUMAN Keratin, type II cytoskeletal 1 OS=Homo sapiens OX=9606 GN=KRT1 PE=1 SV=6;	2	26	26	14	18	23	19	11	17	23	11	15	15	14	18	16	9	14	16	21	17	20	15	20	18	23	19	11	17	23	11	15	15	14	18	16	9	14	16	21	17	20
P04370	P04370	11	11	6	Myelin basic protein	Mbp	sp|P04370|MBP_MOUSE Myelin basic protein OS=Mus musculus OX=10090 GN=Mbp PE=1 SV=2	1	11	11	6	8	8	8	8	8	10	9	8	8	8	8	8	5	10	8	7	6	9	9	8	8	8	8	8	8	10	9	8	8	8	8	8	5	10	8	7	6	9
P04627	P04627	3	2	2	Serine/threonine-protein kinase A-Raf	Araf	sp|P04627|ARAF_MOUSE Serine/threonine-protein kinase A-Raf OS=Mus musculus OX=10090 GN=Araf PE=1 SV=2	1	3	2	2	3	3	3	3	3	3	3	3	3	3	2	3	1	2	3	3	2	3	3	2	2	2	2	2	2	2	2	2	2	2	1	2	0	1	2	2	1	2
P04925;P04156;P67986;P23907;P10279	P04925;P04156	9;5;3;3;3	9;5;3;3;3	9;5;3;3;3	Major prion protein	Prnp;PRNP	sp|P04925|PRIO_MOUSE Major prion protein OS=Mus musculus OX=10090 GN=Prnp PE=1 SV=2;sp|P04156|PRIO_HUMAN Major prion protein OS=Homo sapiens OX=9606 GN=PRNP PE=1 SV=1	5	9	9	9	8	8	7	9	7	8	8	8	8	8	8	8	7	5	9	8	6	9	8	7	8	8	7	9	7	8	8	8	8	8	8	8	7	5	9	8	6	9
P05063	P05063	29	26	26	Fructose-bisphosphate aldolase C	Aldoc	sp|P05063|ALDOC_MOUSE Fructose-bisphosphate aldolase C OS=Mus musculus OX=10090 GN=Aldoc PE=1 SV=4	1	29	26	26	22	24	22	22	23	23	23	23	22	22	21	23	24	28	21	22	24	23	22	24	19	21	20	19	20	20	20	20	19	19	19	20	21	25	18	19	21	20
P05064;Q91Y97	P05064	30;1	30;1	27;0	Fructose-bisphosphate aldolase A	Aldoa	sp|P05064|ALDOA_MOUSE Fructose-bisphosphate aldolase A OS=Mus musculus OX=10090 GN=Aldoa PE=1 SV=2	2	30	30	27	25	24	26	26	25	25	24	27	26	25	24	24	24	27	27	25	24	25	25	25	25	24	26	26	25	25	24	27	26	25	24	24	24	27	27	25	24	25
P05132	P05132	5	2	2	cAMP-dependent protein kinase catalytic subunit alpha	Prkaca	sp|P05132|KAPCA_MOUSE cAMP-dependent protein kinase catalytic subunit alpha OS=Mus musculus OX=10090 GN=Prkaca PE=1 SV=3	1	5	2	2	4	5	5	5	5	5	4	5	5	5	4	5	2	4	5	5	5	5	4	4	2	2	2	2	2	2	1	2	2	2	2	2	0	1	2	2	2	2
P05201	P05201	27	27	27	Aspartate aminotransferase, cytoplasmic	Got1	sp|P05201|AATC_MOUSE Aspartate aminotransferase, cytoplasmic OS=Mus musculus OX=10090 GN=Got1 PE=1 SV=3	1	27	27	27	23	23	25	23	22	23	23	23	25	23	22	24	21	23	24	24	20	24	23	26	23	23	25	23	22	23	23	23	25	23	22	24	21	23	24	24	20	24
P05202;P46646;P46645;P46644	P05202	29;1;1;1	29;1;1;1	29;1;1;1	Aspartate aminotransferase, mitochondrial	Got2	sp|P05202|AATM_MOUSE Aspartate aminotransferase, mitochondrial OS=Mus musculus OX=10090 GN=Got2 PE=1 SV=1	4	29	29	29	27	26	26	27	28	28	26	27	27	27	27	26	23	23	28	26	26	27	26	26	27	26	26	27	28	28	26	27	27	27	27	26	23	23	28	26	26	27
P05480;Q2QL89;Q62270;P06240;P25911;Q922K9;P08103;Q9LYN8;Q62190;P16056	P05480	11;1;1;1;1;1;1;1;1;1	11;1;1;1;1;1;1;1;1;1	8;1;1;0;0;1;0;1;1;1	Neuronal proto-oncogene tyrosine-protein kinase Src	Src	sp|P05480|SRC_MOUSE Proto-oncogene tyrosine-protein kinase Src OS=Mus musculus OX=10090 GN=Src PE=1 SV=5	10	11	11	8	8	8	8	10	10	7	6	6	8	8	8	10	8	6	9	9	6	9	9	8	8	8	8	10	10	7	6	6	8	8	8	10	8	6	9	9	6	9
P05532	P05532	3	3	3	Mast/stem cell growth factor receptor Kit	Kit	sp|P05532|KIT_MOUSE Mast/stem cell growth factor receptor Kit OS=Mus musculus OX=10090 GN=Kit PE=1 SV=3	1	3	3	3	1	1	1	1	2	2	1	0	1	0	2	2	2	1	3	0	1	2	2	0	1	1	1	1	2	2	1	0	1	0	2	2	2	1	3	0	1	2
P06151;P00342;P19629	P06151	21;2;1	21;2;1	18;0;0	L-lactate dehydrogenase A chain	Ldha	sp|P06151|LDHA_MOUSE L-lactate dehydrogenase A chain OS=Mus musculus OX=10090 GN=Ldha PE=1 SV=3	3	21	21	18	17	14	17	16	15	15	16	16	17	14	15	16	13	20	16	16	14	16	15	15	17	14	17	16	15	15	16	16	17	14	15	16	13	20	16	16	14	16
P10518;P06214	P10518;P06214	3;3	3;3	3;3	Delta-aminolevulinic acid dehydratase	Alad	sp|P10518|HEM2_MOUSE Delta-aminolevulinic acid dehydratase OS=Mus musculus OX=10090 GN=Alad PE=1 SV=1;sp|P06214|HEM2_RAT Delta-aminolevulinic acid dehydratase OS=Rattus norvegicus OX=10116 GN=Alad PE=1 SV=1	2	3	3	3	2	2	3	2	1	2	1	2	2	3	3	2	1	2	3	2	1	1	3	1	2	2	3	2	1	2	1	2	2	3	3	2	1	2	3	2	1	1
P06745;CON__Q3ZBD7;P06744	P06745	25;7;7	25;7;7	25;7;7	Glucose-6-phosphate isomerase	Gpi	sp|P06745|G6PI_MOUSE Glucose-6-phosphate isomerase OS=Mus musculus OX=10090 GN=Gpi PE=1 SV=4	3	25	25	25	22	21	21	20	21	22	18	21	21	21	19	23	19	23	25	23	22	20	21	22	22	21	21	20	21	22	18	21	21	21	19	23	19	23	25	23	22	20
P06801;O82191;Q9XGZ0;Q9LYG3	P06801	17;1;1;1	17;1;1;1	17;1;1;1	NADP-dependent malic enzyme	Me1	sp|P06801|MAOX_MOUSE NADP-dependent malic enzyme OS=Mus musculus OX=10090 GN=Me1 PE=1 SV=2	4	17	17	17	11	14	14	14	14	12	13	13	13	13	12	12	11	10	11	12	11	12	12	10	11	14	14	14	14	12	13	13	13	13	12	12	11	10	11	12	11	12
P06837	P06837	9	9	9	Neuromodulin	Gap43	sp|P06837|NEUM_MOUSE Neuromodulin OS=Mus musculus OX=10090 GN=Gap43 PE=1 SV=1	1	9	9	9	8	7	8	8	8	7	8	6	7	7	7	8	8	6	7	7	5	7	6	7	8	7	8	8	8	7	8	6	7	7	7	8	8	6	7	7	5	7
Q9D2U9;Q8N257;Q8CGP0;Q64524;Q16778;P33778;P23527;P06899;Q6DRA6;Q6DN03	Q9D2U9;Q8N257;Q8CGP0;Q64524;Q16778;P33778;P23527;P06899	4;4;4;4;4;4;4;4;1;1	1;1;1;1;1;1;1;1;1;1	1;1;1;1;1;1;1;1;1;1	Histone H2B type 3-A;Histone H2B type 3-B;Histone H2B type 2-E;Histone H2B type 1-B;Histone H2B type 1-O;Histone H2B type 1-J	Hist3h2ba;HIST3H2BB;Hist3h2bb;Hist2h2be;HIST2H2BE;HIST1H2BB;HIST1H2BO;HIST1H2BJ	sp|Q9D2U9|H2B3A_MOUSE H2B.U histone 2 OS=Mus musculus OX=10090 GN=H2bu2 PE=1 SV=3;sp|Q8N257|H2B3B_HUMAN Histone H2B type 3-B OS=Homo sapiens OX=9606 GN=H2BC26 PE=1 SV=3;sp|Q8CGP0|H2B3B_MOUSE Histone H2B type 3-B OS=Mus musculus OX=10090 GN=H2bc26 PE=1 SV=3	10	4	1	1	4	4	4	4	4	4	4	4	4	4	4	4	4	3	4	4	3	4	4	4	1	1	1	1	1	1	1	1	1	1	1	1	1	1	1	1	1	1
P07309	P07309	3	3	3	Transthyretin	Ttr	sp|P07309|TTHY_MOUSE Transthyretin OS=Mus musculus OX=10090 GN=Ttr PE=1 SV=1	1	3	3	3	2	0	0	0	2	2	0	1	0	0	0	0	0	2	0	1	0	3	1	0	2	0	0	0	2	2	0	1	0	0	0	0	0	2	0	1	0	3
P07356;P07355	P07356;P07355	5;5	5;5	5;5	Annexin A2	Anxa2;ANXA2	sp|P07356|ANXA2_MOUSE Annexin A2 OS=Mus musculus OX=10090 GN=Anxa2 PE=1 SV=2;sp|P07355|ANXA2_HUMAN Annexin A2 OS=Homo sapiens OX=9606 GN=ANXA2 PE=1 SV=2	2	5	5	5	2	1	0	1	0	4	0	1	0	1	3	4	0	5	0	1	2	3	5	0	2	1	0	1	0	4	0	1	0	1	3	4	0	5	0	1	2	3
P07724	P07724	17	17	16	Serum albumin	Alb	sp|P07724|ALBU_MOUSE Albumin OS=Mus musculus OX=10090 GN=Alb PE=1 SV=3	1	17	17	16	15	8	8	10	5	17	9	16	7	16	8	16	9	8	11	14	12	12	16	16	15	8	8	10	5	17	9	16	7	16	8	16	9	8	11	14	12	12
Q00896;P07758;Q00897;P22599;P26595;Q00898	Q00896;P07758;Q00897;P22599	3;3;2;2;1;1	3;3;2;2;1;1	3;3;2;2;1;1	Alpha-1-antitrypsin 1-3;Alpha-1-antitrypsin 1-1;Alpha-1-antitrypsin 1-4;Alpha-1-antitrypsin 1-2	Serpina1c;Serpina1a;Serpina1d;Serpina1b	sp|Q00896|A1AT3_MOUSE Alpha-1-antitrypsin 1-3 OS=Mus musculus OX=10090 GN=Serpina1c PE=1 SV=2;sp|P07758|A1AT1_MOUSE Alpha-1-antitrypsin 1-1 OS=Mus musculus OX=10090 GN=Serpina1a PE=1 SV=4;sp|Q00897|A1AT4_MOUSE Alpha-1-antitrypsin 1-4 OS=Mus musculus OX=100	6	3	3	3	0	0	0	0	0	1	0	2	0	1	0	1	0	0	1	2	2	0	2	2	0	0	0	0	0	1	0	2	0	1	0	1	0	0	1	2	2	0
P07759	P07759	2	2	2	Serine protease inhibitor A3K	Serpina3k	sp|P07759|SPA3K_MOUSE Serine protease inhibitor A3K OS=Mus musculus OX=10090 GN=Serpina3k PE=1 SV=2	1	2	2	2	0	0	0	0	0	0	0	1	0	1	0	1	0	1	0	2	0	0	0	0	0	0	0	0	0	0	0	1	0	1	0	1	0	1	0	2	0	0
P07901	P07901	40	26	4	Heat shock protein HSP 90-alpha	Hsp90aa1	sp|P07901|HS90A_MOUSE Heat shock protein HSP 90-alpha OS=Mus musculus OX=10090 GN=Hsp90aa1 PE=1 SV=4	1	40	26	4	34	33	34	35	33	33	33	35	36	35	32	33	31	37	35	35	32	34	34	36	23	22	22	22	21	22	21	23	23	23	21	22	19	23	23	23	22	23
P08003	P08003	7	7	7	Protein disulfide-isomerase A4	Pdia4	sp|P08003|PDIA4_MOUSE Protein disulfide-isomerase A4 OS=Mus musculus OX=10090 GN=Pdia4 PE=1 SV=3	1	7	7	7	6	5	7	7	3	5	2	3	5	5	6	6	1	5	3	6	3	4	5	5	6	5	7	7	3	5	2	3	5	5	6	6	1	5	3	6	3	4
P47957;P47956;P08030	P47957;P47956;P08030	3;3;3	3;3;3	3;3;3	Adenine phosphoribosyltransferase	Aprt	sp|P47957|APT_MUSSI Adenine phosphoribosyltransferase OS=Mus spicilegus OX=10103 GN=Aprt PE=3 SV=1;sp|P47956|APT_MUSPA Adenine phosphoribosyltransferase OS=Mus pahari OX=10093 GN=Aprt PE=3 SV=1;sp|P08030|APT_MOUSE Adenine phosphoribosyltransferase OS=Mus m	3	3	3	3	2	1	0	1	2	2	2	2	2	2	0	1	1	0	1	2	1	0	1	2	2	1	0	1	2	2	2	2	2	2	0	1	1	0	1	2	1	0
P08113;Q9SIF2	P08113	21;1	20;1	20;1	Endoplasmin	Hsp90b1	sp|P08113|ENPL_MOUSE Endoplasmin OS=Mus musculus OX=10090 GN=Hsp90b1 PE=1 SV=2	2	21	20	20	18	18	19	17	17	14	15	16	17	17	17	19	12	18	17	17	17	17	18	16	17	17	18	16	16	13	14	15	16	16	16	18	12	17	16	16	16	16
P08122	P08122	4	4	4	Collagen alpha-2(IV) chain;Canstatin	Col4a2	sp|P08122|CO4A2_MOUSE Collagen alpha-2(IV) chain OS=Mus musculus OX=10090 GN=Col4a2 PE=1 SV=4	1	4	4	4	4	4	3	4	3	4	4	3	4	2	4	4	2	3	3	4	3	4	3	3	4	4	3	4	3	4	4	3	4	2	4	4	2	3	3	4	3	4
P0DUZ5;P08226;P0DUZ3;P0DUZ6	P0DUZ5;P08226;P0DUZ3;P0DUZ6	12;12;10;6	12;12;10;6	7;7;5;1	Apolipoprotein E	Apoe	sp|P0DUZ5|APOE_MUSPA Apolipoprotein E OS=Mus pahari OX=10093 GN=Apoe PE=3 SV=1;sp|P08226|APOE_MOUSE Apolipoprotein E OS=Mus musculus OX=10090 GN=Apoe PE=1 SV=2;sp|P0DUZ3|APOE_MASCO Apolipoprotein E OS=Mastomys coucha OX=35658 GN=Apoe PE=3 SV=1;sp|P0DUZ6|AP	4	12	12	7	9	10	10	8	8	12	11	9	10	12	9	11	9	8	10	11	11	11	12	12	9	10	10	8	8	12	11	9	10	12	9	11	9	8	10	11	11	11
P08249	P08249	20	20	7	Malate dehydrogenase, mitochondrial	Mdh2	sp|P08249|MDHM_MOUSE Malate dehydrogenase, mitochondrial OS=Mus musculus OX=10090 GN=Mdh2 PE=1 SV=3	1	20	20	7	17	17	17	17	17	17	17	17	17	17	17	17	17	20	17	17	17	17	17	17	17	17	17	17	17	17	17	17	17	17	17	17	17	20	17	17	17	17
P08414;P58801;C0LGR6	P08414	6;1;1	6;1;1	6;1;1	Calcium/calmodulin-dependent protein kinase type IV	Camk4	sp|P08414|KCC4_MOUSE Calcium/calmodulin-dependent protein kinase type IV OS=Mus musculus OX=10090 GN=Camk4 PE=1 SV=2	3	6	6	6	4	5	5	5	5	4	2	4	5	4	5	4	1	4	4	4	3	4	4	3	4	5	5	5	5	4	2	4	5	4	5	4	1	4	4	4	3	4
P08537;Q3UX10	P08537	20;3	20;3	1;0	Tubulin alpha chain	tuba	sp|P08537|TBA_XENLA Tubulin alpha chain OS=Xenopus laevis OX=8355 GN=tuba PE=2 SV=2	2	20	20	1	17	16	15	16	15	17	16	15	16	15	15	15	15	18	16	16	18	17	15	15	17	16	15	16	15	17	16	15	16	15	15	15	15	18	16	16	18	17
P08551	P08551	29	24	24	Neurofilament light polypeptide	Nefl	sp|P08551|NFL_MOUSE Neurofilament light polypeptide OS=Mus musculus OX=10090 GN=Nefl PE=1 SV=5	1	29	24	24	27	27	26	25	26	27	26	26	28	27	26	26	26	27	26	27	25	27	26	26	22	23	23	22	23	23	22	22	23	23	22	23	22	23	23	23	21	23
P08553	P08553	37	37	31	Neurofilament medium polypeptide	Nefm	sp|P08553|NFM_MOUSE Neurofilament medium polypeptide OS=Mus musculus OX=10090 GN=Nefm PE=1 SV=4	1	37	37	31	33	31	29	30	30	32	31	32	33	33	31	30	30	30	30	30	30	29	31	33	33	31	29	30	30	32	31	32	33	33	31	30	30	30	30	30	30	29
P08556	P08556	7	2	1	GTPase NRas	Nras	sp|P08556|RASN_MOUSE GTPase NRas OS=Mus musculus OX=10090 GN=Nras PE=1 SV=1	1	7	2	1	4	4	4	5	6	5	4	5	5	4	5	4	4	4	4	5	2	3	4	4	1	1	1	1	2	2	1	2	2	1	1	1	1	1	1	2	0	1
P12023;P08592;P05067;Q06335;Q06481	P12023;P08592;P05067	17;17;15;1;1	17;17;15;1;1	17;17;15;1;1	Amyloid beta A4 protein;N-APP;Soluble APP-alpha;Soluble APP-beta;C99;Beta-amyloid protein 42;Beta-amyloid protein 40;C83;P3(42);P3(40);C80;Gamma-secretase C-terminal fragment 59;Gamma-secretase C-terminal fragment 57;Gamma-secretase C-terminal fragment 50;C31	App;APP	sp|P12023|A4_MOUSE Amyloid-beta precursor protein OS=Mus musculus OX=10090 GN=App PE=1 SV=3;sp|P08592|A4_RAT Amyloid-beta precursor protein OS=Rattus norvegicus OX=10116 GN=App PE=1 SV=2;sp|P05067|A4_HUMAN Amyloid-beta precursor protein OS=Homo sapiens OX=	5	17	17	17	7	10	7	10	6	15	15	10	13	15	8	14	7	6	7	16	13	14	14	16	7	10	7	10	6	15	15	10	13	15	8	14	7	6	7	16	13	14
P08752	P08752	15	12	9	Guanine nucleotide-binding protein G(i) subunit alpha-2	Gnai2	sp|P08752|GNAI2_MOUSE Guanine nucleotide-binding protein G(i) subunit alpha-2 OS=Mus musculus OX=10090 GN=Gnai2 PE=1 SV=5	1	15	12	9	13	13	12	11	12	13	12	11	13	14	12	13	12	12	12	13	13	12	13	12	11	11	10	9	10	11	10	9	11	12	10	11	10	9	10	11	11	10
P09055;P05556	P09055;P05556	4;2	4;2	4;2	Integrin beta-1	Itgb1;ITGB1	sp|P09055|ITB1_MOUSE Integrin beta-1 OS=Mus musculus OX=10090 GN=Itgb1 PE=1 SV=1;sp|P05556|ITB1_HUMAN Integrin beta-1 OS=Homo sapiens OX=9606 GN=ITGB1 PE=1 SV=2	2	4	4	4	3	2	3	1	1	2	0	2	2	3	3	2	0	1	1	3	1	2	4	1	3	2	3	1	1	2	0	2	2	3	3	2	0	1	1	3	1	2
P09103;P07237	P09103;P07237	19;13	19;13	19;13	Protein disulfide-isomerase	P4hb;P4HB	sp|P09103|PDIA1_MOUSE Protein disulfide-isomerase OS=Mus musculus OX=10090 GN=P4hb PE=1 SV=2;sp|P07237|PDIA1_HUMAN Protein disulfide-isomerase OS=Homo sapiens OX=9606 GN=P4HB PE=1 SV=3	2	19	19	19	17	15	15	14	14	14	17	15	16	16	15	17	11	14	15	17	15	16	15	17	17	15	15	14	14	14	17	15	16	16	15	17	11	14	15	17	15	16
P09405	P09405	16	16	16	Nucleolin	Ncl	sp|P09405|NUCL_MOUSE Nucleolin OS=Mus musculus OX=10090 GN=Ncl PE=1 SV=2	1	16	16	16	15	16	15	15	16	14	12	14	16	14	13	15	13	13	12	16	14	15	15	15	15	16	15	15	16	14	12	14	16	14	13	15	13	13	12	16	14	15
P09411;P09041	P09411	24;4	24;4	24;4	Phosphoglycerate kinase 1	Pgk1	sp|P09411|PGK1_MOUSE Phosphoglycerate kinase 1 OS=Mus musculus OX=10090 GN=Pgk1 PE=1 SV=4	2	24	24	24	22	22	22	22	22	22	22	22	22	22	22	22	22	23	23	23	20	20	23	23	22	22	22	22	22	22	22	22	22	22	22	22	22	23	23	23	20	20
P09429;P63158;P30681	P09429;P63158	9;9;2	9;9;2	9;9;2	High mobility group protein B1	HMGB1;Hmgb1	sp|P09429|HMGB1_HUMAN High mobility group protein B1 OS=Homo sapiens OX=9606 GN=HMGB1 PE=1 SV=3;sp|P63158|HMGB1_MOUSE High mobility group protein B1 OS=Mus musculus OX=10090 GN=Hmgb1 PE=1 SV=2	3	9	9	9	7	6	8	7	8	7	7	6	8	6	8	6	7	6	6	7	7	6	7	6	7	6	8	7	8	7	7	6	8	6	8	6	7	6	6	7	7	6
P09528	P09528	8	8	8	Ferritin heavy chain;Ferritin heavy chain, N-terminally processed	Fth1	sp|P09528|FRIH_MOUSE Ferritin heavy chain OS=Mus musculus OX=10090 GN=Fth1 PE=1 SV=2	1	8	8	8	7	7	6	6	7	7	6	6	8	6	5	6	6	5	7	7	6	7	8	8	7	7	6	6	7	7	6	6	8	6	5	6	6	5	7	7	6	7
P09671	P09671	6	6	6	Superoxide dismutase [Mn], mitochondrial	Sod2	sp|P09671|SODM_MOUSE Superoxide dismutase [Mn], mitochondrial OS=Mus musculus OX=10090 GN=Sod2 PE=1 SV=3	1	6	6	6	5	6	6	5	6	5	6	6	5	5	5	6	6	4	6	5	4	5	6	6	5	6	6	5	6	5	6	6	5	5	5	6	6	4	6	5	4	5
P09867;P49312	P09867;P49312	13;13	13;13	13;13	Heterogeneous nuclear ribonucleoprotein A1;Heterogeneous nuclear ribonucleoprotein A1, N-terminally processed	Hnrnpa1	sp|P09867|ROA1_BOVIN Heterogeneous nuclear ribonucleoprotein A1 OS=Bos taurus OX=9913 GN=HNRNPA1 PE=1 SV=2;sp|P49312|ROA1_MOUSE Heterogeneous nuclear ribonucleoprotein A1 OS=Mus musculus OX=10090 GN=Hnrnpa1 PE=1 SV=2	2	13	13	13	9	8	10	10	9	8	10	9	10	9	9	8	7	10	8	9	9	10	10	11	9	8	10	10	9	8	10	9	10	9	9	8	7	10	8	9	9	10
P0C027;P0C028;Q8R2U6	P0C027;P0C028;Q8R2U6	3;3;2	2;2;1	2;2;1	Diphosphoinositol polyphosphate phosphohydrolase 3-alpha;Diphosphoinositol polyphosphate phosphohydrolase 3-beta;Diphosphoinositol polyphosphate phosphohydrolase 2	Nudt10;Nudt11;Nudt4	sp|P0C027|NUD10_MOUSE Diphosphoinositol polyphosphate phosphohydrolase 3-alpha OS=Mus musculus OX=10090 GN=Nudt10 PE=1 SV=1;sp|P0C028|NUD11_MOUSE Diphosphoinositol polyphosphate phosphohydrolase 3-beta OS=Mus musculus OX=10090 GN=Nudt11 PE=1 SV=1;sp|Q8R2U6	3	3	2	2	2	2	2	2	2	2	1	2	2	1	2	3	1	3	1	2	3	3	1	2	1	1	1	1	1	1	0	1	2	0	1	2	0	2	0	1	2	2
P0C0A3	P0C0A3	2	2	2	Charged multivesicular body protein 6	Chmp6	sp|P0C0A3|CHMP6_MOUSE Charged multivesicular body protein 6 OS=Mus musculus OX=10090 GN=Chmp6 PE=1 SV=2	1	2	2	2	2	1	1	2	1	1	0	2	0	0	0	0	0	0	0	1	2	1	2	0	2	1	1	2	1	1	0	2	0	0	0	0	0	0	0	1	2	1
Q3THW5;P0C0S6	Q3THW5;P0C0S6	5;5	3;3	3;3	Histone H2A.V;Histone H2A.Z	H2afv;H2afz	sp|Q3THW5|H2AV_MOUSE Histone H2A.V OS=Mus musculus OX=10090 GN=H2az2 PE=1 SV=3;sp|P0C0S6|H2AZ_MOUSE Histone H2A.Z OS=Mus musculus OX=10090 GN=H2az1 PE=1 SV=2	2	5	3	3	4	4	4	4	4	4	4	4	4	4	4	4	4	5	4	4	4	4	4	4	2	2	2	2	2	2	2	2	2	2	2	2	2	3	2	2	2	2
Q99878;Q96KK5;Q64523;Q16777;Q6GSS7;Q6FI13;P20671;P0C0S8	Q99878;Q96KK5;Q64523;Q16777;Q6GSS7;Q6FI13;P20671;P0C0S8	5;5;5;5;5;5;5;5	1;1;1;1;1;1;1;1	1;1;1;1;1;1;1;1	Histone H2A type 1-J;Histone H2A type 1-H;Histone H2A type 2-C;Histone H2A type 2-A;Histone H2A type 1-D;Histone H2A type 1	HIST1H2AJ;HIST1H2AH;Hist2h2ac;HIST2H2AC;Hist2h2aa1;HIST2H2AA3;HIST1H2AD;HIST1H2AG	sp|Q99878|H2A1J_HUMAN Histone H2A type 1-J OS=Homo sapiens OX=9606 GN=H2AC14 PE=1 SV=3;sp|Q96KK5|H2A1H_HUMAN Histone H2A type 1-H OS=Homo sapiens OX=9606 GN=H2AC12 PE=1 SV=3;sp|Q64523|H2A2C_MOUSE Histone H2A type 2-C OS=Mus musculus OX=10090 GN=H2ac20 PE=1	8	5	1	1	4	4	5	4	4	5	4	4	4	4	4	4	4	4	4	4	4	5	4	4	0	0	1	0	0	1	0	0	0	0	0	0	0	1	0	0	0	1
P0C192	P0C192	3	3	3	Leucine-rich repeat-containing protein 4B	Lrrc4b	sp|P0C192|LRC4B_MOUSE Leucine-rich repeat-containing protein 4B OS=Mus musculus OX=10090 GN=Lrrc4b PE=1 SV=1	1	3	3	3	1	2	2	2	2	2	2	2	2	2	2	2	1	2	2	3	1	1	2	2	1	2	2	2	2	2	2	2	2	2	2	2	1	2	2	3	1	1
P0C6X9;P0C6V0;P0C6X8	P0C6X9;P0C6V0;P0C6X8	2;1;1	1;1;0	1;1;0			sp|P0C6X9|R1AB_CVMA5 Replicase polyprotein 1ab OS=Murine coronavirus (strain A59) OX=11142 GN=rep PE=1 SV=1;sp|P0C6V0|R1A_CVMA5 Replicase polyprotein 1a OS=Murine coronavirus (strain A59) OX=11142 GN=1a PE=1 SV=1;sp|P0C6X8|R1AB_CVM2 Replicase polyprotein 1	3	2	1	1	2	1	1	2	1	2	2	2	1	2	1	2	2	1	2	2	2	2	2	2	1	1	1	1	1	1	1	1	1	1	1	1	1	0	1	1	1	1
P0C6Y0;P26627;P0C6V1	P0C6Y0;P26627;P0C6V1	2;1;1	2;1;1	1;1;1			sp|P0C6Y0|R1AB_CVMJH Replicase polyprotein 1ab OS=Murine coronavirus (strain JHM) OX=11144 GN=rep PE=1 SV=1;sp|P26627|R1AB_CVMJD Replicase polyprotein 1ab (Fragment) OS=Murine coronavirus (strain defective JHM) OX=11143 GN=rep PE=3 SV=1;sp|P0C6V1|R1A_CVMJH	3	2	2	1	2	1	0	2	1	2	2	2	0	2	0	2	2	2	2	2	2	2	2	2	2	1	0	2	1	2	2	2	0	2	0	2	2	2	2	2	2	2
P0C7L0	P0C7L0	5	5	5	WAS/WASL-interacting protein family member 3	Wipf3	sp|P0C7L0|WIPF3_MOUSE WAS/WASL-interacting protein family member 3 OS=Mus musculus OX=10090 GN=Wipf3 PE=1 SV=1	1	5	5	5	5	5	4	4	5	5	5	5	5	5	5	4	3	5	5	5	3	5	5	5	5	5	4	4	5	5	5	5	5	5	5	4	3	5	5	5	3	5
P0CJ47;P0CJ46	P0CJ47;P0CJ46	7;7	1;1	1;1	Actin-3;Actin-1	ACT3;ACT1	sp|P0CJ47|ACT3_ARATH Actin-3 OS=Arabidopsis thaliana OX=3702 GN=ACT3 PE=1 SV=1;sp|P0CJ46|ACT1_ARATH Actin-1 OS=Arabidopsis thaliana OX=3702 GN=ACT1 PE=1 SV=1	2	7	1	1	6	6	6	5	5	5	6	5	5	6	5	5	5	7	6	6	6	6	6	5	0	0	0	0	0	0	0	0	0	0	0	0	0	1	0	0	0	0
P0DP28;P0DP27;P0DP26;Q9D6P8;Q682T9;Q03509;P59220;P0DH98;P0DH97;P0DH96;P0DH95;P20801	P0DP28;P0DP27;P0DP26;Q9D6P8	11;11;11;6;2;2;2;2;2;2;2;1	11;11;11;6;2;2;2;2;2;2;2;1	11;11;11;6;2;2;2;2;2;2;2;1	Calmodulin-like protein 3	Calml3	sp|P0DP28|CALM3_MOUSE Calmodulin-3 OS=Mus musculus OX=10090 GN=Calm3 PE=1 SV=1;sp|P0DP27|CALM2_MOUSE Calmodulin-2 OS=Mus musculus OX=10090 GN=Calm2 PE=1 SV=1;sp|P0DP26|CALM1_MOUSE Calmodulin-1 OS=Mus musculus OX=10090 GN=Calm1 PE=1 SV=1;sp|Q9D6P8|CALL3_MOU	12	11	11	11	11	11	10	9	10	10	10	9	10	11	11	10	10	11	10	10	10	11	10	10	11	11	10	9	10	10	10	9	10	11	11	10	10	11	10	10	10	11
P0DP60	P0DP60	2	2	2			sp|P0DP60|LYNX1_MOUSE Ly-6/neurotoxin-like protein 1 OS=Mus musculus OX=10090 GN=Lynx1 PE=1 SV=1	1	2	2	2	2	2	2	2	2	2	2	2	2	2	2	2	1	2	2	2	1	2	2	2	2	2	2	2	2	2	2	2	2	2	2	2	1	2	2	2	1	2
P0DUZ7	P0DUZ7	6	1	1			sp|P0DUZ7|APOE_PERLE Apolipoprotein E OS=Peromyscus leucopus OX=10041 GN=Apoe PE=3 SV=1	1	6	1	1	4	6	5	4	5	6	6	5	6	6	6	6	6	4	5	6	6	6	6	6	0	1	0	0	1	1	1	1	1	1	1	1	1	0	1	1	1	1
P62630;P10126;P68104;Q8W4H7;Q8GTY0;Q0WL56;P0DH99	P62630;P10126;P68104	18;18;16;4;4;4;4	18;18;16;4;4;4;4	10;10;8;0;0;0;0	Elongation factor 1-alpha 1	Eef1a1;EEF1A1	sp|P62630|EF1A1_RAT Elongation factor 1-alpha 1 OS=Rattus norvegicus OX=10116 GN=Eef1a1 PE=2 SV=1;sp|P10126|EF1A1_MOUSE Elongation factor 1-alpha 1 OS=Mus musculus OX=10090 GN=Eef1a1 PE=1 SV=3;sp|P68104|EF1A1_HUMAN Elongation factor 1-alpha 1 OS=Homo sapie	7	18	18	10	16	16	16	16	16	16	15	16	16	16	16	15	15	12	15	17	14	15	15	15	16	16	16	16	16	16	15	16	16	16	16	15	15	12	15	17	14	15
P10493	P10493	7	7	6	Nidogen-1	Nid1	sp|P10493|NID1_MOUSE Nidogen-1 OS=Mus musculus OX=10090 GN=Nid1 PE=1 SV=2	1	7	7	6	5	2	0	3	2	3	1	3	2	1	5	4	0	4	2	3	1	4	2	1	5	2	0	3	2	3	1	3	2	1	5	4	0	4	2	3	1	4
P10605;P07858	P10605	6;1	6;1	6;1	Cathepsin B;Cathepsin B light chain;Cathepsin B heavy chain	Ctsb	sp|P10605|CATB_MOUSE Cathepsin B OS=Mus musculus OX=10090 GN=Ctsb PE=1 SV=2	2	6	6	6	4	4	5	4	3	5	4	5	5	6	4	5	2	4	4	5	5	5	6	6	4	4	5	4	3	5	4	5	5	6	4	5	2	4	4	5	5	5
P10630;P41377;P41376;Q9CAI7;Q02748;Q9C8J1	P10630	13;3;3;3;2;1	13;3;3;3;2;1	5;0;0;0;1;0	Eukaryotic initiation factor 4A-II;Eukaryotic initiation factor 4A-II, N-terminally processed	Eif4a2	sp|P10630|IF4A2_MOUSE Eukaryotic initiation factor 4A-II OS=Mus musculus OX=10090 GN=Eif4a2 PE=1 SV=2	6	13	13	5	11	11	12	12	13	13	11	13	13	12	12	13	11	11	13	12	12	12	12	12	11	11	12	12	13	13	11	13	13	12	12	13	11	11	13	12	12	12
P10637	P10637	15	15	15	Microtubule-associated protein tau	Mapt	sp|P10637|TAU_MOUSE Microtubule-associated protein tau OS=Mus musculus OX=10090 GN=Mapt PE=1 SV=3	1	15	15	15	12	13	14	13	14	13	13	12	13	13	14	13	12	14	14	13	11	12	12	12	12	13	14	13	14	13	13	12	13	13	14	13	12	14	14	13	11	12
P10639	P10639	5	5	5	Thioredoxin	Txn	sp|P10639|THIO_MOUSE Thioredoxin OS=Mus musculus OX=10090 GN=Txn PE=1 SV=3	1	5	5	5	5	5	5	5	5	4	4	5	5	5	5	4	5	5	4	4	5	4	5	5	5	5	5	5	5	4	4	5	5	5	5	4	5	5	4	4	5	4
P10649	P10649	13	13	8	Glutathione S-transferase Mu 1	Gstm1	sp|P10649|GSTM1_MOUSE Glutathione S-transferase Mu 1 OS=Mus musculus OX=10090 GN=Gstm1 PE=1 SV=2	1	13	13	8	12	12	11	12	12	11	11	11	10	12	11	11	11	11	11	12	11	11	13	12	12	12	11	12	12	11	11	11	10	12	11	11	11	11	11	12	11	11
P10833	P10833	3	3	1	Ras-related protein R-Ras	Rras	sp|P10833|RRAS_MOUSE Ras-related protein R-Ras OS=Mus musculus OX=10090 GN=Rras PE=1 SV=1	1	3	3	1	3	2	3	2	2	2	2	2	2	2	3	2	2	3	2	1	2	2	2	1	3	2	3	2	2	2	2	2	2	2	3	2	2	3	2	1	2	2
P10852	P10852	18	18	18	4F2 cell-surface antigen heavy chain	Slc3a2	sp|P10852|4F2_MOUSE Amino acid transporter heavy chain SLC3A2 OS=Mus musculus OX=10090 GN=Slc3a2 PE=1 SV=1	1	18	18	18	13	14	13	12	13	13	14	12	14	12	13	13	13	13	13	14	13	14	14	13	13	14	13	12	13	13	14	12	14	12	13	13	13	13	13	14	13	14
P10922	P10922	5	5	5	Histone H1.0;Histone H1.0, N-terminally processed	H1f0	sp|P10922|H10_MOUSE Histone H1.0 OS=Mus musculus OX=10090 GN=H1-0 PE=2 SV=4	1	5	5	5	5	4	5	3	5	4	4	4	5	4	5	5	5	4	3	4	4	5	4	4	5	4	5	3	5	4	4	4	5	4	5	5	5	4	3	4	4	5
P11021;P20029;Q8H1B3;Q8GUM2	P11021;P20029	23;23;2;1	21;21;2;1	19;19;2;0	78 kDa glucose-regulated protein	HSPA5;Hspa5	sp|P11021|BIP_HUMAN Endoplasmic reticulum chaperone BiP OS=Homo sapiens OX=9606 GN=HSPA5 PE=1 SV=2;sp|P20029|BIP_MOUSE Endoplasmic reticulum chaperone BiP OS=Mus musculus OX=10090 GN=Hspa5 PE=1 SV=3	4	23	21	19	22	22	21	23	22	22	21	20	21	23	21	22	19	19	20	22	18	22	21	22	20	20	19	21	20	20	19	18	19	21	19	20	17	17	18	20	16	20
P11031	P11031	4	4	4	Activated RNA polymerase II transcriptional coactivator p15	Sub1	sp|P11031|TCP4_MOUSE Activated RNA polymerase II transcriptional coactivator p15 OS=Mus musculus OX=10090 GN=Sub1 PE=1 SV=3	1	4	4	4	2	3	3	4	4	2	3	4	3	2	4	4	3	2	3	3	3	2	4	3	2	3	3	4	4	2	3	4	3	2	4	4	3	2	3	3	3	2
P11087	P11087	2	2	2	Collagen alpha-1(I) chain	Col1a1	sp|P11087|CO1A1_MOUSE Collagen alpha-1(I) chain OS=Mus musculus OX=10090 GN=Col1a1 PE=1 SV=4	1	2	2	2	0	2	0	0	0	0	0	0	0	0	0	0	2	1	0	0	0	0	0	1	0	2	0	0	0	0	0	0	0	0	0	0	2	1	0	0	0	0
P11352	P11352	5	5	5	Glutathione peroxidase 1	Gpx1	sp|P11352|GPX1_MOUSE Glutathione peroxidase 1 OS=Mus musculus OX=10090 GN=Gpx1 PE=1 SV=2	1	5	5	5	3	3	4	4	3	4	2	4	3	4	4	4	2	3	2	3	4	3	3	5	3	3	4	4	3	4	2	4	3	4	4	4	2	3	2	3	4	3
P11404	P11404	8	8	8	Fatty acid-binding protein, heart	Fabp3	sp|P11404|FABPH_MOUSE Fatty acid-binding protein, heart OS=Mus musculus OX=10090 GN=Fabp3 PE=1 SV=5	1	8	8	8	8	6	8	8	7	8	7	7	8	8	7	8	8	8	8	8	7	8	8	8	8	6	8	8	7	8	7	7	8	8	7	8	8	8	8	8	7	8
P11438	P11438	3	3	3	Lysosome-associated membrane glycoprotein 1	Lamp1	sp|P11438|LAMP1_MOUSE Lysosome-associated membrane glycoprotein 1 OS=Mus musculus OX=10090 GN=Lamp1 PE=1 SV=2	1	3	3	3	3	3	3	3	3	3	3	3	3	3	2	3	1	3	3	3	3	3	2	3	3	3	3	3	3	3	3	3	3	3	2	3	1	3	3	3	3	3
P11499;P08238;Q9SB00;Q9STX5	P11499;P08238	42;41;1;1	42;41;1;1	25;24;1;0	Heat shock protein HSP 90-beta	Hsp90ab1;HSP90AB1	sp|P11499|HS90B_MOUSE Heat shock protein HSP 90-beta OS=Mus musculus OX=10090 GN=Hsp90ab1 PE=1 SV=3;sp|P08238|HS90B_HUMAN Heat shock protein HSP 90-beta OS=Homo sapiens OX=9606 GN=HSP90AB1 PE=1 SV=4	4	42	42	25	38	35	40	41	38	38	38	38	39	39	38	38	35	36	39	38	33	36	40	40	38	35	40	41	38	38	38	38	39	39	38	38	35	36	39	38	33	36
P11531	P11531	2	2	2	Dystrophin	Dmd	sp|P11531|DMD_MOUSE Dystrophin OS=Mus musculus OX=10090 GN=Dmd PE=1 SV=3	1	2	2	2	1	1	1	1	1	1	1	1	1	1	2	1	0	0	1	1	0	1	1	1	1	1	1	1	1	1	1	1	1	1	2	1	0	0	1	1	0	1
P11574;Q9SZN1;Q8W4E2	P11574;Q9SZN1;Q8W4E2	4;4;4	2;2;2	2;2;2	V-type proton ATPase subunit B1;V-type proton ATPase subunit B2;V-type proton ATPase subunit B3	VHA-B1;VHA-B2;VHA-B3	sp|P11574|VATB1_ARATH V-type proton ATPase subunit B1 OS=Arabidopsis thaliana OX=3702 GN=VHA-B1 PE=2 SV=2;sp|Q9SZN1|VATB2_ARATH V-type proton ATPase subunit B2 OS=Arabidopsis thaliana OX=3702 GN=VHA-B2 PE=1 SV=1;sp|Q8W4E2|VATB3_ARATH V-type proton ATPase s	3	4	2	2	3	4	4	3	4	4	4	4	4	4	4	4	4	4	4	4	3	4	4	3	2	2	2	2	2	2	2	2	2	2	2	2	2	2	2	2	1	2
P11627;P32004	P11627;P32004	6;3	6;3	6;3	Neural cell adhesion molecule L1	L1cam;L1CAM	sp|P11627|L1CAM_MOUSE Neural cell adhesion molecule L1 OS=Mus musculus OX=10090 GN=L1cam PE=1 SV=1;sp|P32004|L1CAM_HUMAN Neural cell adhesion molecule L1 OS=Homo sapiens OX=9606 GN=L1CAM PE=1 SV=2	2	6	6	6	5	4	4	6	5	5	5	6	3	4	5	3	1	5	6	4	3	5	6	4	5	4	4	6	5	5	5	6	3	4	5	3	1	5	6	4	3	5
P11679;CON__P05787;P05787;CON__Q9DCV7;CON__Q3KNV1;CON__P08729;Q9DCV7;P08729;CON__Q9H552;CON__Q9NSB2;CON__Q6ISB0;CON__H-INV:HIT000016045;CON__H-INV:HIT000292931;Q99M73	P11679;CON__P05787;P05787	11;7;7;4;4;4;4;4;3;3;3;2;2;2	5;1;1;0;0;0;0;0;0;0;0;0;1;0	5;1;1;0;0;0;0;0;0;0;0;0;1;0	Keratin, type II cytoskeletal 8	Krt8;KRT8	sp|P11679|K2C8_MOUSE Keratin, type II cytoskeletal 8 OS=Mus musculus OX=10090 GN=Krt8 PE=1 SV=4;;sp|P05787|K2C8_HUMAN Keratin, type II cytoskeletal 8 OS=Homo sapiens OX=9606 GN=KRT8 PE=1 SV=7	14	11	5	5	10	4	4	4	6	5	3	4	2	4	3	5	2	8	4	5	5	7	4	5	5	0	0	0	1	0	0	0	0	0	0	0	0	4	0	0	0	3
P11758	P11758	4	1	1			sp|P11758|HBB_MYOVE Hemoglobin subunit beta OS=Myotis velifer OX=9435 GN=HBB PE=1 SV=1	1	4	1	1	4	3	2	4	1	4	3	4	3	4	4	4	3	3	4	4	4	3	4	4	1	1	1	1	0	1	1	1	1	1	1	1	0	1	1	1	1	1
P11798	P11798	30	30	20	Calcium/calmodulin-dependent protein kinase type II subunit alpha	Camk2a	sp|P11798|KCC2A_MOUSE Calcium/calmodulin-dependent protein kinase type II subunit alpha OS=Mus musculus OX=10090 GN=Camk2a PE=1 SV=2	1	30	30	20	28	29	27	28	28	27	27	28	28	27	27	28	23	28	30	27	24	28	28	29	28	29	27	28	28	27	27	28	28	27	27	28	23	28	30	27	24	28
Q14643;P11881;Q9Z329	Q14643;P11881	14;14;2	14;14;2	14;14;2	Inositol 1,4,5-trisphosphate receptor type 1	ITPR1;Itpr1	sp|Q14643|ITPR1_HUMAN Inositol 1,4,5-trisphosphate receptor type 1 OS=Homo sapiens OX=9606 GN=ITPR1 PE=1 SV=3;sp|P11881|ITPR1_MOUSE Inositol 1,4,5-trisphosphate receptor type 1 OS=Mus musculus OX=10090 GN=Itpr1 PE=1 SV=2	3	14	14	14	8	9	9	9	11	5	7	11	7	10	8	6	5	10	9	13	5	10	11	10	8	9	9	9	11	5	7	11	7	10	8	6	5	10	9	13	5	10
P11983;P28480;P18279;P17987;P12613;P50157	P11983;P28480;P18279;P17987	25;22;21;20;5;2	25;22;21;20;5;2	25;22;21;20;5;2	T-complex protein 1 subunit alpha	Tcp1;TCP1	sp|P11983|TCPA_MOUSE T-complex protein 1 subunit alpha OS=Mus musculus OX=10090 GN=Tcp1 PE=1 SV=3;sp|P28480|TCPA_RAT T-complex protein 1 subunit alpha OS=Rattus norvegicus OX=10116 GN=Tcp1 PE=1 SV=1;sp|P18279|TCPA_CRIGR T-complex protein 1 subunit alpha OS	6	25	25	25	20	23	22	23	23	23	22	23	22	21	22	22	20	22	22	22	22	22	22	22	20	23	22	23	23	23	22	23	22	21	22	22	20	22	22	22	22	22
P12368;P12367	P12368;P12367	13;12	10;9	10;9	cAMP-dependent protein kinase type II-alpha regulatory subunit	Prkar2a	sp|P12368|KAP2_RAT cAMP-dependent protein kinase type II-alpha regulatory subunit OS=Rattus norvegicus OX=10116 GN=Prkar2a PE=1 SV=4;sp|P12367|KAP2_MOUSE cAMP-dependent protein kinase type II-alpha regulatory subunit OS=Mus musculus OX=10090 GN=Prkar2a PE=	2	13	10	10	10	11	12	10	10	12	11	12	11	11	11	11	8	13	12	10	10	11	11	12	8	9	10	8	8	10	9	10	9	9	9	9	6	10	10	8	8	9
P12382	P12382	22	17	17	ATP-dependent 6-phosphofructokinase, liver type	Pfkl	sp|P12382|PFKAL_MOUSE ATP-dependent 6-phosphofructokinase, liver type OS=Mus musculus OX=10090 GN=Pfkl PE=1 SV=4	1	22	17	17	18	18	18	17	19	17	16	16	18	19	18	19	15	18	18	18	15	18	17	17	13	13	14	12	14	12	11	11	13	14	14	14	11	13	13	14	10	13
P12658	P12658	10	9	9	Calbindin	Calb1	sp|P12658|CALB1_MOUSE Calbindin OS=Mus musculus OX=10090 GN=Calb1 PE=1 SV=2	1	10	9	9	9	8	9	8	9	10	7	8	8	10	8	9	7	6	8	9	7	9	9	7	8	7	8	7	8	9	6	7	7	9	7	8	6	5	7	8	6	8
P12787	P12787	5	5	5	Cytochrome c oxidase subunit 5A, mitochondrial	Cox5a	sp|P12787|COX5A_MOUSE Cytochrome c oxidase subunit 5A, mitochondrial OS=Mus musculus OX=10090 GN=Cox5a PE=1 SV=2	1	5	5	5	5	5	5	5	5	5	5	5	5	5	5	5	4	4	5	5	5	5	5	5	5	5	5	5	5	5	5	5	5	5	5	5	4	4	5	5	5	5
P12815	P12815	4	4	4	Programmed cell death protein 6	Pdcd6	sp|P12815|PDCD6_MOUSE Programmed cell death protein 6 OS=Mus musculus OX=10090 GN=Pdcd6 PE=1 SV=2	1	4	4	4	3	3	4	3	3	3	1	3	4	3	3	3	2	1	4	4	2	2	4	4	3	3	4	3	3	3	1	3	4	3	3	3	2	1	4	4	2	2
P81377;P12849	P81377;P12849	4;4	2;2	2;2	cAMP-dependent protein kinase type I-beta regulatory subunit	Prkar1b	sp|P81377|KAP1_RAT cAMP-dependent protein kinase type I-beta regulatory subunit OS=Rattus norvegicus OX=10116 GN=Prkar1b PE=2 SV=2;sp|P12849|KAP1_MOUSE cAMP-dependent protein kinase type I-beta regulatory subunit OS=Mus musculus OX=10090 GN=Prkar1b PE=1 SV	2	4	2	2	3	2	3	2	2	2	2	3	3	2	3	2	1	3	2	3	1	2	3	3	1	0	1	0	0	0	0	1	1	0	1	0	0	1	0	1	0	0
P12960;Q12860	P12960;Q12860	40;28	40;28	40;28	Contactin-1	Cntn1;CNTN1	sp|P12960|CNTN1_MOUSE Contactin-1 OS=Mus musculus OX=10090 GN=Cntn1 PE=1 SV=1;sp|Q12860|CNTN1_HUMAN Contactin-1 OS=Homo sapiens OX=9606 GN=CNTN1 PE=1 SV=1	2	40	40	40	36	37	35	34	31	35	35	33	34	33	34	32	31	34	35	34	32	34	33	34	36	37	35	34	31	35	35	33	34	33	34	32	31	34	35	34	32	34
P12970	P12970	12	12	12	60S ribosomal protein L7a	Rpl7a	sp|P12970|RL7A_MOUSE Large ribosomal subunit protein eL8 OS=Mus musculus OX=10090 GN=Rpl7a PE=1 SV=2	1	12	12	12	8	8	10	10	8	8	8	8	11	9	10	7	6	6	10	9	8	10	10	9	8	8	10	10	8	8	8	8	11	9	10	7	6	6	10	9	8	10
P13020;CON__Q3SX14	P13020	12;5	12;5	12;5	Gelsolin	Gsn	sp|P13020|GELS_MOUSE Gelsolin OS=Mus musculus OX=10090 GN=Gsn PE=1 SV=3	2	12	12	12	11	9	9	9	8	9	7	9	8	9	7	10	6	6	11	10	12	11	11	9	11	9	9	9	8	9	7	9	8	9	7	10	6	6	11	10	12	11
P13595	P13595	31	31	31	Neural cell adhesion molecule 1	Ncam1	sp|P13595|NCAM1_MOUSE Neural cell adhesion molecule 1 OS=Mus musculus OX=10090 GN=Ncam1 PE=1 SV=3	1	31	31	31	28	24	26	29	28	25	25	27	27	27	29	26	21	24	26	25	27	25	28	25	28	24	26	29	28	25	25	27	27	27	29	26	21	24	26	25	27	25
P13707	P13707	17	17	15	Glycerol-3-phosphate dehydrogenase [NAD(+)], cytoplasmic	Gpd1	sp|P13707|GPDA_MOUSE Glycerol-3-phosphate dehydrogenase [NAD(+)], cytoplasmic OS=Mus musculus OX=10090 GN=Gpd1 PE=1 SV=3	1	17	17	15	14	15	14	13	13	13	13	13	14	14	13	12	11	12	15	15	14	13	13	12	14	15	14	13	13	13	13	13	14	14	13	12	11	12	15	15	14	13
P14094;P08251	P14094	15;3	15;3	15;3	Sodium/potassium-transporting ATPase subunit beta-1	Atp1b1	sp|P14094|AT1B1_MOUSE Sodium/potassium-transporting ATPase subunit beta-1 OS=Mus musculus OX=10090 GN=Atp1b1 PE=1 SV=1	2	15	15	15	12	12	12	12	10	11	12	12	12	12	11	12	11	12	12	12	11	12	12	12	12	12	12	12	10	11	12	12	12	12	11	12	11	12	12	12	11	12
P14106;P02746	P14106	5;1	5;1	5;1	Complement C1q subcomponent subunit B	C1qb	sp|P14106|C1QB_MOUSE Complement C1q subcomponent subunit B OS=Mus musculus OX=10090 GN=C1qb PE=1 SV=2	2	5	5	5	5	5	5	5	5	5	5	4	5	5	5	5	4	5	5	5	5	5	5	5	5	5	5	5	5	5	5	4	5	5	5	5	4	5	5	5	5	5
P14115;P46776;Q9LR33;P49637	P14115;P46776	3;2;1;1	3;2;1;1	3;2;1;1	60S ribosomal protein L27a	Rpl27a;RPL27A	sp|P14115|RL27A_MOUSE Large ribosomal subunit protein uL15 OS=Mus musculus OX=10090 GN=Rpl27a PE=1 SV=5;sp|P46776|RL27A_HUMAN Large ribosomal subunit protein uL15 OS=Homo sapiens OX=9606 GN=RPL27A PE=1 SV=2	4	3	3	3	2	1	3	3	2	1	2	2	2	1	3	3	1	1	2	2	2	2	1	2	2	1	3	3	2	1	2	2	2	1	3	3	1	1	2	2	2	2
P14131;Q9SK22;Q9M8X9;Q42340	P14131	7;1;1;1	7;1;1;1	7;1;1;1	40S ribosomal protein S16	Rps16	sp|P14131|RS16_MOUSE Small ribosomal subunit protein uS9 OS=Mus musculus OX=10090 GN=Rps16 PE=1 SV=4	4	7	7	7	7	7	7	7	7	7	6	7	7	7	7	7	5	7	7	7	7	7	7	7	7	7	7	7	7	7	6	7	7	7	7	7	5	7	7	7	7	7
P14148	P14148	12	12	12	60S ribosomal protein L7	Rpl7	sp|P14148|RL7_MOUSE Large ribosomal subunit protein uL30 OS=Mus musculus OX=10090 GN=Rpl7 PE=1 SV=2	1	12	12	12	11	11	11	12	11	11	10	11	11	10	11	11	7	8	10	12	9	11	11	11	11	11	11	12	11	11	10	11	11	10	11	11	7	8	10	12	9	11
P14152;P40925	P14152;P40925	11;6	11;6	11;6	Malate dehydrogenase, cytoplasmic	Mdh1;MDH1	sp|P14152|MDHC_MOUSE Malate dehydrogenase, cytoplasmic OS=Mus musculus OX=10090 GN=Mdh1 PE=1 SV=3;sp|P40925|MDHC_HUMAN Malate dehydrogenase, cytoplasmic OS=Homo sapiens OX=9606 GN=MDH1 PE=1 SV=4	2	11	11	11	11	11	11	11	11	11	10	11	11	11	11	11	10	11	11	11	11	11	11	11	11	11	11	11	11	11	10	11	11	11	11	11	10	11	11	11	11	11
P14206	P14206	10	10	10	40S ribosomal protein SA	Rpsa	sp|P14206|RSSA_MOUSE Small ribosomal subunit protein uS2 OS=Mus musculus OX=10090 GN=Rpsa PE=1 SV=4	1	10	10	10	9	9	8	8	9	7	8	8	9	9	8	9	6	8	9	9	8	9	8	9	9	9	8	8	9	7	8	8	9	9	8	9	6	8	9	9	8	9
P14211;Q8L4J2	P14211	18;1	18;1	18;1	Calreticulin	Calr	sp|P14211|CALR_MOUSE Calreticulin OS=Mus musculus OX=10090 GN=Calr PE=1 SV=1	2	18	18	18	17	16	17	17	18	18	16	16	17	17	15	17	13	16	17	16	14	17	17	17	17	16	17	17	18	18	16	16	17	17	15	17	13	16	17	16	14	17
P14231	P14231	8	8	8	Sodium/potassium-transporting ATPase subunit beta-2	Atp1b2	sp|P14231|AT1B2_MOUSE Sodium/potassium-transporting ATPase subunit beta-2 OS=Mus musculus OX=10090 GN=Atp1b2 PE=1 SV=2	1	8	8	8	6	6	6	5	5	6	5	5	6	6	5	6	6	6	6	7	6	5	6	5	6	6	6	5	5	6	5	5	6	6	5	6	6	6	6	7	6	5
P14685;P25161	P14685	20;1	20;1	20;1	26S proteasome non-ATPase regulatory subunit 3	Psmd3	sp|P14685|PSMD3_MOUSE 26S proteasome non-ATPase regulatory subunit 3 OS=Mus musculus OX=10090 GN=Psmd3 PE=1 SV=3	2	20	20	20	9	9	15	15	14	14	8	8	13	12	13	10	10	12	14	14	11	13	14	14	9	9	15	15	14	14	8	8	13	12	13	10	10	12	14	14	11	13
P14733	P14733	15	12	12	Lamin-B1	Lmnb1	sp|P14733|LMNB1_MOUSE Lamin-B1 OS=Mus musculus OX=10090 GN=Lmnb1 PE=1 SV=3	1	15	12	12	9	9	8	12	9	10	9	10	8	11	8	8	5	10	9	10	6	11	12	8	7	8	7	10	7	8	7	8	7	9	7	6	4	8	7	8	5	9
P14824	P14824	31	31	31	Annexin A6	Anxa6	sp|P14824|ANXA6_MOUSE Annexin A6 OS=Mus musculus OX=10090 GN=Anxa6 PE=1 SV=3	1	31	31	31	26	23	27	27	28	26	24	27	27	28	24	29	24	22	26	26	25	27	27	28	26	23	27	27	28	26	24	27	27	28	24	29	24	22	26	26	25	27
P14869	P14869	7	7	7	60S acidic ribosomal protein P0	Rplp0	sp|P14869|RLA0_MOUSE Large ribosomal subunit protein uL10 OS=Mus musculus OX=10090 GN=Rplp0 PE=1 SV=3	1	7	7	7	7	6	7	7	7	7	7	6	7	7	7	7	5	5	6	7	5	7	7	7	7	6	7	7	7	7	7	6	7	7	7	7	5	5	6	7	5	7
P14873	P14873	78	76	76	Microtubule-associated protein 1B;MAP1B heavy chain;MAP1 light chain LC1	Map1b	sp|P14873|MAP1B_MOUSE Microtubule-associated protein 1B OS=Mus musculus OX=10090 GN=Map1b PE=1 SV=2	1	78	76	76	60	68	68	65	69	65	58	65	70	65	69	68	56	62	65	68	62	62	66	66	58	66	66	63	67	63	56	63	68	63	67	66	54	60	63	66	60	60
P15105;Q9QY94	P15105;Q9QY94	21;12	21;12	21;12	Glutamine synthetase	Glul	sp|P15105|GLNA_MOUSE Glutamine synthetase OS=Mus musculus OX=10090 GN=Glul PE=1 SV=6;sp|Q9QY94|GLNA_ACOCA Glutamine synthetase OS=Acomys cahirinus OX=10068 GN=GLUL PE=2 SV=3	2	21	21	21	18	18	17	16	16	18	17	17	16	17	17	16	16	20	18	17	17	17	16	17	18	18	17	16	16	18	17	17	16	17	17	16	16	20	18	17	17	17
P15116;P39038	P15116	11;1	11;1	11;1	Cadherin-2	Cdh2	sp|P15116|CADH2_MOUSE Cadherin-2 OS=Mus musculus OX=10090 GN=Cdh2 PE=1 SV=2	2	11	11	11	9	5	6	7	6	7	8	7	7	9	6	8	8	4	8	7	8	8	7	7	9	5	6	7	6	7	8	7	7	9	6	8	8	4	8	7	8	8
P15209	P15209	5	5	3	BDNF/NT-3 growth factors receptor	Ntrk2	sp|P15209|NTRK2_MOUSE BDNF/NT-3 growth factors receptor OS=Mus musculus OX=10090 GN=Ntrk2 PE=1 SV=1	1	5	5	3	4	5	5	5	4	5	5	3	4	5	4	5	2	5	4	5	4	4	5	3	4	5	5	5	4	5	5	3	4	5	4	5	2	5	4	5	4	4
P15508	P15508	27	20	20	Spectrin beta chain, erythrocytic	Sptb	sp|P15508|SPTB1_MOUSE Spectrin beta chain, erythrocytic OS=Mus musculus OX=10090 GN=Sptb PE=1 SV=4	1	27	20	20	18	14	18	17	17	17	12	14	20	20	15	12	10	17	16	17	9	15	15	15	14	9	13	13	12	13	8	10	14	16	10	8	7	12	12	13	6	12
P15532;Q8LAH8;O49203	P15532	12;1;1	12;1;1	5;0;0	Nucleoside diphosphate kinase A	Nme1	sp|P15532|NDKA_MOUSE Nucleoside diphosphate kinase A OS=Mus musculus OX=10090 GN=Nme1 PE=1 SV=1	3	12	12	5	12	10	11	10	11	12	9	12	12	10	9	12	10	8	10	11	9	11	12	11	12	10	11	10	11	12	9	12	12	10	9	12	10	8	10	11	9	11
P15864	P15864	8	8	2	Histone H1.2	Hist1h1c	sp|P15864|H12_MOUSE Histone H1.2 OS=Mus musculus OX=10090 GN=H1-2 PE=1 SV=2	1	8	8	2	8	7	8	8	8	7	8	7	8	8	8	7	6	7	8	7	7	7	8	7	8	7	8	8	8	7	8	7	8	8	8	7	6	7	8	7	7	7
P16045	P16045	4	4	4	Galectin-1	Lgals1	sp|P16045|LEG1_MOUSE Galectin-1 OS=Mus musculus OX=10090 GN=Lgals1 PE=1 SV=3	1	4	4	4	4	4	4	3	4	4	4	4	4	4	4	4	3	4	4	3	3	4	4	4	4	4	4	3	4	4	4	4	4	4	4	4	3	4	4	3	3	4
P16054;P23298	P16054	26;3	26;3	26;3	Protein kinase C epsilon type	Prkce	sp|P16054|KPCE_MOUSE Protein kinase C epsilon type OS=Mus musculus OX=10090 GN=Prkce PE=1 SV=1	2	26	26	26	19	21	19	21	19	20	17	20	19	18	18	18	17	19	17	20	16	17	20	20	19	21	19	21	19	20	17	20	19	18	18	18	17	19	17	20	16	17
P16125	P16125	19	18	18	L-lactate dehydrogenase B chain	Ldhb	sp|P16125|LDHB_MOUSE L-lactate dehydrogenase B chain OS=Mus musculus OX=10090 GN=Ldhb PE=1 SV=2	1	19	18	18	18	18	17	18	17	17	17	18	17	18	17	18	17	19	17	18	17	18	18	19	17	17	16	17	16	16	16	17	16	17	16	17	16	18	16	17	16	17
P16330	P16330	31	31	31	2,3-cyclic-nucleotide 3-phosphodiesterase	Cnp	sp|P16330|CN37_MOUSE 2,3-cyclic-nucleotide 3-phosphodiesterase OS=Mus musculus OX=10090 GN=Cnp PE=1 SV=3	1	31	31	31	29	28	30	29	29	30	30	29	29	28	29	29	28	31	30	30	29	29	29	30	29	28	30	29	29	30	30	29	29	28	29	29	28	31	30	30	29	29
P16332;P22033	P16332;P22033	5;5	5;5	5;5	Methylmalonyl-CoA mutase, mitochondrial	Mut;MUT	sp|P16332|MUTA_MOUSE Methylmalonyl-CoA mutase, mitochondrial OS=Mus musculus OX=10090 GN=Mmut PE=1 SV=2;sp|P22033|MUTA_HUMAN Methylmalonyl-CoA mutase, mitochondrial OS=Homo sapiens OX=9606 GN=MMUT PE=1 SV=4	2	5	5	5	3	4	5	4	4	3	3	3	5	2	3	4	4	5	3	4	4	3	4	1	3	4	5	4	4	3	3	3	5	2	3	4	4	5	3	4	4	3
P16388;P16390;B2RQA1;Q61923;P59053	P16388;P16390	9;5;2;2;1	9;5;2;2;1	3;0;0;0;0	Potassium voltage-gated channel subfamily A member 1;Potassium voltage-gated channel subfamily A member 3	Kcna1;Kcna3	sp|P16388|KCNA1_MOUSE Potassium voltage-gated channel subfamily A member 1 OS=Mus musculus OX=10090 GN=Kcna1 PE=1 SV=1;sp|P16390|KCNA3_MOUSE Potassium voltage-gated channel subfamily A member 3 OS=Mus musculus OX=10090 GN=Kcna3 PE=1 SV=3	5	9	9	3	8	8	7	8	7	8	5	8	7	8	7	7	8	4	7	7	6	7	8	8	8	8	7	8	7	8	5	8	7	8	7	7	8	4	7	7	6	7
P63141;P16389	P63141;P16389	7;7	2;2	2;2	Potassium voltage-gated channel subfamily A member 2	Kcna2;KCNA2	sp|P63141|KCNA2_MOUSE Potassium voltage-gated channel subfamily A member 2 OS=Mus musculus OX=10090 GN=Kcna2 PE=1 SV=1;sp|P16389|KCNA2_HUMAN Potassium voltage-gated channel subfamily A member 2 OS=Homo sapiens OX=9606 GN=KCNA2 PE=1 SV=2	2	7	2	2	5	6	6	6	6	5	5	6	6	6	6	5	6	5	6	4	5	5	7	6	1	2	2	2	2	1	2	2	2	1	2	1	1	2	2	1	1	1
P43276;P16401	P43276;P16401	2;2	2;2	2;2	Histone H1.5	Hist1h1b;HIST1H1B	sp|P43276|H15_MOUSE Histone H1.5 OS=Mus musculus OX=10090 GN=H1-5 PE=1 SV=2;sp|P16401|H15_HUMAN Histone H1.5 OS=Homo sapiens OX=9606 GN=H1-5 PE=1 SV=3	2	2	2	2	1	1	1	2	0	2	1	2	0	0	2	1	1	1	0	1	2	1	2	2	1	1	1	2	0	2	1	2	0	0	2	1	1	1	0	1	2	1
P16460	P16460	12	12	12	Argininosuccinate synthase	Ass1	sp|P16460|ASSY_MOUSE Argininosuccinate synthase OS=Mus musculus OX=10090 GN=Ass1 PE=1 SV=1	1	12	12	12	8	9	8	7	8	6	8	8	6	6	8	8	9	6	8	7	10	7	9	9	8	9	8	7	8	6	8	8	6	6	8	8	9	6	8	7	10	7
P16546;P08032	P16546	165;1	165;1	165;1	Spectrin alpha chain, non-erythrocytic 1	Sptan1	sp|P16546|SPTN1_MOUSE Spectrin alpha chain, non-erythrocytic 1 OS=Mus musculus OX=10090 GN=Sptan1 PE=1 SV=4	2	165	165	165	145	141	143	143	143	141	134	142	145	140	137	141	128	150	145	135	134	140	136	142	145	141	143	143	143	141	134	142	145	140	137	141	128	150	145	135	134	140
P16858;P04406;Q64467	P16858	20;6;3	20;6;3	17;5;0	Glyceraldehyde-3-phosphate dehydrogenase	Gapdh	sp|P16858|G3P_MOUSE Glyceraldehyde-3-phosphate dehydrogenase OS=Mus musculus OX=10090 GN=Gapdh PE=1 SV=2	3	20	20	17	17	17	17	16	17	17	17	16	16	17	16	17	17	18	17	16	17	17	17	17	17	17	17	16	17	17	17	16	16	17	16	17	17	18	17	16	17	17
P17156	P17156	21	11	9	Heat shock-related 70 kDa protein 2	Hspa2	sp|P17156|HSP72_MOUSE Heat shock-related 70 kDa protein 2 OS=Mus musculus OX=10090 GN=Hspa2 PE=1 SV=2	1	21	11	9	18	18	17	18	17	18	17	18	19	17	16	19	17	15	20	16	17	18	16	17	9	9	8	8	8	8	8	8	10	8	7	9	7	6	10	6	8	8
P17182;P06733	P17182;P06733	26;15	26;15	21;12	Alpha-enolase	Eno1;ENO1	sp|P17182|ENOA_MOUSE Alpha-enolase OS=Mus musculus OX=10090 GN=Eno1 PE=1 SV=3;sp|P06733|ENOA_HUMAN Alpha-enolase OS=Homo sapiens OX=9606 GN=ENO1 PE=1 SV=2	2	26	26	21	17	19	20	19	19	18	18	19	19	18	17	17	19	25	17	20	18	19	17	19	17	19	20	19	19	18	18	19	19	18	17	17	19	25	17	20	18	19
P17183	P17183	18	14	13	Gamma-enolase	Eno2	sp|P17183|ENOG_MOUSE Gamma-enolase OS=Mus musculus OX=10090 GN=Eno2 PE=1 SV=2	1	18	14	13	16	18	18	17	15	16	16	17	17	17	15	16	17	17	17	17	17	16	15	18	13	14	14	14	12	13	13	13	14	14	13	13	13	13	14	14	13	12
P17225;Q8BHD7	P17225;Q8BHD7	2;1	2;1	2;1	Polypyrimidine tract-binding protein 1;Polypyrimidine tract-binding protein 3	Ptbp1;Ptbp3	sp|P17225|PTBP1_MOUSE Polypyrimidine tract-binding protein 1 OS=Mus musculus OX=10090 GN=Ptbp1 PE=1 SV=3;sp|Q8BHD7|PTBP3_MOUSE Polypyrimidine tract-binding protein 3 OS=Mus musculus OX=10090 GN=Ptbp3 PE=1 SV=1	2	2	2	2	2	1	1	2	2	2	2	2	2	1	2	2	1	2	1	2	2	2	2	2	2	1	1	2	2	2	2	2	2	1	2	2	1	2	1	2	2	2
P17426	P17426	38	38	30	AP-2 complex subunit alpha-1	Ap2a1	sp|P17426|AP2A1_MOUSE AP-2 complex subunit alpha-1 OS=Mus musculus OX=10090 GN=Ap2a1 PE=1 SV=1	1	38	38	30	34	36	34	35	36	31	35	34	34	34	32	34	33	27	33	36	32	31	34	34	34	36	34	35	36	31	35	34	34	34	32	34	33	27	33	36	32	31
P17427	P17427	36	28	28	AP-2 complex subunit alpha-2	Ap2a2	sp|P17427|AP2A2_MOUSE AP-2 complex subunit alpha-2 OS=Mus musculus OX=10090 GN=Ap2a2 PE=1 SV=2	1	36	28	28	32	32	35	33	33	33	32	33	34	33	33	33	29	27	34	33	29	34	33	34	24	24	27	25	25	25	24	25	26	25	25	25	21	21	26	25	22	26
Q63836;P17563	Q63836;P17563	2;2	2;2	2;2	Selenium-binding protein 2;Selenium-binding protein 1	Selenbp2;Selenbp1	sp|Q63836|SBP2_MOUSE Selenium-binding protein 2 OS=Mus musculus OX=10090 GN=Selenbp2 PE=1 SV=2;sp|P17563|SBP1_MOUSE Methanethiol oxidase OS=Mus musculus OX=10090 GN=Selenbp1 PE=1 SV=2	2	2	2	2	2	2	2	2	2	1	1	1	1	2	1	2	0	2	2	1	1	2	2	1	2	2	2	2	2	1	1	1	1	2	1	2	0	2	2	1	1	2
P17710;Q91W97;O08528	P17710	46;4;3	46;4;3	46;4;3	Hexokinase-1	Hk1	sp|P17710|HXK1_MOUSE Hexokinase-1 OS=Mus musculus OX=10090 GN=Hk1 PE=1 SV=3	3	46	46	46	39	40	41	38	39	38	39	37	40	39	37	39	38	43	39	39	39	39	37	40	39	40	41	38	39	38	39	37	40	39	37	39	38	43	39	39	39	39
P17742	P17742	12	12	11	Peptidyl-prolyl cis-trans isomerase A;Peptidyl-prolyl cis-trans isomerase A, N-terminally processed	Ppia	sp|P17742|PPIA_MOUSE Peptidyl-prolyl cis-trans isomerase A OS=Mus musculus OX=10090 GN=Ppia PE=1 SV=2	1	12	12	11	11	11	11	11	11	11	11	11	11	11	11	11	11	12	11	11	11	11	11	12	11	11	11	11	11	11	11	11	11	11	11	11	11	12	11	11	11	11
P17751;P48491;Q9SKP6	P17751	18;2;1	18;2;1	18;2;1	Triosephosphate isomerase	Tpi1	sp|P17751|TPIS_MOUSE Triosephosphate isomerase OS=Mus musculus OX=10090 GN=Tpi1 PE=1 SV=5	3	18	18	18	14	14	14	14	14	14	14	14	14	14	14	14	13	18	14	14	14	14	14	14	14	14	14	14	14	14	14	14	14	14	14	14	13	18	14	14	14	14
P17809	P17809	4	4	4	Solute carrier family 2, facilitated glucose transporter member 1	Slc2a1	sp|P17809|GTR1_MOUSE Solute carrier family 2, facilitated glucose transporter member 1 OS=Mus musculus OX=10090 GN=Slc2a1 PE=1 SV=4	1	4	4	4	3	3	3	3	3	2	3	2	4	4	3	3	2	1	3	3	3	4	4	4	3	3	3	3	3	2	3	2	4	4	3	3	2	1	3	3	3	4
Q61696;P17879;P0DMV9;P0DMV8	Q61696;P17879;P0DMV9;P0DMV8	16;16;12;12	12;12;10;10	6;6;5;5	Heat shock 70 kDa protein 1A;Heat shock 70 kDa protein 1B	Hspa1a;Hspa1b;HSPA1B;HSPA1A	sp|Q61696|HS71A_MOUSE Heat shock 70 kDa protein 1A OS=Mus musculus OX=10090 GN=Hspa1a PE=1 SV=2;sp|P17879|HS71B_MOUSE Heat shock 70 kDa protein 1B OS=Mus musculus OX=10090 GN=Hspa1b PE=1 SV=3;sp|P0DMV9|HS71B_HUMAN Heat shock 70 kDa protein 1B OS=Homo sapie	4	16	12	6	13	11	12	13	12	12	12	12	12	12	10	13	10	14	12	13	13	13	13	13	9	7	8	9	8	8	8	8	8	8	6	9	6	10	8	9	9	9
P17971	P17971	2	1	1	Potassium voltage-gated channel protein Shal	Shal	sp|P17971|KCNAL_DROME Potassium voltage-gated channel protein Shal OS=Drosophila melanogaster OX=7227 GN=Shal PE=1 SV=2	1	2	1	1	2	1	2	2	2	2	2	2	1	2	2	2	2	1	1	2	1	2	2	1	1	0	1	1	1	1	1	1	0	1	1	1	1	0	0	1	0	1
P18052	P18052	6	6	5	Receptor-type tyrosine-protein phosphatase alpha	Ptpra	sp|P18052|PTPRA_MOUSE Receptor-type tyrosine-protein phosphatase alpha OS=Mus musculus OX=10090 GN=Ptpra PE=1 SV=3	1	6	6	5	2	4	4	5	5	5	4	3	5	5	4	3	4	3	3	4	4	4	5	3	2	4	4	5	5	5	4	3	5	5	4	3	4	3	3	4	4	4
P18242	P18242	10	10	10	Cathepsin D	Ctsd	sp|P18242|CATD_MOUSE Cathepsin D OS=Mus musculus OX=10090 GN=Ctsd PE=1 SV=1	1	10	10	10	9	7	7	10	8	10	9	9	8	9	7	8	7	5	9	10	8	9	10	10	9	7	7	10	8	10	9	9	8	9	7	8	7	5	9	10	8	9
P18572	P18572	6	6	6	Basigin	Bsg	sp|P18572|BASI_MOUSE Basigin OS=Mus musculus OX=10090 GN=Bsg PE=1 SV=2	1	6	6	6	5	5	5	5	6	5	6	6	5	5	6	6	4	5	6	6	4	5	6	5	5	5	5	5	6	5	6	6	5	5	6	6	4	5	6	6	4	5
P18760	P18760	15	15	14	Cofilin-1	Cfl1	sp|P18760|COF1_MOUSE Cofilin-1 OS=Mus musculus OX=10090 GN=Cfl1 PE=1 SV=3	1	15	15	14	11	13	12	11	12	12	10	10	13	11	12	12	10	13	11	11	11	11	12	11	11	13	12	11	12	12	10	10	13	11	12	12	10	13	11	11	11	11
P18872;P18064	P18872	18;2	18;2	15;1	Guanine nucleotide-binding protein G(o) subunit alpha	Gnao1	sp|P18872|GNAO_MOUSE Guanine nucleotide-binding protein G(o) subunit alpha OS=Mus musculus OX=10090 GN=Gnao1 PE=1 SV=3	2	18	18	15	15	15	15	15	14	15	15	15	15	14	15	15	14	17	15	15	15	15	15	15	15	15	15	15	14	15	15	15	15	14	15	15	14	17	15	15	15	15
P19096	P19096	58	58	58	Fatty acid synthase;[Acyl-carrier-protein] S-acetyltransferase;[Acyl-carrier-protein] S-malonyltransferase;3-oxoacyl-[acyl-carrier-protein] synthase;3-oxoacyl-[acyl-carrier-protein] reductase;3-hydroxyacyl-[acyl-carrier-protein] dehydratase;Enoyl-[acyl-carrier-protein] reductase;Oleoyl-[acyl-carrier-protein] hydrolase	Fasn	sp|P19096|FAS_MOUSE Fatty acid synthase OS=Mus musculus OX=10090 GN=Fasn PE=1 SV=2	1	58	58	58	45	44	41	43	37	50	39	44	48	44	40	45	33	41	45	45	43	46	50	45	45	44	41	43	37	50	39	44	48	44	40	45	33	41	45	45	43	46
P19157;P46425	P19157;P46425	11;7	11;7	11;7	Glutathione S-transferase P 1;Glutathione S-transferase P 2	Gstp1;Gstp2	sp|P19157|GSTP1_MOUSE Glutathione S-transferase P 1 OS=Mus musculus OX=10090 GN=Gstp1 PE=1 SV=2;sp|P46425|GSTP2_MOUSE Glutathione S-transferase P 2 OS=Mus musculus OX=10090 GN=Gstp2 PE=1 SV=2	2	11	11	11	9	8	8	8	8	8	8	8	9	8	8	8	8	11	8	8	8	8	8	8	9	8	8	8	8	8	8	8	9	8	8	8	8	11	8	8	8	8
P19246	P19246	29	26	25	Neurofilament heavy polypeptide	Nefh	sp|P19246|NFH_MOUSE Neurofilament heavy polypeptide OS=Mus musculus OX=10090 GN=Nefh PE=1 SV=3	1	29	26	25	25	24	23	22	24	25	21	24	27	24	24	24	22	21	21	22	23	22	25	23	22	22	22	21	22	23	19	22	24	22	22	23	20	19	20	20	21	20
P19253;P40429	P19253;P40429	6;4	6;4	6;4	60S ribosomal protein L13a	Rpl13a;RPL13A	sp|P19253|RL13A_MOUSE Large ribosomal subunit protein uL13 OS=Mus musculus OX=10090 GN=Rpl13a PE=1 SV=4;sp|P40429|RL13A_HUMAN Large ribosomal subunit protein uL13 OS=Homo sapiens OX=9606 GN=RPL13A PE=1 SV=2	2	6	6	6	5	4	5	5	4	5	6	5	6	6	4	5	3	6	3	6	3	5	6	5	5	4	5	5	4	5	6	5	6	6	4	5	3	6	3	6	3	5
P19366	P19366	3	1	1	ATP synthase subunit beta, chloroplastic	atpB	sp|P19366|ATPB_ARATH ATP synthase subunit beta, chloroplastic OS=Arabidopsis thaliana OX=3702 GN=atpB PE=1 SV=2	1	3	1	1	2	2	2	2	2	2	2	2	2	2	2	2	2	3	2	2	2	2	2	2	0	0	0	0	0	0	0	0	0	0	0	0	0	1	0	0	0	0
P19536	P19536	5	5	5	Cytochrome c oxidase subunit 5B, mitochondrial	Cox5b	sp|P19536|COX5B_MOUSE Cytochrome c oxidase subunit 5B, mitochondrial OS=Mus musculus OX=10090 GN=Cox5b PE=1 SV=1	1	5	5	5	4	5	3	4	3	3	4	4	4	4	4	4	3	4	5	4	4	5	4	4	4	5	3	4	3	3	4	4	4	4	4	4	3	4	5	4	4	5
P19783	P19783	10	10	10	Cytochrome c oxidase subunit 4 isoform 1, mitochondrial	Cox4i1	sp|P19783|COX41_MOUSE Cytochrome c oxidase subunit 4 isoform 1, mitochondrial OS=Mus musculus OX=10090 GN=Cox4i1 PE=1 SV=2	1	10	10	10	10	10	10	9	10	9	9	10	10	10	10	10	9	10	10	9	10	10	9	10	10	10	10	9	10	9	9	10	10	10	10	10	9	10	10	9	10	10
P20060	P20060	9	9	9	Beta-hexosaminidase subunit beta	Hexb	sp|P20060|HEXB_MOUSE Beta-hexosaminidase subunit beta OS=Mus musculus OX=10090 GN=Hexb PE=1 SV=2	1	9	9	9	5	6	6	8	5	9	9	6	9	8	8	8	4	6	6	7	7	7	8	8	5	6	6	8	5	9	9	6	9	8	8	8	4	6	6	7	7	7
P20108	P20108	9	9	9	Thioredoxin-dependent peroxide reductase, mitochondrial	Prdx3	sp|P20108|PRDX3_MOUSE Thioredoxin-dependent peroxide reductase, mitochondrial OS=Mus musculus OX=10090 GN=Prdx3 PE=1 SV=1	1	9	9	9	7	8	9	8	9	9	7	7	7	8	8	8	8	6	8	9	8	8	8	8	7	8	9	8	9	9	7	7	7	8	8	8	8	6	8	9	8	8
P20152;P31001;P17661;P15331;CON__Q61726;CON__Q6NT21;CON__P78385;CON__P78386;Q6IMF0;Q9Z2T6	P20152	33;4;4;3;1;1;1;1;1;1	32;3;3;3;1;1;1;1;1;1	29;1;1;1;0;0;0;0;0;0	Vimentin	Vim	sp|P20152|VIME_MOUSE Vimentin OS=Mus musculus OX=10090 GN=Vim PE=1 SV=3	10	33	32	29	27	26	26	26	25	28	25	27	26	27	23	28	21	29	27	28	26	27	28	28	26	25	25	25	24	27	24	26	25	26	22	27	20	28	26	27	25	26
P20272;P47746;P21554	P20272;P47746;P21554	3;3;2	3;3;2	3;3;2	Cannabinoid receptor 1	Cnr1;CNR1	sp|P20272|CNR1_RAT Cannabinoid receptor 1 OS=Rattus norvegicus OX=10116 GN=Cnr1 PE=1 SV=1;sp|P47746|CNR1_MOUSE Cannabinoid receptor 1 OS=Mus musculus OX=10090 GN=Cnr1 PE=1 SV=1;sp|P21554|CNR1_HUMAN Cannabinoid receptor 1 OS=Homo sapiens OX=9606 GN=CNR1 PE=	3	3	3	3	3	3	3	3	3	3	3	2	3	3	3	3	3	3	3	3	2	3	3	3	3	3	3	3	3	3	3	2	3	3	3	3	3	3	3	3	2	3
P20357	P20357	85	85	85	Microtubule-associated protein 2	Map2	sp|P20357|MTAP2_MOUSE Microtubule-associated protein 2 OS=Mus musculus OX=10090 GN=Map2 PE=1 SV=2	1	85	85	85	73	74	71	71	69	73	74	72	76	73	74	72	63	69	73	72	66	69	69	69	73	74	71	71	69	73	74	72	76	73	74	72	63	69	73	72	66	69
P20444	P20444	22	13	13	Protein kinase C alpha type	Prkca	sp|P20444|KPCA_MOUSE Protein kinase C alpha type OS=Mus musculus OX=10090 GN=Prkca PE=1 SV=3	1	22	13	13	16	16	16	17	18	14	15	16	15	14	15	15	15	18	17	16	14	16	17	16	10	10	8	11	10	8	10	9	9	8	9	8	8	11	10	10	9	10
P20917	P20917	12	12	12	Myelin-associated glycoprotein	Mag	sp|P20917|MAG_MOUSE Myelin-associated glycoprotein OS=Mus musculus OX=10090 GN=Mag PE=1 SV=3	1	12	12	12	11	11	10	8	10	10	9	11	10	8	9	8	10	11	10	9	11	11	10	10	11	11	10	8	10	10	9	11	10	8	9	8	10	11	10	9	11	11
P21107	P21107	15	15	9	Tropomyosin alpha-3 chain	Tpm3	sp|P21107|TPM3_MOUSE Tropomyosin alpha-3 chain OS=Mus musculus OX=10090 GN=Tpm3 PE=1 SV=3	1	15	15	9	12	11	9	9	10	11	11	12	8	11	9	11	10	14	11	12	9	11	11	9	12	11	9	9	10	11	11	12	8	11	9	11	10	14	11	12	9	11
P21126	P21126	2	2	2	Ubiquitin-like protein 4A	Ubl4a	sp|P21126|UBL4A_MOUSE Ubiquitin-like protein 4A OS=Mus musculus OX=10090 GN=Ubl4a PE=1 SV=1	1	2	2	2	1	0	1	1	0	1	1	0	0	1	1	0	0	0	1	0	0	1	1	1	1	0	1	1	0	1	1	0	0	1	1	0	0	0	1	0	0	1
P21278;P29992	P21278;P29992	11;7	8;4	8;4	Guanine nucleotide-binding protein subunit alpha-11	Gna11;GNA11	sp|P21278|GNA11_MOUSE Guanine nucleotide-binding protein subunit alpha-11 OS=Mus musculus OX=10090 GN=Gna11 PE=1 SV=1;sp|P29992|GNA11_HUMAN Guanine nucleotide-binding protein subunit alpha-11 OS=Homo sapiens OX=9606 GN=GNA11 PE=1 SV=2	2	11	8	8	8	8	10	8	8	9	7	7	10	10	9	7	6	8	8	10	7	8	8	10	6	6	7	6	6	6	5	5	7	8	7	4	4	6	5	7	4	5
P21279	P21279	11	10	8	Guanine nucleotide-binding protein G(q) subunit alpha	Gnaq	sp|P21279|GNAQ_MOUSE Guanine nucleotide-binding protein G(q) subunit alpha OS=Mus musculus OX=10090 GN=Gnaq PE=1 SV=4	1	11	10	8	8	8	10	8	10	9	7	7	10	10	9	9	9	9	10	8	9	9	10	9	7	7	9	7	9	8	6	6	9	9	8	8	8	8	9	7	8	8
P21460	P21460	5	5	5	Cystatin-C	Cst3	sp|P21460|CYTC_MOUSE Cystatin-C OS=Mus musculus OX=10090 GN=Cst3 PE=1 SV=2	1	5	5	5	4	4	5	4	3	5	4	4	4	4	2	3	2	4	4	4	2	3	5	3	4	4	5	4	3	5	4	4	4	4	2	3	2	4	4	4	2	3
P21550	P21550	6	1	1	Beta-enolase	Eno3	sp|P21550|ENOB_MOUSE Beta-enolase OS=Mus musculus OX=10090 GN=Eno3 PE=1 SV=3	1	6	1	1	4	6	6	5	5	5	5	6	5	5	4	5	6	5	5	5	6	6	3	6	0	1	1	1	1	1	1	1	1	1	1	1	1	0	1	1	1	1
P21619	P21619	23	21	20	Lamin-B2	Lmnb2	sp|P21619|LMNB2_MOUSE Lamin-B2 OS=Mus musculus OX=10090 GN=Lmnb2 PE=1 SV=2	1	23	21	20	18	17	15	19	17	17	16	19	15	18	14	19	11	19	19	18	17	16	18	17	16	16	14	17	16	15	14	17	14	16	13	17	10	17	17	16	16	14
Q63844;P21708	Q63844;P21708	14;14	11;11	11;11	Mitogen-activated protein kinase 3	Mapk3	sp|Q63844|MK03_MOUSE Mitogen-activated protein kinase 3 OS=Mus musculus OX=10090 GN=Mapk3 PE=1 SV=5;sp|P21708|MK03_RAT Mitogen-activated protein kinase 3 OS=Rattus norvegicus OX=10116 GN=Mapk3 PE=1 SV=5	2	14	11	11	11	12	12	10	12	11	11	10	12	10	12	12	8	10	10	12	9	11	13	10	9	9	9	8	9	8	8	8	9	7	9	9	7	8	8	10	8	9
P21796	P21796	18	1	1	Voltage-dependent anion-selective channel protein 1	VDAC1	sp|P21796|VDAC1_HUMAN Voltage-dependent anion-selective channel protein 1 OS=Homo sapiens OX=9606 GN=VDAC1 PE=1 SV=2	1	18	1	1	15	14	15	15	16	15	15	16	15	15	15	15	13	17	16	15	16	15	15	15	1	1	1	1	1	1	1	1	1	1	1	1	1	1	1	1	1	1
P21981	P21981	3	3	3	Protein-glutamine gamma-glutamyltransferase 2	Tgm2	sp|P21981|TGM2_MOUSE Protein-glutamine gamma-glutamyltransferase 2 OS=Mus musculus OX=10090 GN=Tgm2 PE=1 SV=4	1	3	3	3	2	3	1	2	2	3	0	1	0	2	3	2	0	2	2	2	0	3	3	2	2	3	1	2	2	3	0	1	0	2	3	2	0	2	2	2	0	3
P22059;Q3B7Z2	P22059;Q3B7Z2	8;7	8;7	8;7	Oxysterol-binding protein 1	OSBP;Osbp	sp|P22059|OSBP1_HUMAN Oxysterol-binding protein 1 OS=Homo sapiens OX=9606 GN=OSBP PE=1 SV=1;sp|Q3B7Z2|OSBP1_MOUSE Oxysterol-binding protein 1 OS=Mus musculus OX=10090 GN=Osbp PE=1 SV=3	2	8	8	8	4	3	3	3	5	4	2	4	3	4	4	2	1	4	5	7	3	2	5	7	4	3	3	3	5	4	2	4	3	4	4	2	1	4	5	7	3	2
P22315;P22600	P22315	8;2	8;2	8;2	Ferrochelatase, mitochondrial	Fech	sp|P22315|HEMH_MOUSE Ferrochelatase, mitochondrial OS=Mus musculus OX=10090 GN=Fech PE=1 SV=3	2	8	8	8	4	7	4	6	5	6	4	6	6	6	7	7	2	3	7	5	4	5	6	6	4	7	4	6	5	6	4	6	6	6	7	7	2	3	7	5	4	5
P22723;Q9R0Y8	P22723	6;1	6;1	6;1	Gamma-aminobutyric acid receptor subunit gamma-2	Gabrg2	sp|P22723|GBRG2_MOUSE Gamma-aminobutyric acid receptor subunit gamma-2 OS=Mus musculus OX=10090 GN=Gabrg2 PE=1 SV=3	2	6	6	6	5	5	5	5	4	5	4	6	5	6	5	5	4	4	6	6	5	5	6	4	5	5	5	5	4	5	4	6	5	6	5	5	4	4	6	6	5	5
P22892	P22892	10	10	10	AP-1 complex subunit gamma-1	Ap1g1	sp|P22892|AP1G1_MOUSE AP-1 complex subunit gamma-1 OS=Mus musculus OX=10090 GN=Ap1g1 PE=1 SV=3	1	10	10	10	8	8	5	8	7	9	7	8	6	7	9	6	4	4	10	9	8	8	7	8	8	8	5	8	7	9	7	8	6	7	9	6	4	4	10	9	8	8
P23116	P23116	11	11	11	Eukaryotic translation initiation factor 3 subunit A	Eif3a	sp|P23116|EIF3A_MOUSE Eukaryotic translation initiation factor 3 subunit A OS=Mus musculus OX=10090 GN=Eif3a PE=1 SV=5	1	11	11	11	7	10	7	9	11	7	7	7	10	6	8	9	6	8	6	10	9	9	7	9	7	10	7	9	11	7	7	7	10	6	8	9	6	8	6	10	9	9
P23198;P83917	P23198	6;1	6;1	5;1	Chromobox protein homolog 3	Cbx3	sp|P23198|CBX3_MOUSE Chromobox protein homolog 3 OS=Mus musculus OX=10090 GN=Cbx3 PE=1 SV=2	2	6	6	5	2	3	3	4	2	4	2	3	3	3	3	3	3	5	4	4	4	4	3	4	2	3	3	4	2	4	2	3	3	3	3	3	3	5	4	4	4	4
P23242;P18246	P23242	6;2	6;2	6;2	Gap junction alpha-1 protein	Gja1	sp|P23242|CXA1_MOUSE Gap junction alpha-1 protein OS=Mus musculus OX=10090 GN=Gja1 PE=1 SV=2	2	6	6	6	4	3	4	6	4	5	5	2	4	4	4	4	4	3	4	5	3	4	4	3	4	3	4	6	4	5	5	2	4	4	4	4	4	3	4	5	3	4
P23492	P23492	7	7	7	Purine nucleoside phosphorylase	Pnp	sp|P23492|PNPH_MOUSE Purine nucleoside phosphorylase OS=Mus musculus OX=10090 GN=Pnp PE=1 SV=2	1	7	7	7	6	5	6	6	5	7	4	5	5	6	6	5	3	4	6	7	3	5	6	5	6	5	6	6	5	7	4	5	5	6	6	5	3	4	6	7	3	5
P23506	P23506	13	13	13	Protein-L-isoaspartate(D-aspartate) O-methyltransferase	Pcmt1	sp|P23506|PIMT_MOUSE Protein-L-isoaspartate(D-aspartate) O-methyltransferase OS=Mus musculus OX=10090 GN=Pcmt1 PE=1 SV=3	1	13	13	13	12	12	12	12	12	11	11	12	12	11	11	10	9	11	11	12	11	11	11	11	12	12	12	12	12	11	11	12	12	11	11	10	9	11	11	12	11	11
P23818	P23818	24	21	20	Glutamate receptor 1	Gria1	sp|P23818|GRIA1_MOUSE Glutamate receptor 1 OS=Mus musculus OX=10090 GN=Gria1 PE=1 SV=1	1	24	21	20	19	18	22	19	17	19	19	20	16	18	17	17	18	19	19	20	18	20	16	17	16	15	19	16	14	17	16	17	13	15	14	14	15	16	16	17	15	18
P23819	P23819	33	33	28	Glutamate receptor 2	Gria2	sp|P23819|GRIA2_MOUSE Glutamate receptor 2 OS=Mus musculus OX=10090 GN=Gria2 PE=1 SV=3	1	33	33	28	28	27	26	28	28	27	27	27	27	28	23	29	24	26	27	28	24	26	24	30	28	27	26	28	28	27	27	27	27	28	23	29	24	26	27	28	24	26
P23927	P23927	7	7	7	Alpha-crystallin B chain	Cryab	sp|P23927|CRYAB_MOUSE Alpha-crystallin B chain OS=Mus musculus OX=10090 GN=Cryab PE=1 SV=2	1	7	7	7	5	6	6	4	6	6	5	6	6	5	7	5	4	5	5	5	5	5	5	4	5	6	6	4	6	6	5	6	6	5	7	5	4	5	5	5	5	5
P24270	P24270	4	4	4	Catalase	Cat	sp|P24270|CATA_MOUSE Catalase OS=Mus musculus OX=10090 GN=Cat PE=1 SV=4	1	4	4	4	3	2	4	2	3	3	1	3	3	3	2	3	0	2	3	4	2	4	3	3	3	2	4	2	3	3	1	3	3	3	2	3	0	2	3	4	2	4
P24288	P24288	7	7	7	Branched-chain-amino-acid aminotransferase, cytosolic	Bcat1	sp|P24288|BCAT1_MOUSE Branched-chain-amino-acid aminotransferase, cytosolic OS=Mus musculus OX=10090 GN=Bcat1 PE=1 SV=2	1	7	7	7	6	6	6	7	7	7	7	7	7	7	6	7	7	7	7	7	5	6	7	6	6	6	6	7	7	7	7	7	7	7	6	7	7	7	7	7	5	6
P24369;Q42406;Q38900	P24369	10;1;1	10;1;1	9;0;0	Peptidyl-prolyl cis-trans isomerase B	Ppib	sp|P24369|PPIB_MOUSE Peptidyl-prolyl cis-trans isomerase B OS=Mus musculus OX=10090 GN=Ppib PE=1 SV=2	3	10	10	9	8	8	7	9	8	9	9	8	9	9	8	9	8	10	9	7	9	8	8	9	8	8	7	9	8	9	9	8	9	9	8	9	8	10	9	7	9	8
P24472;P30115;P13745	P24472	6;1;1	6;1;1	6;1;1	Glutathione S-transferase A4	Gsta4	sp|P24472|GSTA4_MOUSE Glutathione S-transferase A4 OS=Mus musculus OX=10090 GN=Gsta4 PE=1 SV=3	3	6	6	6	5	5	5	5	5	5	5	5	5	5	6	5	5	5	5	5	6	6	6	6	5	5	5	5	5	5	5	5	5	5	6	5	5	5	5	5	6	6
P24527	P24527	14	14	14	Leukotriene A-4 hydrolase	Lta4h	sp|P24527|LKHA4_MOUSE Leukotriene A-4 hydrolase OS=Mus musculus OX=10090 GN=Lta4h PE=1 SV=4	1	14	14	14	10	10	11	11	9	12	9	10	11	13	9	12	8	8	11	13	10	11	11	10	10	10	11	11	9	12	9	10	11	13	9	12	8	8	11	13	10	11
P24547	P24547	4	4	4	Inosine-5-monophosphate dehydrogenase 2	Impdh2	sp|P24547|IMDH2_MOUSE Inosine-5-monophosphate dehydrogenase 2 OS=Mus musculus OX=10090 GN=Impdh2 PE=1 SV=2	1	4	4	4	3	0	3	1	2	1	0	0	0	2	2	2	0	0	2	3	1	0	0	0	3	0	3	1	2	1	0	0	0	2	2	2	0	0	2	3	1	0
P24549;O35945	P24549	8;3	7;2	7;2	Retinal dehydrogenase 1	Aldh1a1	sp|P24549|AL1A1_MOUSE Aldehyde dehydrogenase 1A1 OS=Mus musculus OX=10090 GN=Aldh1a1 PE=1 SV=5	2	8	7	7	4	6	5	3	5	5	4	5	5	5	4	1	6	4	4	4	5	5	6	5	3	5	4	2	4	4	3	4	4	4	3	0	5	3	3	3	4	4
P24668	P24668	2	2	2	Cation-dependent mannose-6-phosphate receptor	M6pr	sp|P24668|MPRD_MOUSE Cation-dependent mannose-6-phosphate receptor OS=Mus musculus OX=10090 GN=M6pr PE=1 SV=1	1	2	2	2	1	1	1	1	1	1	1	1	1	1	1	1	0	2	1	1	1	2	1	1	1	1	1	1	1	1	1	1	1	1	1	1	0	2	1	1	1	2
P25269;P14671	P25269;P14671	2;1	2;1	2;1	Tryptophan synthase beta chain 2, chloroplastic;Tryptophan synthase beta chain 1, chloroplastic	TSB2;TSB1	sp|P25269|TRBP2_ARATH Tryptophan synthase beta chain 2, chloroplastic OS=Arabidopsis thaliana OX=3702 GN=TSB2 PE=1 SV=2;sp|P14671|TRPB1_ARATH Tryptophan synthase beta chain 1, chloroplastic OS=Arabidopsis thaliana OX=3702 GN=TSB1 PE=2 SV=1	2	2	2	2	1	2	1	1	1	1	2	2	0	1	0	2	1	1	1	1	2	2	1	1	1	2	1	1	1	1	2	2	0	1	0	2	1	1	1	1	2	2
P25444;P15880	P25444;P15880	8;7	8;7	8;7	40S ribosomal protein S2	Rps2;RPS2	sp|P25444|RS2_MOUSE Small ribosomal subunit protein uS5 OS=Mus musculus OX=10090 GN=Rps2 PE=1 SV=3;sp|P15880|RS2_HUMAN Small ribosomal subunit protein uS5 OS=Homo sapiens OX=9606 GN=RPS2 PE=1 SV=2	2	8	8	8	7	5	7	7	6	8	5	6	6	6	7	7	6	6	8	7	6	7	7	8	7	5	7	7	6	8	5	6	6	6	7	7	6	6	8	7	6	7
Q9QYI5;P25686	Q9QYI5;P25686	2;2	1;1	1;1	DnaJ homolog subfamily B member 2	Dnajb2;DNAJB2	sp|Q9QYI5|DNJB2_MOUSE DnaJ homolog subfamily B member 2 OS=Mus musculus OX=10090 GN=Dnajb2 PE=1 SV=3;sp|P25686|DNJB2_HUMAN DnaJ homolog subfamily B member 2 OS=Homo sapiens OX=9606 GN=DNAJB2 PE=1 SV=3	2	2	1	1	2	2	2	2	2	2	1	1	2	2	2	1	1	1	2	2	2	1	2	2	1	1	1	1	1	1	0	0	1	1	1	0	0	0	1	1	1	0
P26039	P26039	12	7	7	Talin-1	Tln1	sp|P26039|TLN1_MOUSE Talin-1 OS=Mus musculus OX=10090 GN=Tln1 PE=1 SV=2	1	12	7	7	7	4	5	7	7	11	5	8	6	6	8	7	3	5	10	10	9	6	8	7	2	1	1	4	2	7	2	3	2	2	4	4	0	2	6	5	5	2
P26040;P31977;P15311	P26040;P31977;P15311	16;16;13	10;10;7	10;10;7	Ezrin	Ezr;EZR	sp|P26040|EZRI_MOUSE Ezrin OS=Mus musculus OX=10090 GN=Ezr PE=1 SV=3;sp|P31977|EZRI_RAT Ezrin OS=Rattus norvegicus OX=10116 GN=Ezr PE=1 SV=3;sp|P15311|EZRI_HUMAN Ezrin OS=Homo sapiens OX=9606 GN=EZR PE=1 SV=4	3	16	10	10	10	13	15	11	16	11	9	11	15	10	13	11	8	11	12	12	10	11	10	11	7	8	9	7	10	7	5	7	9	6	9	8	5	7	8	8	6	8
P26041	P26041	17	17	9	Moesin	Msn	sp|P26041|MOES_MOUSE Moesin OS=Mus musculus OX=10090 GN=Msn PE=1 SV=3	1	17	17	9	9	10	11	9	10	10	10	10	12	10	7	10	6	9	9	9	10	10	11	10	9	10	11	9	10	10	10	10	12	10	7	10	6	9	9	9	10	10
P26043	P26043	14	6	6	Radixin	Rdx	sp|P26043|RADI_MOUSE Radixin OS=Mus musculus OX=10090 GN=Rdx PE=1 SV=3	1	14	6	6	7	11	10	9	10	8	9	6	12	8	7	7	7	9	8	8	9	7	8	7	4	4	3	5	4	4	4	2	5	4	3	4	3	4	4	4	4	3
P26049	P26049	4	1	1	Gamma-aminobutyric acid receptor subunit alpha-3	Gabra3	sp|P26049|GBRA3_MOUSE Gamma-aminobutyric acid receptor subunit alpha-3 OS=Mus musculus OX=10090 GN=Gabra3 PE=1 SV=1	1	4	1	1	1	2	3	2	1	2	2	1	2	2	2	1	1	2	2	3	2	2	2	2	0	0	0	0	0	0	0	0	0	0	0	0	0	0	0	1	0	0
P26231	P26231	8	2	2	Catenin alpha-1	Ctnna1	sp|P26231|CTNA1_MOUSE Catenin alpha-1 OS=Mus musculus OX=10090 GN=Ctnna1 PE=1 SV=1	1	8	2	2	8	7	7	8	8	6	6	8	8	7	8	8	7	5	7	7	7	5	5	7	2	1	1	2	2	1	1	2	2	1	2	2	1	1	1	1	1	1
P26350	P26350	3	3	3	Prothymosin alpha;Prothymosin alpha, N-terminally processed;Thymosin alpha	Ptma	sp|P26350|PTMA_MOUSE Prothymosin alpha OS=Mus musculus OX=10090 GN=Ptma PE=1 SV=2	1	3	3	3	3	3	3	3	2	3	3	3	3	3	3	3	3	3	3	3	3	3	3	2	3	3	3	3	2	3	3	3	3	3	3	3	3	3	3	3	3	3
P26443	P26443	28	28	28	Glutamate dehydrogenase 1, mitochondrial	Glud1	sp|P26443|DHE3_MOUSE Glutamate dehydrogenase 1, mitochondrial OS=Mus musculus OX=10090 GN=Glud1 PE=1 SV=1	1	28	28	28	25	26	26	26	26	25	23	26	26	25	26	26	24	27	27	24	23	25	26	26	25	26	26	26	26	25	23	26	26	25	26	26	24	27	27	24	23	25
P26516	P26516	9	9	9	26S proteasome non-ATPase regulatory subunit 7	Psmd7	sp|P26516|PSMD7_MOUSE 26S proteasome non-ATPase regulatory subunit 7 OS=Mus musculus OX=10090 GN=Psmd7 PE=1 SV=2	1	9	9	9	6	5	5	7	6	5	5	3	6	6	4	6	6	8	5	6	7	6	6	5	6	5	5	7	6	5	5	3	6	6	4	6	6	8	5	6	7	6
P26638;Q39230	P26638	15;1	15;1	15;1	Serine--tRNA ligase, cytoplasmic	Sars	sp|P26638|SYSC_MOUSE Serine--tRNA ligase, cytoplasmic OS=Mus musculus OX=10090 GN=Sars1 PE=1 SV=3	2	15	15	15	13	13	13	14	11	13	9	13	13	12	13	10	9	13	13	12	10	13	14	13	13	13	13	14	11	13	9	13	13	12	13	10	9	13	13	12	10	13
P26645	P26645	7	7	7	Myristoylated alanine-rich C-kinase substrate	Marcks	sp|P26645|MARCS_MOUSE Myristoylated alanine-rich C-kinase substrate OS=Mus musculus OX=10090 GN=Marcks PE=1 SV=2	1	7	7	7	7	7	6	7	6	7	4	5	6	6	5	7	4	3	6	6	5	5	6	6	7	7	6	7	6	7	4	5	6	6	5	7	4	3	6	6	5	5
P26883	P26883	7	7	7	Peptidyl-prolyl cis-trans isomerase FKBP1A	Fkbp1a	sp|P26883|FKB1A_MOUSE Peptidyl-prolyl cis-trans isomerase FKBP1A OS=Mus musculus OX=10090 GN=Fkbp1a PE=1 SV=2	1	7	7	7	6	6	6	6	6	6	6	6	6	6	6	6	4	5	6	7	4	6	6	6	6	6	6	6	6	6	6	6	6	6	6	6	4	5	6	7	4	6
P27048;P63163	P27048;P63163	4;4	4;4	4;4	Small nuclear ribonucleoprotein-associated protein B;Small nuclear ribonucleoprotein-associated protein N	Snrpb;Snrpn	sp|P27048|RSMB_MOUSE Small nuclear ribonucleoprotein-associated protein B OS=Mus musculus OX=10090 GN=Snrpb PE=1 SV=1;sp|P63163|RSMN_MOUSE Small nuclear ribonucleoprotein-associated protein N OS=Mus musculus OX=10090 GN=Snrpn PE=1 SV=1	2	4	4	4	1	1	2	1	2	1	1	2	3	2	3	1	2	3	2	3	4	2	2	3	1	1	2	1	2	1	1	2	3	2	3	1	2	3	2	3	4	2
P27546	P27546	11	11	9	Microtubule-associated protein 4	Map4	sp|P27546|MAP4_MOUSE Microtubule-associated protein 4 OS=Mus musculus OX=10090 GN=Map4 PE=1 SV=3	1	11	11	9	8	10	10	10	10	11	7	7	9	10	9	8	8	8	9	8	5	6	9	9	8	10	10	10	10	11	7	7	9	10	9	8	8	8	9	8	5	6
P27601;Q14344	P27601;Q14344	9;7	8;6	8;6	Guanine nucleotide-binding protein subunit alpha-13	Gna13;GNA13	sp|P27601|GNA13_MOUSE Guanine nucleotide-binding protein subunit alpha-13 OS=Mus musculus OX=10090 GN=Gna13 PE=1 SV=1;sp|Q14344|GNA13_HUMAN Guanine nucleotide-binding protein subunit alpha-13 OS=Homo sapiens OX=9606 GN=GNA13 PE=1 SV=2	2	9	8	8	9	9	9	9	8	8	8	9	8	9	9	8	4	6	9	8	7	7	8	9	8	8	8	8	7	7	7	8	7	8	8	7	3	5	8	7	6	6
P27612;P54319	P27612;P54319	8;5	8;5	8;5	Phospholipase A-2-activating protein	Plaa	sp|P27612|PLAP_MOUSE Phospholipase A-2-activating protein OS=Mus musculus OX=10090 GN=Plaa PE=1 SV=4;sp|P54319|PLAP_RAT Phospholipase A-2-activating protein OS=Rattus norvegicus OX=10116 GN=Plaa PE=1 SV=3	2	8	8	8	6	3	6	6	4	6	4	5	4	8	4	8	2	2	5	6	1	4	5	6	6	3	6	6	4	6	4	5	4	8	4	8	2	2	5	6	1	4
P27659;P17094;P22738;E9PWZ3	P27659	12;2;2;1	12;2;2;1	12;2;2;1	60S ribosomal protein L3	Rpl3	sp|P27659|RL3_MOUSE Large ribosomal subunit protein uL3 OS=Mus musculus OX=10090 GN=Rpl3 PE=1 SV=3	4	12	12	12	9	8	10	7	7	8	9	8	7	9	7	9	6	10	7	11	8	10	10	9	9	8	10	7	7	8	9	8	7	9	7	9	6	10	7	11	8	10
Q96QV6;P27661;Q8IUE6;Q64522	Q96QV6;P27661;Q8IUE6;Q64522	3;3;2;2	1;1;1;1	1;1;1;1	Histone H2A type 1-A;Histone H2AX;Histone H2A type 2-B	HIST1H2AA;H2afx;HIST2H2AB;Hist2h2ab	sp|Q96QV6|H2A1A_HUMAN Histone H2A type 1-A OS=Homo sapiens OX=9606 GN=H2AC1 PE=1 SV=3;sp|P27661|H2AX_MOUSE Histone H2AX OS=Mus musculus OX=10090 GN=H2ax PE=1 SV=2;sp|Q8IUE6|H2A2B_HUMAN Histone H2A type 2-B OS=Homo sapiens OX=9606 GN=H2AC21 PE=1 SV=3;sp|Q64	4	3	1	1	3	3	3	3	3	3	2	3	3	3	3	3	3	2	3	3	3	3	3	3	1	1	1	1	1	1	0	1	1	1	1	1	1	0	1	1	1	1
P27773	P27773	22	22	22	Protein disulfide-isomerase A3	Pdia3	sp|P27773|PDIA3_MOUSE Protein disulfide-isomerase A3 OS=Mus musculus OX=10090 GN=Pdia3 PE=1 SV=2	1	22	22	22	19	19	19	19	20	19	19	18	19	19	19	19	16	19	20	18	17	19	18	19	19	19	19	19	20	19	19	18	19	19	19	19	16	19	20	18	17	19
P27816	P27816	3	1	1	Microtubule-associated protein 4	MAP4	sp|P27816|MAP4_HUMAN Microtubule-associated protein 4 OS=Homo sapiens OX=9606 GN=MAP4 PE=1 SV=3	1	3	1	1	1	1	2	1	3	2	0	0	1	1	1	0	1	1	0	0	1	1	1	0	0	0	1	0	1	0	0	0	0	0	0	0	0	0	0	0	0	0
P28028;P00532;Q99N57	P28028	5;2;2	5;2;2	4;1;1	Serine/threonine-protein kinase B-raf	Braf	sp|P28028|BRAF_MOUSE Serine/threonine-protein kinase B-raf OS=Mus musculus OX=10090 GN=Braf PE=1 SV=4	3	5	5	4	4	3	3	4	4	3	2	5	2	4	3	4	1	4	4	4	3	4	4	3	4	3	3	4	4	3	2	5	2	4	3	4	1	4	4	4	3	4
P28271	P28271	7	7	7	Cytoplasmic aconitate hydratase	Aco1	sp|P28271|ACOHC_MOUSE Cytoplasmic aconitate hydratase OS=Mus musculus OX=10090 GN=Aco1 PE=1 SV=3	1	7	7	7	6	5	5	6	7	5	6	6	6	5	4	5	3	4	7	6	4	6	5	5	6	5	5	6	7	5	6	6	6	5	4	5	3	4	7	6	4	6
P28352	P28352	3	3	3	DNA-(apurinic or apyrimidinic site) lyase;DNA-(apurinic or apyrimidinic site) lyase, mitochondrial	Apex1	sp|P28352|APEX1_MOUSE DNA-(apurinic or apyrimidinic site) endonuclease OS=Mus musculus OX=10090 GN=Apex1 PE=1 SV=2	1	3	3	3	2	2	2	2	2	3	1	2	3	1	2	3	2	2	3	2	1	1	3	1	2	2	2	2	2	3	1	2	3	1	2	3	2	2	3	2	1	1
P28474;Q64437	P28474	8;1	8;1	8;1	Alcohol dehydrogenase class-3	Adh5	sp|P28474|ADHX_MOUSE Alcohol dehydrogenase class-3 OS=Mus musculus OX=10090 GN=Adh5 PE=1 SV=3	2	8	8	8	7	8	7	7	8	7	8	8	8	7	8	8	8	8	7	7	8	7	7	7	7	8	7	7	8	7	8	8	8	7	8	8	8	8	7	7	8	7
P28650	P28650	5	4	4	Adenylosuccinate synthetase isozyme 1	Adssl1	sp|P28650|PURA1_MOUSE Adenylosuccinate synthetase isozyme 1 OS=Mus musculus OX=10090 GN=Adss1 PE=1 SV=2	1	5	4	4	4	4	4	4	4	4	4	3	4	4	4	5	4	2	3	4	5	5	4	5	4	4	4	4	4	4	4	3	4	4	4	4	3	2	3	4	4	4
P28652	P28652	28	21	14	Calcium/calmodulin-dependent protein kinase type II subunit beta	Camk2b	sp|P28652|KCC2B_MOUSE Calcium/calmodulin-dependent protein kinase type II subunit beta OS=Mus musculus OX=10090 GN=Camk2b PE=1 SV=2	1	28	21	14	27	26	26	26	27	27	26	27	26	27	25	26	22	28	27	26	26	25	27	27	20	19	19	19	20	20	19	20	19	20	19	19	16	21	20	19	20	18
P28656	P28656	7	7	6	Nucleosome assembly protein 1-like 1	Nap1l1	sp|P28656|NP1L1_MOUSE Nucleosome assembly protein 1-like 1 OS=Mus musculus OX=10090 GN=Nap1l1 PE=1 SV=2	1	7	7	6	7	6	7	7	7	6	5	6	7	7	6	7	5	5	7	7	6	7	7	7	7	6	7	7	7	6	5	6	7	7	6	7	5	5	7	7	6	7
P28658	P28658	6	6	6	Ataxin-10	Atxn10	sp|P28658|ATX10_MOUSE Ataxin-10 OS=Mus musculus OX=10090 GN=Atxn10 PE=1 SV=2	1	6	6	6	3	4	3	6	3	3	5	5	4	6	3	5	6	1	3	3	4	5	2	6	3	4	3	6	3	3	5	5	4	6	3	5	6	1	3	3	4	5
P28659	P28659	3	2	2	CUGBP Elav-like family member 1	Celf1	sp|P28659|CELF1_MOUSE CUGBP Elav-like family member 1 OS=Mus musculus OX=10090 GN=Celf1 PE=1 SV=2	1	3	2	2	3	2	2	1	1	2	2	1	1	2	2	2	1	2	2	3	1	1	2	2	2	1	1	0	0	1	1	0	0	1	1	1	0	1	1	2	0	0
P28660;Q8K1X4	P28660	28;2	28;2	28;2	Nck-associated protein 1	Nckap1	sp|P28660|NCKP1_MOUSE Nck-associated protein 1 OS=Mus musculus OX=10090 GN=Nckap1 PE=1 SV=2	2	28	28	28	24	24	25	21	22	22	19	22	24	20	21	25	19	23	23	25	20	17	20	20	24	24	25	21	22	22	19	22	24	20	21	25	19	23	23	25	20	17
P28661	P28661	9	8	8	Septin-4	2023-09-04	sp|P28661|SEPT4_MOUSE Septin-4 OS=Mus musculus OX=10090 GN=Septin4 PE=1 SV=1	1	9	8	8	6	8	6	7	5	7	6	5	7	5	8	7	6	6	7	7	8	8	5	6	6	7	5	7	5	6	6	5	7	5	8	7	5	5	7	6	7	7
P28663	P28663	18	15	15	Beta-soluble NSF attachment protein	Napb	sp|P28663|SNAB_MOUSE Beta-soluble NSF attachment protein OS=Mus musculus OX=10090 GN=Napb PE=1 SV=2	1	18	15	15	16	16	15	15	15	16	14	16	16	16	15	15	14	18	17	15	16	15	16	14	13	13	12	12	12	13	12	13	13	13	12	12	11	15	14	12	13	12
P28738;P33175	P28738	22;8	22;8	15;2	Kinesin heavy chain isoform 5C	Kif5c	sp|P28738|KIF5C_MOUSE Kinesin heavy chain isoform 5C OS=Mus musculus OX=10090 GN=Kif5c PE=1 SV=3	2	22	22	15	16	18	17	18	19	16	12	15	18	16	16	19	7	14	15	16	14	15	17	16	16	18	17	18	19	16	12	15	18	16	16	19	7	14	15	16	14	15
P28740;Q940Y8;Q922S8	P28740	17;1;1	17;1;1	17;1;1	Kinesin-like protein KIF2A	Kif2a	sp|P28740|KIF2A_MOUSE Kinesin-like protein KIF2A OS=Mus musculus OX=10090 GN=Kif2a PE=1 SV=2	3	17	17	17	13	11	10	11	13	13	13	13	13	10	13	11	10	12	12	11	8	12	11	10	13	11	10	11	13	13	13	13	13	10	13	11	10	12	12	11	8	12
P28741	P28741	3	2	2	Kinesin-like protein KIF3A	Kif3a	sp|P28741|KIF3A_MOUSE Kinesin-like protein KIF3A OS=Mus musculus OX=10090 GN=Kif3a PE=1 SV=2	1	3	2	2	1	0	0	1	0	0	0	1	1	1	0	1	0	1	0	1	1	0	1	0	0	0	0	1	0	0	0	0	1	0	0	1	0	0	0	1	0	0
P29341;Q9FXA2	P29341	15;1	15;1	15;1	Polyadenylate-binding protein 1	Pabpc1	sp|P29341|PABP1_MOUSE Polyadenylate-binding protein 1 OS=Mus musculus OX=10090 GN=Pabpc1 PE=1 SV=2	2	15	15	15	15	15	15	13	15	15	12	12	15	14	15	15	11	12	15	15	12	14	15	15	15	15	15	13	15	15	12	12	15	14	15	15	11	12	15	15	12	14
P29387	P29387	6	1	1	Guanine nucleotide-binding protein subunit beta-4	Gnb4	sp|P29387|GBB4_MOUSE Guanine nucleotide-binding protein subunit beta-4 OS=Mus musculus OX=10090 GN=Gnb4 PE=1 SV=4	1	6	1	1	4	4	4	4	5	5	4	5	5	4	4	5	4	5	4	4	5	5	5	4	0	0	0	0	1	1	0	1	1	0	0	1	0	0	0	0	1	0
P29416	P29416	2	2	2	Beta-hexosaminidase subunit alpha	Hexa	sp|P29416|HEXA_MOUSE Beta-hexosaminidase subunit alpha OS=Mus musculus OX=10090 GN=Hexa PE=1 SV=2	1	2	2	2	0	1	0	0	1	1	1	0	1	1	2	1	0	0	0	2	1	1	1	0	0	1	0	0	1	1	1	0	1	1	2	1	0	0	0	2	1	1
P29595	P29595	3	3	3	NEDD8	Nedd8	sp|P29595|NEDD8_MOUSE NEDD8 OS=Mus musculus OX=10090 GN=Nedd8 PE=1 SV=2	1	3	3	3	2	3	3	2	3	2	2	2	3	2	3	2	2	1	2	2	2	2	2	2	2	3	3	2	3	2	2	2	3	2	3	2	2	1	2	2	2	2
P29758	P29758	12	12	12	Ornithine aminotransferase, mitochondrial	Oat	sp|P29758|OAT_MOUSE Ornithine aminotransferase, mitochondrial OS=Mus musculus OX=10090 GN=Oat PE=1 SV=1	1	12	12	12	7	10	10	8	9	11	8	9	10	10	8	7	7	10	8	9	8	9	10	8	7	10	10	8	9	11	8	9	10	10	8	7	7	10	8	9	8	9
P30275;Q6P8J7	P30275	18;2	18;2	18;2	Creatine kinase U-type, mitochondrial	Ckmt1	sp|P30275|KCRU_MOUSE Creatine kinase U-type, mitochondrial OS=Mus musculus OX=10090 GN=Ckmt1 PE=1 SV=1	2	18	18	18	15	15	16	15	14	14	15	15	15	13	13	15	12	15	16	16	13	16	15	15	15	15	16	15	14	14	15	15	15	13	13	15	12	15	16	16	13	16
P30416	P30416	11	11	11	Peptidyl-prolyl cis-trans isomerase FKBP4;Peptidyl-prolyl cis-trans isomerase FKBP4, N-terminally processed	Fkbp4	sp|P30416|FKBP4_MOUSE Peptidyl-prolyl cis-trans isomerase FKBP4 OS=Mus musculus OX=10090 GN=Fkbp4 PE=1 SV=5	1	11	11	11	8	6	6	9	6	8	5	9	2	6	7	6	6	6	7	10	4	5	6	5	8	6	6	9	6	8	5	9	2	6	7	6	6	6	7	10	4	5
P30677;P27600;Q03113	P30677	3;1;1	1;0;0	1;0;0	Guanine nucleotide-binding protein subunit alpha-14	Gna14	sp|P30677|GNA14_MOUSE Guanine nucleotide-binding protein subunit alpha-14 OS=Mus musculus OX=10090 GN=Gna14 PE=1 SV=2	3	3	1	1	3	3	3	3	2	3	3	3	3	2	3	3	3	3	2	3	3	3	3	3	1	1	1	1	0	1	1	1	1	0	1	1	1	1	0	1	1	1
P31230	P31230	3	3	3	Aminoacyl tRNA synthase complex-interacting multifunctional protein 1;Endothelial monocyte-activating polypeptide 2	Aimp1	sp|P31230|AIMP1_MOUSE Aminoacyl tRNA synthase complex-interacting multifunctional protein 1 OS=Mus musculus OX=10090 GN=Aimp1 PE=1 SV=2	1	3	3	3	2	2	1	2	1	2	0	3	2	0	1	1	0	1	2	3	0	3	2	1	2	2	1	2	1	2	0	3	2	0	1	1	0	1	2	3	0	3
P31324	P31324	13	13	10	cAMP-dependent protein kinase type II-beta regulatory subunit	Prkar2b	sp|P31324|KAP3_MOUSE cAMP-dependent protein kinase type II-beta regulatory subunit OS=Mus musculus OX=10090 GN=Prkar2b PE=1 SV=3	1	13	13	10	10	10	9	11	11	11	8	10	10	9	9	12	7	11	9	10	10	10	11	10	10	10	9	11	11	11	8	10	10	9	9	12	7	11	9	10	10	10
P48057;P31648	P48057;P31648	6;6	6;6	6;6	Sodium- and chloride-dependent GABA transporter 1	Slc6a1	sp|P48057|SC6A1_MUSCO Sodium- and chloride-dependent GABA transporter 1 OS=Mus cookii OX=10098 GN=Slc6a1 PE=1 SV=1;sp|P31648|SC6A1_MOUSE Sodium- and chloride-dependent GABA transporter 1 OS=Mus musculus OX=10090 GN=Slc6a1 PE=1 SV=2	2	6	6	6	6	6	6	6	6	6	4	6	5	6	3	6	4	5	5	6	4	5	6	4	6	6	6	6	6	6	4	6	5	6	3	6	4	5	5	6	4	5
P31650;P31649;P31651;O55192;Q61327;Q01959;O35316;Q8VBW1	P31650	8;1;1;1;1;1;1;1	8;1;1;1;1;1;1;1	8;1;1;1;1;1;1;1	Sodium- and chloride-dependent GABA transporter 3	Slc6a11	sp|P31650|S6A11_MOUSE Sodium- and chloride-dependent GABA transporter 3 OS=Mus musculus OX=10090 GN=Slc6a11 PE=1 SV=2	8	8	8	8	7	6	8	7	7	7	5	6	7	6	6	7	6	5	6	8	5	6	7	7	7	6	8	7	7	7	5	6	7	6	6	7	6	5	6	8	5	6
P31748;P31750	P31748;P31750	2;2	1;1	1;1	RAC-alpha serine/threonine-protein kinase	Akt1	sp|P31748|AKT_MLVAT AKT kinase-transforming protein OS=AKT8 murine leukemia virus OX=11790 GN=V-AKT PE=1 SV=1;sp|P31750|AKT1_MOUSE RAC-alpha serine/threonine-protein kinase OS=Mus musculus OX=10090 GN=Akt1 PE=1 SV=2	2	2	1	1	0	0	0	0	0	0	0	1	0	0	0	0	0	0	0	0	0	0	1	0	0	0	0	0	0	0	0	0	0	0	0	0	0	0	0	0	0	0
P31786	P31786	4	4	4	Acyl-CoA-binding protein	Dbi	sp|P31786|ACBP_MOUSE Acyl-CoA-binding protein OS=Mus musculus OX=10090 GN=Dbi PE=1 SV=2	1	4	4	4	2	2	2	2	3	2	3	3	2	3	2	3	3	3	3	3	3	2	3	2	2	2	2	2	3	2	3	3	2	3	2	3	3	3	3	3	3	2
P31938	P31938	18	18	12	Dual specificity mitogen-activated protein kinase kinase 1	Map2k1	sp|P31938|MP2K1_MOUSE Dual specificity mitogen-activated protein kinase kinase 1 OS=Mus musculus OX=10090 GN=Map2k1 PE=1 SV=2	1	18	18	12	13	13	15	13	14	13	14	14	17	14	13	12	11	14	14	15	12	13	15	15	13	13	15	13	14	13	14	14	17	14	13	12	11	14	14	15	12	13
P32020	P32020	4	4	4	Non-specific lipid-transfer protein	Scp2	sp|P32020|SCP2_MOUSE Sterol carrier protein 2 OS=Mus musculus OX=10090 GN=Scp2 PE=1 SV=3	1	4	4	4	2	2	3	2	3	3	2	2	3	3	2	3	2	3	2	3	2	2	2	4	2	2	3	2	3	3	2	2	3	3	2	3	2	3	2	3	2	2
P32037	P32037	7	7	7	Solute carrier family 2, facilitated glucose transporter member 3	Slc2a3	sp|P32037|GTR3_MOUSE Solute carrier family 2, facilitated glucose transporter member 3 OS=Mus musculus OX=10090 GN=Slc2a3 PE=1 SV=1	1	7	7	7	6	6	7	7	7	5	4	5	7	6	7	6	6	6	6	5	7	6	6	6	6	6	7	7	7	5	4	5	7	6	7	6	6	6	6	5	7	6
P32067	P32067	9	9	9	Lupus La protein homolog	Ssb	sp|P32067|LA_MOUSE Lupus La protein homolog OS=Mus musculus OX=10090 GN=Ssb PE=1 SV=1	1	9	9	9	5	9	6	8	8	8	4	6	4	7	7	6	6	3	7	7	3	6	7	8	5	9	6	8	8	8	4	6	4	7	7	6	6	3	7	7	3	6
P32848	P32848	8	8	8	Parvalbumin alpha	Pvalb	sp|P32848|PRVA_MOUSE Parvalbumin alpha OS=Mus musculus OX=10090 GN=Pvalb PE=1 SV=3	1	8	8	8	7	7	7	7	6	6	4	6	4	6	6	5	4	4	6	5	4	5	7	5	7	7	7	7	6	6	4	6	4	6	6	5	4	4	6	5	4	5
P32883;P01117	P32883;P01117	6;4	2;2	2;2	GTPase KRas;GTPase KRas, N-terminally processed	Kras	sp|P32883|RASK_MOUSE GTPase KRas OS=Mus musculus OX=10090 GN=Kras PE=1 SV=1;sp|P01117|RASK_MSVKI GTPase KRas OS=Kirsten murine sarcoma virus OX=11808 GN=K-RAS PE=1 SV=1	2	6	2	2	5	4	4	5	5	5	4	5	4	5	5	4	4	6	5	5	3	4	4	5	2	1	1	2	2	2	1	2	1	2	2	1	1	2	2	2	1	1
P32921	P32921	9	9	9	Tryptophan--tRNA ligase, cytoplasmic;T1-TrpRS;T2-TrpRS	Wars	sp|P32921|SYWC_MOUSE Tryptophan--tRNA ligase, cytoplasmic OS=Mus musculus OX=10090 GN=Wars1 PE=1 SV=2	1	9	9	9	7	7	5	7	7	6	7	7	5	7	6	9	4	5	7	8	6	8	7	4	7	7	5	7	7	6	7	7	5	7	6	9	4	5	7	8	6	8
P33173;Q60575;O35071;O60333	P33173	10;4;3;3	10;4;3;3	10;4;3;3	Kinesin-like protein KIF1A	Kif1a	sp|P33173|KIF1A_MOUSE Kinesin-like protein KIF1A OS=Mus musculus OX=10090 GN=Kif1a PE=1 SV=2	4	10	10	10	8	7	6	9	7	8	5	8	6	9	7	8	6	8	6	9	5	8	6	6	8	7	6	9	7	8	5	8	6	9	7	8	6	8	6	9	5	8
P34022	P34022	5	5	5	Ran-specific GTPase-activating protein	Ranbp1	sp|P34022|RANG_MOUSE Ran-specific GTPase-activating protein OS=Mus musculus OX=10090 GN=Ranbp1 PE=1 SV=2	1	5	5	5	5	4	4	5	5	5	5	4	4	5	4	4	4	5	5	5	4	5	5	5	5	4	4	5	5	5	5	4	4	5	4	4	4	5	5	5	4	5
P34152;Q00944	P34152;Q00944	3;2	2;1	2;1	Focal adhesion kinase 1	Ptk2	sp|P34152|FAK1_MOUSE Focal adhesion kinase 1 OS=Mus musculus OX=10090 GN=Ptk2 PE=1 SV=4;sp|Q00944|FAK1_CHICK Focal adhesion kinase 1 OS=Gallus gallus OX=9031 GN=PTK2 PE=1 SV=2	2	3	2	2	2	2	2	2	2	3	2	2	2	2	1	2	1	2	2	2	1	2	2	2	1	1	1	1	1	2	1	1	1	1	0	1	0	1	1	1	0	1
P34884;P14174	P34884	5;1	5;1	5;1	Macrophage migration inhibitory factor	Mif	sp|P34884|MIF_MOUSE Macrophage migration inhibitory factor OS=Mus musculus OX=10090 GN=Mif PE=1 SV=2	2	5	5	5	5	5	5	5	5	5	5	5	5	5	5	5	5	5	5	5	5	5	5	5	5	5	5	5	5	5	5	5	5	5	5	5	5	5	5	5	5	5
P34914	P34914	3	3	3	Bifunctional epoxide hydrolase 2;Cytosolic epoxide hydrolase 2;Lipid-phosphate phosphatase	Ephx2	sp|P34914|HYES_MOUSE Bifunctional epoxide hydrolase 2 OS=Mus musculus OX=10090 GN=Ephx2 PE=1 SV=2	1	3	3	3	2	2	0	2	2	1	1	1	2	2	2	3	1	0	2	1	1	1	2	3	2	2	0	2	2	1	1	1	2	2	2	3	1	0	2	1	1	1
Q02248;P35222;Q02257;P14923	Q02248;P35222	23;23;3;3	23;23;3;3	23;23;3;3	Catenin beta-1	Ctnnb1;CTNNB1	sp|Q02248|CTNB1_MOUSE Catenin beta-1 OS=Mus musculus OX=10090 GN=Ctnnb1 PE=1 SV=1;sp|P35222|CTNB1_HUMAN Catenin beta-1 OS=Homo sapiens OX=9606 GN=CTNNB1 PE=1 SV=1	4	23	23	23	19	18	20	18	18	17	14	20	18	18	18	16	14	14	19	19	17	19	18	16	19	18	20	18	18	17	14	20	18	18	18	16	14	14	19	19	17	19
P35235	P35235	10	10	10	Tyrosine-protein phosphatase non-receptor type 11	Ptpn11	sp|P35235|PTN11_MOUSE Tyrosine-protein phosphatase non-receptor type 11 OS=Mus musculus OX=10090 GN=Ptpn11 PE=1 SV=3	1	10	10	10	5	6	6	8	7	8	9	6	6	6	6	7	6	9	8	8	5	7	7	8	5	6	6	8	7	8	9	6	6	6	6	7	6	9	8	8	5	7
P35276	P35276	5	1	1	Ras-related protein Rab-3D	Rab3d	sp|P35276|RAB3D_MOUSE Ras-related protein Rab-3D OS=Mus musculus OX=10090 GN=Rab3d PE=1 SV=1	1	5	1	1	5	5	5	5	5	5	5	5	5	5	5	5	5	5	5	5	5	5	5	5	1	1	1	1	1	1	1	1	1	1	1	1	1	1	1	1	1	1
P35278;Q9SN68;P31582;Q9CB01	P35278	10;2;2;1	10;2;2;1	7;0;0;0	Ras-related protein Rab-5C	Rab5c	sp|P35278|RAB5C_MOUSE Ras-related protein Rab-5C OS=Mus musculus OX=10090 GN=Rab5c PE=1 SV=2	4	10	10	7	7	8	10	8	8	7	8	8	8	8	9	9	10	7	8	7	10	9	10	10	7	8	10	8	8	7	8	8	8	8	9	9	10	7	8	7	10	9
P35279;O80501	P35279	11;4	11;4	4;1	Ras-related protein Rab-6A	Rab6a	sp|P35279|RAB6A_MOUSE Ras-related protein Rab-6A OS=Mus musculus OX=10090 GN=Rab6a PE=1 SV=4	2	11	11	4	10	9	8	10	10	10	10	8	10	9	10	9	9	10	9	9	9	9	8	9	10	9	8	10	10	10	10	8	10	9	10	9	9	10	9	9	9	9
P35282	P35282	8	8	8	Ras-related protein Rab-21	Rab21	sp|P35282|RAB21_MOUSE Ras-related protein Rab-21 OS=Mus musculus OX=10090 GN=Rab21 PE=1 SV=4	1	8	8	8	7	6	6	6	6	7	5	6	6	6	6	5	3	7	6	5	4	6	6	7	7	6	6	6	6	7	5	6	6	6	6	5	3	7	6	5	4	6
P35283	P35283	6	6	6	Ras-related protein Rab-12	Rab12	sp|P35283|RAB12_MOUSE Ras-related protein Rab-12 OS=Mus musculus OX=10090 GN=Rab12 PE=1 SV=3	1	6	6	6	6	5	4	5	3	2	3	2	2	5	4	6	2	4	5	4	4	4	5	3	6	5	4	5	3	2	3	2	2	5	4	6	2	4	5	4	4	4
P35288	P35288	3	3	3	Ras-related protein Rab-23	Rab23	sp|P35288|RAB23_MOUSE Ras-related protein Rab-23 OS=Mus musculus OX=10090 GN=Rab23 PE=1 SV=2	1	3	3	3	3	1	3	2	2	1	1	2	3	1	1	0	0	1	0	3	0	0	2	0	3	1	3	2	2	1	1	2	3	1	1	0	0	1	0	3	0	0
P35293	P35293	8	8	7	Ras-related protein Rab-18	Rab18	sp|P35293|RAB18_MOUSE Ras-related protein Rab-18 OS=Mus musculus OX=10090 GN=Rab18 PE=1 SV=2	1	8	8	7	5	5	3	4	7	6	5	6	6	4	7	7	4	5	6	7	6	6	5	8	5	5	3	4	7	6	5	6	6	4	7	7	4	5	6	7	6	6
P35436	P35436	9	9	9	Glutamate receptor ionotropic, NMDA 2A	Grin2a	sp|P35436|NMDE1_MOUSE Glutamate receptor ionotropic, NMDA 2A OS=Mus musculus OX=10090 GN=Grin2a PE=1 SV=2	1	9	9	9	6	7	5	4	6	6	5	5	5	6	6	5	5	5	7	8	3	3	7	8	6	7	5	4	6	6	5	5	5	6	6	5	5	5	7	8	3	3
P35438	P35438	24	24	24	Glutamate receptor ionotropic, NMDA 1	Grin1	sp|P35438|NMDZ1_MOUSE Glutamate receptor ionotropic, NMDA 1 OS=Mus musculus OX=10090 GN=Grin1 PE=1 SV=1	1	24	24	24	17	15	19	17	16	18	17	19	16	18	15	15	14	19	18	20	16	21	16	19	17	15	19	17	16	18	17	19	16	18	15	15	14	19	18	20	16	21
P35486	P35486	25	25	25	Pyruvate dehydrogenase E1 component subunit alpha, somatic form, mitochondrial	Pdha1	sp|P35486|ODPA_MOUSE Pyruvate dehydrogenase E1 component subunit alpha, somatic form, mitochondrial OS=Mus musculus OX=10090 GN=Pdha1 PE=1 SV=1	1	25	25	25	22	21	21	21	21	20	18	20	20	20	21	19	19	22	21	20	18	19	20	20	22	21	21	21	21	20	18	20	20	20	21	19	19	22	21	20	18	19
P35505	P35505	4	4	4	Fumarylacetoacetase	Fah	sp|P35505|FAAA_MOUSE Fumarylacetoacetase OS=Mus musculus OX=10090 GN=Fah PE=1 SV=2	1	4	4	4	3	1	1	1	1	2	2	2	2	3	1	2	1	2	2	2	1	2	2	2	3	1	1	1	1	2	2	2	2	3	1	2	1	2	2	2	1	2
P35550	P35550	2	1	1	rRNA 2-O-methyltransferase fibrillarin	Fbl	sp|P35550|FBRL_MOUSE rRNA 2-O-methyltransferase fibrillarin OS=Mus musculus OX=10090 GN=Fbl PE=1 SV=2	1	2	1	1	2	1	1	1	1	2	1	1	1	1	2	1	1	1	1	1	2	2	2	1	1	0	0	0	0	1	0	0	0	0	1	0	0	0	0	0	1	1
P35564;P35565;P27824	P35564;P35565	18;14;7	18;14;7	18;14;7	Calnexin	Canx	sp|P35564|CALX_MOUSE Calnexin OS=Mus musculus OX=10090 GN=Canx PE=1 SV=1;sp|P35565|CALX_RAT Calnexin OS=Rattus norvegicus OX=10116 GN=Canx PE=1 SV=1	3	18	18	18	18	16	17	16	17	16	16	16	16	16	16	18	14	10	16	15	15	16	16	15	18	16	17	16	17	16	16	16	16	16	16	18	14	10	16	15	15	16
P35585;Q9WVP1;O22715	P35585	11;2;1	11;2;1	11;2;1	AP-1 complex subunit mu-1	Ap1m1	sp|P35585|AP1M1_MOUSE AP-1 complex subunit mu-1 OS=Mus musculus OX=10090 GN=Ap1m1 PE=1 SV=3	3	11	11	11	7	5	6	8	4	7	4	7	8	9	7	7	3	8	6	7	3	8	8	5	7	5	6	8	4	7	4	7	8	9	7	7	3	8	6	7	3	8
P35700	P35700	15	15	14	Peroxiredoxin-1	Prdx1	sp|P35700|PRDX1_MOUSE Peroxiredoxin-1 OS=Mus musculus OX=10090 GN=Prdx1 PE=1 SV=1	1	15	15	14	12	13	13	13	13	12	11	13	13	12	13	12	11	14	13	12	12	13	12	13	12	13	13	13	13	12	11	13	13	12	13	12	11	14	13	12	12	13
P35762	P35762	3	3	3	CD81 antigen	Cd81	sp|P35762|CD81_MOUSE CD81 antigen OS=Mus musculus OX=10090 GN=Cd81 PE=1 SV=2	1	3	3	3	3	3	3	3	3	3	3	3	3	3	3	3	3	2	3	3	3	3	3	3	3	3	3	3	3	3	3	3	3	3	3	3	3	2	3	3	3	3
P35802	P35802	6	6	6	Neuronal membrane glycoprotein M6-a	Gpm6a	sp|P35802|GPM6A_MOUSE Neuronal membrane glycoprotein M6-a OS=Mus musculus OX=10090 GN=Gpm6a PE=1 SV=1	1	6	6	6	5	5	5	5	5	5	5	5	4	5	6	5	5	6	6	6	5	6	5	5	5	5	5	5	5	5	5	5	4	5	6	5	5	6	6	6	5	6
P35803	P35803	6	6	6	Neuronal membrane glycoprotein M6-b	Gpm6b	sp|P35803|GPM6B_MOUSE Neuronal membrane glycoprotein M6-b OS=Mus musculus OX=10090 GN=Gpm6b PE=1 SV=2	1	6	6	6	4	5	4	4	5	4	4	5	5	4	4	4	4	4	4	4	3	5	5	5	4	5	4	4	5	4	4	5	5	4	4	4	4	4	4	4	3	5
P35979	P35979	5	5	5	60S ribosomal protein L12	Rpl12	sp|P35979|RL12_MOUSE Large ribosomal subunit protein uL11 OS=Mus musculus OX=10090 GN=Rpl12 PE=1 SV=2	1	5	5	5	5	5	5	5	5	5	5	5	5	5	5	5	5	5	5	5	5	5	5	5	5	5	5	5	5	5	5	5	5	5	5	5	5	5	5	5	5	5
P35980	P35980	7	7	7	60S ribosomal protein L18	Rpl18	sp|P35980|RL18_MOUSE Large ribosomal subunit protein eL18 OS=Mus musculus OX=10090 GN=Rpl18 PE=1 SV=3	1	7	7	7	5	6	6	5	6	5	5	5	6	5	6	5	5	6	4	5	5	5	5	5	5	6	6	5	6	5	5	5	6	5	6	5	5	6	4	5	5	5
P36536	P36536	2	1	1	GTP-binding protein SAR1a	Sar1a	sp|P36536|SAR1A_MOUSE GTP-binding protein SAR1a OS=Mus musculus OX=10090 GN=Sar1a PE=1 SV=1	1	2	1	1	2	2	1	2	2	1	2	2	2	2	2	2	1	2	2	2	1	2	2	2	1	1	1	1	1	1	1	1	1	1	1	1	1	1	1	1	1	1
P36916	P36916	7	7	7	Guanine nucleotide-binding protein-like 1	Gnl1	sp|P36916|GNL1_MOUSE Guanine nucleotide-binding protein-like 1 OS=Mus musculus OX=10090 GN=Gnl1 PE=1 SV=4	1	7	7	7	5	5	4	5	4	4	4	5	3	5	6	3	1	4	5	4	3	5	5	2	5	5	4	5	4	4	4	5	3	5	6	3	1	4	5	4	3	5
P37040;P37039	P37040;P37039	13;8	13;8	13;8	NADPH--cytochrome P450 reductase	Por	sp|P37040|NCPR_MOUSE NADPH--cytochrome P450 reductase OS=Mus musculus OX=10090 GN=Por PE=1 SV=2;sp|P37039|NCPR_CAVPO NADPH--cytochrome P450 reductase OS=Cavia porcellus OX=10141 GN=Por PE=2 SV=2	2	13	13	13	8	8	7	8	7	9	6	8	8	11	8	11	5	6	9	9	7	9	9	8	8	8	7	8	7	9	6	8	8	11	8	11	5	6	9	9	7	9
P37804	P37804	7	7	7	Transgelin	Tagln	sp|P37804|TAGL_MOUSE Transgelin OS=Mus musculus OX=10090 GN=Tagln PE=1 SV=3	1	7	7	7	0	0	1	0	0	5	1	1	1	0	3	6	1	6	3	2	1	4	5	1	0	0	1	0	0	5	1	1	1	0	3	6	1	6	3	2	1	4
P38060	P38060	4	4	4	Hydroxymethylglutaryl-CoA lyase, mitochondrial	Hmgcl	sp|P38060|HMGCL_MOUSE Hydroxymethylglutaryl-CoA lyase, mitochondrial OS=Mus musculus OX=10090 GN=Hmgcl PE=1 SV=2	1	4	4	4	3	2	3	3	2	2	2	3	2	2	1	2	3	2	3	2	3	2	4	3	3	2	3	3	2	2	2	3	2	2	1	2	3	2	3	2	3	2
P38647	P38647	31	31	31	Stress-70 protein, mitochondrial	Hspa9	sp|P38647|GRP75_MOUSE Stress-70 protein, mitochondrial OS=Mus musculus OX=10090 GN=Hspa9 PE=1 SV=3	1	31	31	31	30	29	29	28	28	26	30	27	28	29	28	30	23	28	28	25	27	28	27	28	30	29	29	28	28	26	30	27	28	29	28	30	23	28	28	25	27	28
P39053	P39053	56	56	43	Dynamin-1	Dnm1	sp|P39053|DYN1_MOUSE Dynamin-1 OS=Mus musculus OX=10090 GN=Dnm1 PE=1 SV=2	1	56	56	43	45	47	47	46	46	45	44	45	47	45	43	45	43	51	46	46	44	47	45	43	45	47	47	46	46	45	44	45	47	45	43	45	43	51	46	46	44	47
P39054	P39054	14	2	2	Dynamin-2	Dnm2	sp|P39054|DYN2_MOUSE Dynamin-2 OS=Mus musculus OX=10090 GN=Dnm2 PE=1 SV=2	1	14	2	2	11	11	9	10	11	11	12	11	10	12	10	11	12	10	11	11	9	11	12	10	2	2	1	1	2	2	2	2	1	2	2	2	2	1	1	2	1	2
P39447;Q07157	P39447;Q07157	3;3	3;3	3;3	Tight junction protein ZO-1	Tjp1;TJP1	sp|P39447|ZO1_MOUSE Tight junction protein ZO-1 OS=Mus musculus OX=10090 GN=Tjp1 PE=1 SV=2;sp|Q07157|ZO1_HUMAN Tight junction protein ZO-1 OS=Homo sapiens OX=9606 GN=TJP1 PE=1 SV=3	2	3	3	3	2	2	1	2	3	2	3	3	2	2	1	1	2	2	2	1	3	2	1	1	2	2	1	2	3	2	3	3	2	2	1	1	2	2	2	1	3	2
P39688;Q04736	P39688;Q04736	7;4	4;1	4;1	Tyrosine-protein kinase Fyn;Tyrosine-protein kinase Yes	Fyn;Yes1	sp|P39688|FYN_MOUSE Tyrosine-protein kinase Fyn OS=Mus musculus OX=10090 GN=Fyn PE=1 SV=4;sp|Q04736|YES_MOUSE Tyrosine-protein kinase Yes OS=Mus musculus OX=10090 GN=Yes1 PE=1 SV=3	2	7	4	4	5	5	4	3	6	5	5	3	6	4	4	6	2	2	7	5	3	3	4	4	3	3	1	1	3	3	2	1	3	2	2	3	0	0	4	2	1	1
P40124	P40124	18	18	18	Adenylyl cyclase-associated protein 1	Cap1	sp|P40124|CAP1_MOUSE Adenylyl cyclase-associated protein 1 OS=Mus musculus OX=10090 GN=Cap1 PE=1 SV=4	1	18	18	18	16	17	15	17	17	16	17	16	17	16	16	15	16	18	16	15	17	17	15	17	16	17	15	17	17	16	17	16	17	16	16	15	16	18	16	15	17	17
P40142	P40142	25	25	25	Transketolase	Tkt	sp|P40142|TKT_MOUSE Transketolase OS=Mus musculus OX=10090 GN=Tkt PE=1 SV=1	1	25	25	25	22	22	23	20	20	23	21	21	25	23	22	19	21	23	22	22	23	23	21	22	22	22	23	20	20	23	21	21	25	23	22	19	21	23	22	22	23	23
P40237	P40237	4	4	4	CD82 antigen	Cd82	sp|P40237|CD82_MOUSE CD82 antigen OS=Mus musculus OX=10090 GN=Cd82 PE=1 SV=1	1	4	4	4	3	4	4	4	4	4	3	3	4	2	4	3	2	3	4	4	3	3	3	3	3	4	4	4	4	4	3	3	4	2	4	3	2	3	4	4	3	3
P40336	P40336	5	4	4	Vacuolar protein sorting-associated protein 26A	Vps26a	sp|P40336|VP26A_MOUSE Vacuolar protein sorting-associated protein 26A OS=Mus musculus OX=10090 GN=Vps26a PE=1 SV=1	1	5	4	4	5	4	5	5	5	5	4	5	5	5	5	5	2	5	4	5	4	5	5	3	4	3	4	4	4	4	3	4	4	4	4	4	1	4	3	4	3	4
P40926	P40926	14	1	1	Malate dehydrogenase, mitochondrial	MDH2	sp|P40926|MDHM_HUMAN Malate dehydrogenase, mitochondrial OS=Homo sapiens OX=9606 GN=MDH2 PE=1 SV=3	1	14	1	1	11	11	11	11	11	11	12	11	11	12	11	11	12	13	11	11	11	11	11	11	0	0	0	0	0	0	1	0	0	1	0	0	1	0	0	0	0	0
P41105	P41105	4	4	4	60S ribosomal protein L28	Rpl28	sp|P41105|RL28_MOUSE Large ribosomal subunit protein eL28 OS=Mus musculus OX=10090 GN=Rpl28 PE=1 SV=2	1	4	4	4	3	3	3	3	2	3	3	3	3	3	3	2	3	3	3	4	2	4	4	4	3	3	3	3	2	3	3	3	3	3	3	2	3	3	3	4	2	4
P41216;Q8JZR0;Q8LKS5;Q8LPS1	P41216	12;2;1;1	12;2;1;1	12;2;1;1	Long-chain-fatty-acid--CoA ligase 1	Acsl1	sp|P41216|ACSL1_MOUSE Long-chain-fatty-acid--CoA ligase 1 OS=Mus musculus OX=10090 GN=Acsl1 PE=1 SV=2	4	12	12	12	9	10	9	8	9	7	6	9	8	10	10	10	4	6	9	10	8	7	7	8	9	10	9	8	9	7	6	9	8	10	10	10	4	6	9	10	8	7
P42125	P42125	5	5	5	Enoyl-CoA delta isomerase 1, mitochondrial	Eci1	sp|P42125|ECI1_MOUSE Enoyl-CoA delta isomerase 1, mitochondrial OS=Mus musculus OX=10090 GN=Eci1 PE=1 SV=2	1	5	5	5	5	5	5	4	5	2	5	5	3	4	5	4	3	4	5	4	2	4	4	4	5	5	5	4	5	2	5	5	3	4	5	4	3	4	5	4	2	4
P42208;Q15019	P42208;Q15019	12;10	12;10	12;10	Septin-2	Sept2;SEPT2	sp|P42208|SEPT2_MOUSE Septin-2 OS=Mus musculus OX=10090 GN=Septin2 PE=1 SV=2;sp|Q15019|SEPT2_HUMAN Septin-2 OS=Homo sapiens OX=9606 GN=SEPTIN2 PE=1 SV=1	2	12	12	12	9	7	9	8	9	11	9	9	9	9	6	10	8	10	10	8	9	9	8	7	9	7	9	8	9	11	9	9	9	9	6	10	8	10	10	8	9	9
P42669	P42669	8	8	8	Transcriptional activator protein Pur-alpha	Pura	sp|P42669|PURA_MOUSE Transcriptional activator protein Pur-alpha OS=Mus musculus OX=10090 GN=Pura PE=1 SV=1	1	8	8	8	6	8	8	7	6	6	7	6	6	7	6	7	7	6	7	7	7	7	7	7	6	8	8	7	6	6	7	6	6	7	6	7	7	6	7	7	7	7
P42932	P42932	24	24	24	T-complex protein 1 subunit theta	Cct8	sp|P42932|TCPQ_MOUSE T-complex protein 1 subunit theta OS=Mus musculus OX=10090 GN=Cct8 PE=1 SV=3	1	24	24	24	22	23	22	22	22	23	22	22	23	24	22	22	18	20	23	23	21	21	23	22	22	23	22	22	22	23	22	22	23	24	22	22	18	20	23	23	21	21
P43006	P43006	17	17	17	Excitatory amino acid transporter 2	Slc1a2	sp|P43006|EAA2_MOUSE Excitatory amino acid transporter 2 OS=Mus musculus OX=10090 GN=Slc1a2 PE=1 SV=1	1	17	17	17	14	15	15	13	14	15	13	15	16	16	14	14	13	12	15	14	16	14	13	16	14	15	15	13	14	15	13	15	16	16	14	14	13	12	15	14	16	14
P43024	P43024	2	2	2	Cytochrome c oxidase subunit 6A1, mitochondrial	Cox6a1	sp|P43024|CX6A1_MOUSE Cytochrome c oxidase subunit 6A1, mitochondrial OS=Mus musculus OX=10090 GN=Cox6a1 PE=1 SV=2	1	2	2	2	2	2	2	2	2	2	2	2	2	2	2	2	1	2	2	2	2	2	2	2	2	2	2	2	2	2	2	2	2	2	2	2	1	2	2	2	2	2
P43274	P43274	7	2	1	Histone H1.4	Hist1h1e	sp|P43274|H14_MOUSE Histone H1.4 OS=Mus musculus OX=10090 GN=H1-4 PE=1 SV=2	1	7	2	1	6	6	6	6	6	5	6	5	6	6	6	5	4	5	6	6	6	5	6	5	1	2	1	1	1	1	1	1	1	1	1	1	1	1	1	2	1	1
P43277	P43277	7	1	1	Histone H1.3	Hist1h1d	sp|P43277|H13_MOUSE Histone H1.3 OS=Mus musculus OX=10090 GN=H1-3 PE=1 SV=2	1	7	1	1	7	6	7	6	7	6	6	6	7	7	7	6	5	5	6	6	7	6	7	6	1	1	1	0	1	1	0	1	1	1	1	1	1	0	0	1	1	1
P43406	P43406	4	4	4	Integrin alpha-V;Integrin alpha-V heavy chain;Integrin alpha-V light chain	Itgav	sp|P43406|ITAV_MOUSE Integrin alpha-V OS=Mus musculus OX=10090 GN=Itgav PE=1 SV=2	1	4	4	4	2	2	1	2	3	1	2	2	1	2	2	1	1	1	3	2	2	2	2	1	2	2	1	2	3	1	2	2	1	2	2	1	1	1	3	2	2	2
Q63570;P54775;P43686	Q63570;P54775;P43686	9;9;9	9;9;9	6;6;6	26S protease regulatory subunit 6B	Psmc4;PSMC4	sp|Q63570|PRS6B_RAT 26S proteasome regulatory subunit 6B OS=Rattus norvegicus OX=10116 GN=Psmc4 PE=1 SV=1;sp|P54775|PRS6B_MOUSE 26S proteasome regulatory subunit 6B OS=Mus musculus OX=10090 GN=Psmc4 PE=1 SV=2;sp|P43686|PRS6B_HUMAN 26S proteasome regulatory	3	9	9	6	7	8	8	7	8	8	7	8	7	6	7	6	5	6	7	7	4	6	7	7	7	8	8	7	8	8	7	8	7	6	7	6	5	6	7	7	4	6
P45376	P45376	17	17	17	Aldose reductase	Akr1b1	sp|P45376|ALDR_MOUSE Aldo-keto reductase family 1 member B1 OS=Mus musculus OX=10090 GN=Akr1b1 PE=1 SV=3	1	17	17	17	16	15	13	15	16	15	14	16	15	15	13	15	10	14	15	14	14	13	14	14	16	15	13	15	16	15	14	16	15	15	13	15	10	14	15	14	14	13
P45377	P45377	2	2	2	Aldose reductase-related protein 2	Akr1b8	sp|P45377|ALD2_MOUSE Aldose reductase-related protein 2 OS=Mus musculus OX=10090 GN=Akr1b8 PE=1 SV=2	1	2	2	2	1	1	1	2	1	1	1	2	2	2	1	2	0	2	2	1	0	0	2	0	1	1	1	2	1	1	1	2	2	2	1	2	0	2	2	1	0	0
P45591	P45591	9	8	8	Cofilin-2	Cfl2	sp|P45591|COF2_MOUSE Cofilin-2 OS=Mus musculus OX=10090 GN=Cfl2 PE=1 SV=1	1	9	8	8	8	9	9	9	8	9	9	8	8	8	8	8	8	9	9	8	8	8	8	7	7	8	8	8	7	8	8	7	7	7	7	7	7	8	8	7	7	7
P45878	P45878	2	2	2	Peptidyl-prolyl cis-trans isomerase FKBP2	Fkbp2	sp|P45878|FKBP2_MOUSE Peptidyl-prolyl cis-trans isomerase FKBP2 OS=Mus musculus OX=10090 GN=Fkbp2 PE=1 SV=1	1	2	2	2	2	1	2	2	2	2	1	2	2	2	2	2	1	2	2	2	1	2	2	2	2	1	2	2	2	2	1	2	2	2	2	2	1	2	2	2	1	2
P45952	P45952	8	8	8	Medium-chain specific acyl-CoA dehydrogenase, mitochondrial	Acadm	sp|P45952|ACADM_MOUSE Medium-chain specific acyl-CoA dehydrogenase, mitochondrial OS=Mus musculus OX=10090 GN=Acadm PE=1 SV=1	1	8	8	8	7	5	5	7	5	7	4	7	6	6	5	6	5	6	7	6	6	5	6	5	7	5	5	7	5	7	4	7	6	6	5	6	5	6	7	6	6	5
P46061	P46061	4	4	4	Ran GTPase-activating protein 1	Rangap1	sp|P46061|RAGP1_MOUSE Ran GTPase-activating protein 1 OS=Mus musculus OX=10090 GN=Rangap1 PE=1 SV=2	1	4	4	4	0	1	1	2	2	3	1	2	2	2	2	2	0	3	2	2	0	0	3	1	0	1	1	2	2	3	1	2	2	2	2	2	0	3	2	2	0	0
P46096;Q9R0N5	P46096	26;3	26;3	19;1	Synaptotagmin-1	Syt1	sp|P46096|SYT1_MOUSE Synaptotagmin-1 OS=Mus musculus OX=10090 GN=Syt1 PE=1 SV=1	2	26	26	19	17	17	19	17	16	16	16	18	17	18	17	17	16	24	19	16	17	16	15	15	17	17	19	17	16	16	16	18	17	18	17	17	16	24	19	16	17	16
P46097	P46097	13	6	6	Synaptotagmin-2	Syt2	sp|P46097|SYT2_MOUSE Synaptotagmin-2 OS=Mus musculus OX=10090 GN=Syt2 PE=1 SV=1	1	13	6	6	9	9	9	10	9	9	9	11	8	9	8	9	8	10	10	10	9	10	8	8	3	4	3	4	3	4	3	4	3	3	3	3	2	4	4	4	3	4
P46379;Q9Z1R2	P46379;Q9Z1R2	3;3	3;3	3;3	Large proline-rich protein BAG6	BAG6;Bag6	sp|P46379|BAG6_HUMAN Large proline-rich protein BAG6 OS=Homo sapiens OX=9606 GN=BAG6 PE=1 SV=2;sp|Q9Z1R2|BAG6_MOUSE Large proline-rich protein BAG6 OS=Mus musculus OX=10090 GN=Bag6 PE=1 SV=1	2	3	3	3	1	2	2	1	2	1	0	1	1	0	1	1	0	0	2	1	0	1	1	0	1	2	2	1	2	1	0	1	1	0	1	1	0	0	2	1	0	1
P46460;O54941	P46460	47;1	47;1	47;1	Vesicle-fusing ATPase	Nsf	sp|P46460|NSF_MOUSE Vesicle-fusing ATPase OS=Mus musculus OX=10090 GN=Nsf PE=1 SV=2	2	47	47	47	40	39	41	39	40	40	38	40	39	39	38	36	38	44	42	39	37	40	37	40	40	39	41	39	40	40	38	40	39	39	38	36	38	44	42	39	37	40
P46471;Q9SSB5	P46471	18;3	18;3	17;2	26S protease regulatory subunit 7	Psmc2	sp|P46471|PRS7_MOUSE 26S proteasome regulatory subunit 7 OS=Mus musculus OX=10090 GN=Psmc2 PE=1 SV=5	2	18	18	17	13	12	14	11	13	16	9	14	11	12	10	12	8	14	13	15	8	13	11	11	13	12	14	11	13	16	9	14	11	12	10	12	8	14	13	15	8	13
P46638;P62492;Q39222;Q9SN35;Q9FK68;Q9LK99;Q9FJH0;O04486;P28185	P46638;P62492;Q39222	7;6;4;3;3;3;3;3;2	7;6;4;3;3;3;3;3;2	5;4;2;1;1;1;1;1;1	Ras-related protein Rab-11B;Ras-related protein Rab-11A;Ras-related protein RABA1b	Rab11b;Rab11a;RABA1B	sp|P46638|RB11B_MOUSE Ras-related protein Rab-11B OS=Mus musculus OX=10090 GN=Rab11b PE=1 SV=3;sp|P62492|RB11A_MOUSE Ras-related protein Rab-11A OS=Mus musculus OX=10090 GN=Rab11a PE=1 SV=3;sp|Q39222|RAA1B_ARATH Ras-related protein RABA1b OS=Arabidopsis th	9	7	7	5	7	6	6	7	7	6	7	6	7	7	7	7	7	6	7	7	6	7	7	7	7	6	6	7	7	6	7	6	7	7	7	7	7	6	7	7	6	7
P46660	P46660	31	25	25	Alpha-internexin	Ina	sp|P46660|AINX_MOUSE Alpha-internexin OS=Mus musculus OX=10090 GN=Ina PE=1 SV=3	1	31	25	25	27	28	23	26	24	27	27	26	27	27	26	24	25	28	26	24	26	24	26	25	21	23	19	22	20	22	22	21	21	22	21	20	21	23	22	19	22	20
P46664	P46664	9	9	8	Adenylosuccinate synthetase isozyme 2	Adss	sp|P46664|PURA2_MOUSE Adenylosuccinate synthetase isozyme 2 OS=Mus musculus OX=10090 GN=Adss2 PE=1 SV=2	1	9	9	8	6	6	7	6	6	5	6	5	4	7	6	7	4	4	7	5	6	7	6	6	6	6	7	6	6	5	6	5	4	7	6	7	4	4	7	5	6	7
P46935	P46935	4	4	3	E3 ubiquitin-protein ligase NEDD4	Nedd4	sp|P46935|NEDD4_MOUSE E3 ubiquitin-protein ligase NEDD4 OS=Mus musculus OX=10090 GN=Nedd4 PE=1 SV=3	1	4	4	3	3	3	1	4	3	3	2	3	2	2	4	4	3	1	2	4	2	2	3	4	3	3	1	4	3	3	2	3	2	2	4	4	3	1	2	4	2	2
P47199	P47199	10	10	10	Quinone oxidoreductase	Cryz	sp|P47199|QOR_MOUSE Quinone oxidoreductase OS=Mus musculus OX=10090 GN=Cryz PE=1 SV=1	1	10	10	10	7	10	8	8	10	9	7	9	8	7	8	9	4	7	9	8	8	7	9	9	7	10	8	8	10	9	7	9	8	7	8	9	4	7	9	8	8	7
P47708;P70169;Q7TNF0	P47708	20;2;1	20;2;1	20;2;1	Rabphilin-3A	Rph3a	sp|P47708|RP3A_MOUSE Rabphilin-3A OS=Mus musculus OX=10090 GN=Rph3a PE=1 SV=2	3	20	20	20	18	18	16	17	17	17	16	18	18	19	18	12	12	15	18	17	12	16	18	15	18	18	16	17	17	17	16	18	18	19	18	12	12	15	18	17	12	16
P47738;Q9JHW9;Q62148	P47738	21;1;1	21;1;1	20;0;0	Aldehyde dehydrogenase, mitochondrial	Aldh2	sp|P47738|ALDH2_MOUSE Aldehyde dehydrogenase, mitochondrial OS=Mus musculus OX=10090 GN=Aldh2 PE=1 SV=1	3	21	21	20	18	19	16	18	19	20	17	17	18	17	16	18	15	19	17	19	17	18	15	16	18	19	16	18	19	20	17	17	18	17	16	18	15	19	17	19	17	18
P47740;P47739	P47740	8;2	8;2	8;2	Fatty aldehyde dehydrogenase	Aldh3a2	sp|P47740|AL3A2_MOUSE Aldehyde dehydrogenase family 3 member A2 OS=Mus musculus OX=10090 GN=Aldh3a2 PE=1 SV=2	2	8	8	8	6	6	5	7	7	8	6	7	5	7	4	7	3	5	6	6	6	8	4	5	6	6	5	7	7	8	6	7	5	7	4	7	3	5	6	6	6	8
P47753	P47753	5	3	3	F-actin-capping protein subunit alpha-1	Capza1	sp|P47753|CAZA1_MOUSE F-actin-capping protein subunit alpha-1 OS=Mus musculus OX=10090 GN=Capza1 PE=1 SV=4	1	5	3	3	4	4	5	4	4	4	5	4	4	4	5	4	4	5	4	4	4	4	4	4	2	2	3	2	2	2	3	2	2	2	3	2	2	3	2	2	2	2
P47754;Q2QL88	P47754;Q2QL88	16;12	16;12	14;10	F-actin-capping protein subunit alpha-2	Capza2	sp|P47754|CAZA2_MOUSE F-actin-capping protein subunit alpha-2 OS=Mus musculus OX=10090 GN=Capza2 PE=1 SV=3;sp|Q2QL88|CAZA2_MICMU F-actin-capping protein subunit alpha-2 OS=Microcebus murinus OX=30608 GN=CAPZA2 PE=3 SV=3	2	16	16	14	15	14	14	14	14	15	14	14	14	14	15	13	13	14	15	14	13	14	14	14	15	14	14	14	14	15	14	14	14	14	15	13	13	14	15	14	13	14
P47757	P47757	14	14	14	F-actin-capping protein subunit beta	Capzb	sp|P47757|CAPZB_MOUSE F-actin-capping protein subunit beta OS=Mus musculus OX=10090 GN=Capzb PE=1 SV=3	1	14	14	14	13	13	12	13	13	11	12	13	13	12	13	13	10	13	12	12	11	12	13	13	13	13	12	13	13	11	12	13	13	12	13	13	10	13	12	12	11	12
P47791	P47791	9	9	9	Glutathione reductase, mitochondrial	Gsr	sp|P47791|GSHR_MOUSE Glutathione reductase, mitochondrial OS=Mus musculus OX=10090 GN=Gsr PE=1 SV=3	1	9	9	9	7	5	7	5	6	7	8	6	7	8	7	7	4	6	6	5	5	7	8	5	7	5	7	5	6	7	8	6	7	8	7	7	4	6	6	5	5	7
P47802	P47802	6	6	6	Metaxin-1	Mtx1	sp|P47802|MTX1_MOUSE Metaxin-1 OS=Mus musculus OX=10090 GN=Mtx1 PE=1 SV=1	1	6	6	6	3	3	5	3	4	3	2	3	3	5	3	3	4	2	3	5	3	3	3	2	3	3	5	3	4	3	2	3	3	5	3	3	4	2	3	5	3	3
P47809	P47809	4	4	4	Dual specificity mitogen-activated protein kinase kinase 4	Map2k4	sp|P47809|MP2K4_MOUSE Dual specificity mitogen-activated protein kinase kinase 4 OS=Mus musculus OX=10090 GN=Map2k4 PE=1 SV=2	1	4	4	4	3	2	2	3	3	3	3	2	3	2	2	2	2	2	3	3	2	2	3	3	3	2	2	3	3	3	3	2	3	2	2	2	2	2	3	3	2	2
P47857	P47857	30	30	26	ATP-dependent 6-phosphofructokinase, muscle type	Pfkm	sp|P47857|PFKAM_MOUSE ATP-dependent 6-phosphofructokinase, muscle type OS=Mus musculus OX=10090 GN=Pfkm PE=1 SV=3	1	30	30	26	24	24	21	27	24	25	24	26	23	25	19	25	22	24	25	24	27	26	24	29	24	24	21	27	24	25	24	26	23	25	19	25	22	24	25	24	27	26
P47911	P47911	12	12	12	60S ribosomal protein L6	Rpl6	sp|P47911|RL6_MOUSE Large ribosomal subunit protein eL6 OS=Mus musculus OX=10090 GN=Rpl6 PE=1 SV=3	1	12	12	12	10	11	7	8	12	10	9	10	9	9	10	8	8	8	10	10	9	9	10	10	10	11	7	8	12	10	9	10	9	9	10	8	8	8	10	10	9	9
P47915	P47915	2	2	2	60S ribosomal protein L29	Rpl29	sp|P47915|RL29_MOUSE Large ribosomal subunit protein eL29 OS=Mus musculus OX=10090 GN=Rpl29 PE=1 SV=2	1	2	2	2	0	2	2	1	1	1	0	0	2	1	1	0	1	0	0	0	1	1	1	1	0	2	2	1	1	1	0	0	2	1	1	0	1	0	0	0	1	1
P47934	P47934	2	2	2	Carnitine O-acetyltransferase	Crat	sp|P47934|CACP_MOUSE Carnitine O-acetyltransferase OS=Mus musculus OX=10090 GN=Crat PE=1 SV=3	1	2	2	2	2	1	1	2	2	0	1	2	1	2	2	0	1	2	1	1	1	2	1	2	2	1	1	2	2	0	1	2	1	2	2	0	1	2	1	1	1	2
P47941	P47941	4	4	4	Crk-like protein	Crkl	sp|P47941|CRKL_MOUSE Crk-like protein OS=Mus musculus OX=10090 GN=Crkl PE=1 SV=2	1	4	4	4	3	3	3	4	4	2	4	3	3	2	3	3	3	4	4	3	2	1	4	3	3	3	3	4	4	2	4	3	3	2	3	3	3	4	4	3	2	1
P47962	P47962	8	8	8	60S ribosomal protein L5	Rpl5	sp|P47962|RL5_MOUSE Large ribosomal subunit protein uL18 OS=Mus musculus OX=10090 GN=Rpl5 PE=1 SV=3	1	8	8	8	7	7	7	6	7	6	5	7	8	7	8	7	4	6	7	7	5	7	8	6	7	7	7	6	7	6	5	7	8	7	8	7	4	6	7	7	5	7
P47963	P47963	8	8	8	60S ribosomal protein L13	Rpl13	sp|P47963|RL13_MOUSE Large ribosomal subunit protein eL13 OS=Mus musculus OX=10090 GN=Rpl13 PE=1 SV=3	1	8	8	8	7	7	7	7	8	6	6	7	7	7	8	6	6	7	7	6	6	7	6	5	7	7	7	7	8	6	6	7	7	7	8	6	6	7	7	6	6	7
P47964	P47964	4	4	4	60S ribosomal protein L36	Rpl36	sp|P47964|RL36_MOUSE Large ribosomal subunit protein eL36 OS=Mus musculus OX=10090 GN=Rpl36 PE=1 SV=3	1	4	4	4	3	1	1	2	0	2	2	0	1	2	3	1	1	1	2	1	2	2	0	1	3	1	1	2	0	2	2	0	1	2	3	1	1	1	2	1	2	2
Q9CXU9;P48024	Q9CXU9;P48024	2;2	2;2	2;2	Eukaryotic translation initiation factor 1b;Eukaryotic translation initiation factor 1	Eif1b;Eif1	sp|Q9CXU9|EIF1B_MOUSE Eukaryotic translation initiation factor 1b OS=Mus musculus OX=10090 GN=Eif1b PE=1 SV=2;sp|P48024|EIF1_MOUSE Eukaryotic translation initiation factor 1 OS=Mus musculus OX=10090 GN=Eif1 PE=1 SV=2	2	2	2	2	2	2	2	2	2	2	1	1	2	2	2	1	1	0	2	2	2	1	1	2	2	2	2	2	2	2	1	1	2	2	2	1	1	0	2	2	2	1
P48036	P48036	14	14	14	Annexin A5	Anxa5	sp|P48036|ANXA5_MOUSE Annexin A5 OS=Mus musculus OX=10090 GN=Anxa5 PE=1 SV=1	1	14	14	14	11	9	10	10	11	11	10	11	9	10	9	10	10	13	10	11	10	11	11	11	11	9	10	10	11	11	10	11	9	10	9	10	10	13	10	11	10	11
P48318	P48318	9	9	8	Glutamate decarboxylase 1	Gad1	sp|P48318|DCE1_MOUSE Glutamate decarboxylase 1 OS=Mus musculus OX=10090 GN=Gad1 PE=1 SV=2	1	9	9	8	5	7	8	7	9	6	7	7	7	7	9	8	4	4	7	7	4	4	7	6	5	7	8	7	9	6	7	7	7	7	9	8	4	4	7	7	4	4
P48320;Q05329	P48320;Q05329	6;5	5;4	5;4	Glutamate decarboxylase 2	Gad2;GAD2	sp|P48320|DCE2_MOUSE Glutamate decarboxylase 2 OS=Mus musculus OX=10090 GN=Gad2 PE=1 SV=1;sp|Q05329|DCE2_HUMAN Glutamate decarboxylase 2 OS=Homo sapiens OX=9606 GN=GAD2 PE=1 SV=1	2	6	5	5	3	5	5	5	5	4	4	5	5	4	5	3	4	3	5	4	3	3	5	4	3	4	4	4	4	3	3	4	4	3	4	2	4	3	4	3	3	3
Q9S9Z8;P48347	Q9S9Z8;P48347	3;3	2;2	1;1	14-3-3-like protein GF14 omicron;14-3-3-like protein GF14 epsilon	GRF11;GRF10	sp|Q9S9Z8|14311_ARATH 14-3-3-like protein GF14 omicron OS=Arabidopsis thaliana OX=3702 GN=GRF11 PE=2 SV=2;sp|P48347|14310_ARATH 14-3-3-like protein GF14 epsilon OS=Arabidopsis thaliana OX=3702 GN=GRF10 PE=1 SV=1	2	3	2	1	2	2	2	2	2	2	2	2	2	2	2	2	2	2	2	2	2	2	2	2	1	1	1	1	1	1	1	1	1	1	1	1	1	1	1	1	1	1
P48428	P48428	4	4	4	Tubulin-specific chaperone A	Tbca	sp|P48428|TBCA_MOUSE Tubulin-specific chaperone A OS=Mus musculus OX=10090 GN=Tbca PE=1 SV=3	1	4	4	4	3	3	3	2	3	3	2	2	3	2	3	3	1	2	2	3	1	1	3	3	3	3	3	2	3	3	2	2	3	2	3	3	1	2	2	3	1	1
P48453	P48453	16	9	9	Serine/threonine-protein phosphatase 2B catalytic subunit beta isoform	Ppp3cb	sp|P48453|PP2BB_MOUSE Serine/threonine-protein phosphatase 2B catalytic subunit beta isoform OS=Mus musculus OX=10090 GN=Ppp3cb PE=1 SV=2	1	16	9	9	12	14	14	14	12	13	12	12	15	13	13	13	13	15	14	15	12	14	13	15	7	9	9	9	7	8	7	7	9	8	8	8	8	8	9	9	7	9
P48678;P02545	P48678;P02545	29;27	29;27	27;25	Prelamin-A/C;Lamin-A/C	Lmna;LMNA	sp|P48678|LMNA_MOUSE Prelamin-A/C OS=Mus musculus OX=10090 GN=Lmna PE=1 SV=2;sp|P02545|LMNA_HUMAN Prelamin-A/C OS=Homo sapiens OX=9606 GN=LMNA PE=1 SV=1	2	29	29	27	19	17	17	20	22	21	19	21	17	18	17	20	14	22	16	23	18	19	20	17	19	17	17	20	22	21	19	21	17	18	17	20	14	22	16	23	18	19
P48722	P48722	33	31	31	Heat shock 70 kDa protein 4L	Hspa4l	sp|P48722|HS74L_MOUSE Heat shock 70 kDa protein 4L OS=Mus musculus OX=10090 GN=Hspa4l PE=1 SV=2	1	33	31	31	29	28	31	28	27	27	27	31	28	28	28	26	25	23	27	29	29	29	29	28	28	27	29	27	25	26	26	29	26	27	27	25	24	22	26	28	27	27
P48758	P48758	16	16	15	Carbonyl reductase [NADPH] 1	Cbr1	sp|P48758|CBR1_MOUSE Carbonyl reductase [NADPH] 1 OS=Mus musculus OX=10090 GN=Cbr1 PE=1 SV=3	1	16	16	15	15	15	13	14	13	15	14	14	12	15	15	14	14	14	15	14	15	14	14	15	15	15	13	14	13	15	14	14	12	15	15	14	14	14	15	14	15	14
P48771	P48771	2	2	2	Cytochrome c oxidase subunit 7A2, mitochondrial	Cox7a2	sp|P48771|CX7A2_MOUSE Cytochrome c oxidase subunit 7A2, mitochondrial OS=Mus musculus OX=10090 GN=Cox7a2 PE=1 SV=2	1	2	2	2	2	2	2	2	2	2	2	2	2	2	2	2	2	2	2	2	2	2	2	2	2	2	2	2	2	2	2	2	2	2	2	2	2	2	2	2	2	2
P48774	P48774	9	8	8	Glutathione S-transferase Mu 5	Gstm5	sp|P48774|GSTM5_MOUSE Glutathione S-transferase Mu 5 OS=Mus musculus OX=10090 GN=Gstm5 PE=1 SV=1	1	9	8	8	9	8	8	8	8	9	8	8	7	6	9	9	6	7	7	8	9	6	9	8	8	7	7	7	7	8	7	7	6	5	8	8	5	6	6	7	8	5
P48962;Q3V132;O49447;P31167;P40941	P48962	23;4;1;1;1	23;4;1;1;1	12;0;0;0;0	ADP/ATP translocase 1	Slc25a4	sp|P48962|ADT1_MOUSE ADP/ATP translocase 1 OS=Mus musculus OX=10090 GN=Slc25a4 PE=1 SV=4	5	23	23	12	20	19	19	19	20	19	20	19	20	18	18	20	19	18	20	19	19	19	18	18	20	19	19	19	20	19	20	19	20	18	18	20	19	18	20	19	19	19
P49442	P49442	5	5	5	Inositol polyphosphate 1-phosphatase	Inpp1	sp|P49442|INPP_MOUSE Inositol polyphosphate 1-phosphatase OS=Mus musculus OX=10090 GN=Inpp1 PE=1 SV=2	1	5	5	5	3	4	3	4	3	3	3	3	3	5	2	3	4	1	3	3	2	3	3	3	3	4	3	4	3	3	3	3	3	5	2	3	4	1	3	3	2	3
P49443;P36993;Q9SZ53	P49443	9;3;1	9;3;1	9;3;1	Protein phosphatase 1A	Ppm1a	sp|P49443|PPM1A_MOUSE Protein phosphatase 1A OS=Mus musculus OX=10090 GN=Ppm1a PE=1 SV=1	3	9	9	9	5	8	7	6	5	4	5	6	3	4	5	5	4	5	7	6	3	5	5	5	5	8	7	6	5	4	5	6	3	4	5	5	4	5	7	6	3	5
P49446	P49446	3	2	2	Receptor-type tyrosine-protein phosphatase epsilon	Ptpre	sp|P49446|PTPRE_MOUSE Receptor-type tyrosine-protein phosphatase epsilon OS=Mus musculus OX=10090 GN=Ptpre PE=1 SV=3	1	3	2	2	1	2	1	3	2	2	2	2	1	3	2	2	3	1	1	2	3	2	3	1	1	2	1	2	2	1	1	2	1	2	2	2	2	1	1	2	2	1
P49588	P49588	15	1	1	Alanine--tRNA ligase, cytoplasmic	AARS	sp|P49588|SYAC_HUMAN Alanine--tRNA ligase, cytoplasmic OS=Homo sapiens OX=9606 GN=AARS1 PE=1 SV=2	1	15	1	1	15	13	12	14	14	13	11	14	12	14	13	12	9	12	13	12	9	13	13	13	1	0	1	0	1	0	0	0	0	0	1	0	0	0	0	0	1	0
P49615;P24100;Q4Z6R1;Q9LMT0;Q14AX6;Q8W4G6;Q8W4P1;Q9C821;Q9LFT8;Q3V3A1;Q9C9U2;Q99J95;Q9C9M7;P97377;Q64261;Q80YP0;P30285;P24941;P11440;Q69ZA1	P49615	8;2;1;1;1;1;1;1;1;1;1;1;1;1;1;1;1;1;1;1	8;2;1;1;1;1;1;1;1;1;1;1;1;1;1;1;1;1;1;1	7;1;1;0;0;0;0;0;0;0;0;0;0;0;0;0;0;0;0;0	Cyclin-dependent-like kinase 5	Cdk5	sp|P49615|CDK5_MOUSE Cyclin-dependent kinase 5 OS=Mus musculus OX=10090 GN=Cdk5 PE=1 SV=1	20	8	8	7	8	8	7	7	7	8	5	7	8	7	7	7	8	4	8	7	4	7	7	7	8	8	7	7	7	8	5	7	8	7	7	7	8	4	8	7	4	7
P49722	P49722	7	7	7	Proteasome subunit alpha type-2	Psma2	sp|P49722|PSA2_MOUSE Proteasome subunit alpha type-2 OS=Mus musculus OX=10090 GN=Psma2 PE=1 SV=3	1	7	7	7	6	6	6	6	6	5	6	6	7	6	5	5	6	4	5	6	4	6	6	6	6	6	6	6	6	5	6	6	7	6	5	5	6	4	5	6	4	6
P49813	P49813	2	1	1	Tropomodulin-1	Tmod1	sp|P49813|TMOD1_MOUSE Tropomodulin-1 OS=Mus musculus OX=10090 GN=Tmod1 PE=1 SV=2	1	2	1	1	2	1	1	1	1	2	1	1	1	2	1	1	1	1	2	1	1	2	1	1	1	0	0	0	0	1	0	0	0	1	0	0	0	0	1	0	0	1
P49962	P49962	2	2	2	Signal recognition particle 9 kDa protein	Srp9	sp|P49962|SRP09_MOUSE Signal recognition particle 9 kDa protein OS=Mus musculus OX=10090 GN=Srp9 PE=1 SV=2	1	2	2	2	0	0	0	0	0	1	0	0	0	0	0	0	0	0	0	2	0	0	1	1	0	0	0	0	0	1	0	0	0	0	0	0	0	0	0	2	0	0
P50114	P50114	2	2	2	Protein S100-B	S100b	sp|P50114|S100B_MOUSE Protein S100-B OS=Mus musculus OX=10090 GN=S100b PE=1 SV=2	1	2	2	2	1	0	1	1	2	1	2	1	1	1	0	2	2	2	1	1	2	2	1	2	1	0	1	1	2	1	2	1	1	1	0	2	2	2	1	1	2	2
P50153	P50153	2	2	2	Guanine nucleotide-binding protein G(I)/G(S)/G(O) subunit gamma-4	Gng4	sp|P50153|GBG4_MOUSE Guanine nucleotide-binding protein G(I)/G(S)/G(O) subunit gamma-4 OS=Mus musculus OX=10090 GN=Gng4 PE=1 SV=1	1	2	2	2	2	2	2	2	2	2	2	2	2	2	2	2	2	2	2	2	2	1	2	2	2	2	2	2	2	2	2	2	2	2	2	2	2	2	2	2	2	1
P50171;Q92506	P50171	6;2	6;2	6;2	Estradiol 17-beta-dehydrogenase 8	Hsd17b8	sp|P50171|DHB8_MOUSE (3R)-3-hydroxyacyl-CoA dehydrogenase OS=Mus musculus OX=10090 GN=Hsd17b8 PE=1 SV=2	2	6	6	6	3	4	3	4	4	4	2	4	4	4	3	4	2	3	3	5	3	4	5	4	3	4	3	4	4	4	2	4	4	4	3	4	2	3	3	5	3	4
P50172	P50172	2	2	2	Corticosteroid 11-beta-dehydrogenase isozyme 1	Hsd11b1	sp|P50172|DHI1_MOUSE 11-beta-hydroxysteroid dehydrogenase 1 OS=Mus musculus OX=10090 GN=Hsd11b1 PE=1 SV=3	1	2	2	2	0	1	1	0	1	1	1	1	0	0	0	0	1	0	2	0	0	2	1	0	0	1	1	0	1	1	1	1	0	0	0	0	1	0	2	0	0	2
P50247;Q9LK36;O23255	P50247	14;2;2	14;2;2	14;2;2	Adenosylhomocysteinase	Ahcy	sp|P50247|SAHH_MOUSE Adenosylhomocysteinase OS=Mus musculus OX=10090 GN=Ahcy PE=1 SV=3	3	14	14	14	14	14	11	14	13	14	12	12	13	14	12	12	12	11	12	13	13	11	13	11	14	14	11	14	13	14	12	12	13	14	12	12	12	11	12	13	13	11
P50396	P50396	32	23	23	Rab GDP dissociation inhibitor alpha	Gdi1	sp|P50396|GDIA_MOUSE Rab GDP dissociation inhibitor alpha OS=Mus musculus OX=10090 GN=Gdi1 PE=1 SV=3	1	32	23	23	26	24	27	26	24	26	22	25	25	24	24	24	23	27	24	26	25	23	25	23	19	17	20	19	17	19	16	18	18	18	18	18	17	20	17	19	18	16
P50429	P50429	3	3	3	Arylsulfatase B	Arsb	sp|P50429|ARSB_MOUSE Arylsulfatase B OS=Mus musculus OX=10090 GN=Arsb PE=1 SV=3	1	3	3	3	1	1	2	2	2	0	1	1	3	1	2	2	0	1	2	2	0	2	1	2	1	1	2	2	2	0	1	1	3	1	2	2	0	1	2	2	0	2
P50516;O23654	P50516	34;3	34;3	34;3	V-type proton ATPase catalytic subunit A	Atp6v1a	sp|P50516|VATA_MOUSE V-type proton ATPase catalytic subunit A OS=Mus musculus OX=10090 GN=Atp6v1a PE=1 SV=2	2	34	34	34	28	28	28	27	28	27	27	28	27	27	26	27	27	32	29	27	30	29	28	28	28	28	28	27	28	27	27	28	27	27	26	27	27	32	29	27	30	29
P50518;Q9D593	P50518	13;3	13;3	13;3	V-type proton ATPase subunit E 1	Atp6v1e1	sp|P50518|VATE1_MOUSE V-type proton ATPase subunit E 1 OS=Mus musculus OX=10090 GN=Atp6v1e1 PE=1 SV=2	2	13	13	13	11	12	13	12	13	13	12	13	11	13	12	13	10	12	12	11	10	13	12	12	11	12	13	12	13	13	12	13	11	13	12	13	10	12	12	11	10	13
P50544	P50544	10	10	10	Very long-chain specific acyl-CoA dehydrogenase, mitochondrial	Acadvl	sp|P50544|ACADV_MOUSE Very long-chain specific acyl-CoA dehydrogenase, mitochondrial OS=Mus musculus OX=10090 GN=Acadvl PE=1 SV=3	1	10	10	10	6	9	5	8	9	7	8	8	7	7	7	5	4	3	9	7	4	8	7	6	6	9	5	8	9	7	8	8	7	7	7	5	4	3	9	7	4	8
P50571	P50571	6	1	1	Gamma-aminobutyric acid receptor subunit beta-1	Gabrb1	sp|P50571|GBRB1_MOUSE Gamma-aminobutyric acid receptor subunit beta-1 OS=Mus musculus OX=10090 GN=Gabrb1 PE=1 SV=1	1	6	1	1	6	4	6	6	6	6	6	6	6	5	6	5	4	4	6	6	5	6	5	6	1	1	1	1	1	1	1	1	1	0	1	1	1	0	1	1	0	1
Q9UQ80;P50580	Q9UQ80;P50580	13;13	13;13	13;13	Proliferation-associated protein 2G4	PA2G4;Pa2g4	sp|Q9UQ80|PA2G4_HUMAN Proliferation-associated protein 2G4 OS=Homo sapiens OX=9606 GN=PA2G4 PE=1 SV=3;sp|P50580|PA2G4_MOUSE Proliferation-associated protein 2G4 OS=Mus musculus OX=10090 GN=Pa2g4 PE=1 SV=3	2	13	13	13	11	8	7	10	9	11	8	10	8	11	9	11	7	7	9	10	9	9	11	10	11	8	7	10	9	11	8	10	8	11	9	11	7	7	9	10	9	9
P51150;Q9XI98;Q9LS94;Q9LW76;Q9C820;O04157	P51150	16;4;4;2;2;1	16;4;4;2;2;1	16;4;4;2;2;1	Ras-related protein Rab-7a	Rab7a	sp|P51150|RAB7A_MOUSE Ras-related protein Rab-7a OS=Mus musculus OX=10090 GN=Rab7a PE=1 SV=2	6	16	16	16	12	14	14	12	12	13	12	12	12	13	12	12	12	12	12	11	12	12	12	11	12	14	14	12	12	13	12	12	12	13	12	12	12	12	12	11	12	12
P51174	P51174	13	13	13	Long-chain specific acyl-CoA dehydrogenase, mitochondrial	Acadl	sp|P51174|ACADL_MOUSE Long-chain specific acyl-CoA dehydrogenase, mitochondrial OS=Mus musculus OX=10090 GN=Acadl PE=1 SV=2	1	13	13	13	11	11	10	12	12	11	12	10	10	10	11	11	8	10	12	12	10	11	11	10	11	11	10	12	12	11	12	10	10	10	11	11	8	10	12	12	10	11
P51410;Q9SZX9;P49209	P51410	6;1;1	6;1;1	6;1;1	60S ribosomal protein L9	Rpl9	sp|P51410|RL9_MOUSE Large ribosomal subunit protein uL6 OS=Mus musculus OX=10090 GN=Rpl9 PE=1 SV=2	3	6	6	6	5	5	5	5	6	5	6	5	5	4	6	5	5	4	6	5	6	5	4	5	5	5	5	5	6	5	6	5	5	4	6	5	5	4	6	5	6	5
P51655;Q9R087	P51655	3;1	3;1	3;1	Glypican-4;Secreted glypican-4	Gpc4	sp|P51655|GPC4_MOUSE Glypican-4 OS=Mus musculus OX=10090 GN=Gpc4 PE=1 SV=2	2	3	3	3	3	2	2	2	3	2	2	3	1	2	2	3	0	3	3	2	1	2	3	2	3	2	2	2	3	2	2	3	1	2	2	3	0	3	3	2	1	2
P51660	P51660	9	9	9	Peroxisomal multifunctional enzyme type 2;(3R)-hydroxyacyl-CoA dehydrogenase;Enoyl-CoA hydratase 2	Hsd17b4	sp|P51660|DHB4_MOUSE Peroxisomal multifunctional enzyme type 2 OS=Mus musculus OX=10090 GN=Hsd17b4 PE=1 SV=3	1	9	9	9	6	6	6	7	6	8	7	7	5	7	6	7	7	6	7	8	7	6	9	6	6	6	6	7	6	8	7	7	5	7	6	7	7	6	7	8	7	6
P51830	P51830	11	11	11	Adenylate cyclase type 9	Adcy9	sp|P51830|ADCY9_MOUSE Adenylate cyclase type 9 OS=Mus musculus OX=10090 GN=Adcy9 PE=1 SV=1	1	11	11	11	5	3	9	7	8	6	6	7	7	7	6	7	1	5	7	7	4	4	5	8	5	3	9	7	8	6	6	7	7	7	6	7	1	5	7	7	4	4
P51855	P51855	4	4	4	Glutathione synthetase	Gss	sp|P51855|GSHB_MOUSE Glutathione synthetase OS=Mus musculus OX=10090 GN=Gss PE=1 SV=1	1	4	4	4	3	3	3	3	3	3	2	3	3	3	3	3	2	2	2	3	2	3	3	3	3	3	3	3	3	3	2	3	3	3	3	3	2	2	2	3	2	3
P51859	P51859	6	5	5	Hepatoma-derived growth factor	Hdgf	sp|P51859|HDGF_MOUSE Hepatoma-derived growth factor OS=Mus musculus OX=10090 GN=Hdgf PE=1 SV=2	1	6	5	5	3	4	4	4	4	4	6	5	5	3	4	4	2	3	5	4	3	2	4	4	3	4	4	3	4	4	5	5	4	2	4	4	2	3	4	4	2	2
P51863	P51863	13	13	13	V-type proton ATPase subunit d 1	Atp6v0d1	sp|P51863|VA0D1_MOUSE V-type proton ATPase subunit d 1 OS=Mus musculus OX=10090 GN=Atp6v0d1 PE=1 SV=2	1	13	13	13	13	12	12	10	13	11	11	12	12	13	10	13	11	11	12	12	11	12	12	12	13	12	12	10	13	11	11	12	12	13	10	13	11	11	12	12	11	12
P51880	P51880	3	3	3	Fatty acid-binding protein, brain	Fabp7	sp|P51880|FABP7_MOUSE Fatty acid-binding protein, brain OS=Mus musculus OX=10090 GN=Fabp7 PE=1 SV=2	1	3	3	3	2	3	3	1	1	2	1	1	3	2	1	2	2	1	2	1	1	2	1	2	2	3	3	1	1	2	1	1	3	2	1	2	2	1	2	1	1	2
P51881	P51881	23	12	12	ADP/ATP translocase 2;ADP/ATP translocase 2, N-terminally processed	Slc25a5	sp|P51881|ADT2_MOUSE ADP/ATP translocase 2 OS=Mus musculus OX=10090 GN=Slc25a5 PE=1 SV=3	1	23	12	12	19	18	19	19	19	19	19	19	19	18	18	19	18	18	19	19	19	19	18	17	9	9	9	9	9	9	9	9	9	9	9	9	9	11	9	9	9	9
P52196	P52196	10	10	10	Thiosulfate sulfurtransferase	Tst	sp|P52196|THTR_MOUSE Thiosulfate sulfurtransferase OS=Mus musculus OX=10090 GN=Tst PE=1 SV=3	1	10	10	10	8	7	7	9	8	10	9	7	8	9	8	9	7	6	9	7	7	8	9	7	8	7	7	9	8	10	9	7	8	9	8	9	7	6	9	7	7	8
P52480;P14618;P53657	P52480;P14618	39;28;1	39;28;1	39;28;1	Pyruvate kinase PKM	Pkm;PKM	sp|P52480|KPYM_MOUSE Pyruvate kinase PKM OS=Mus musculus OX=10090 GN=Pkm PE=1 SV=4;sp|P14618|KPYM_HUMAN Pyruvate kinase PKM OS=Homo sapiens OX=9606 GN=PKM PE=1 SV=4	3	39	39	39	31	31	30	30	32	31	30	31	32	31	29	31	32	37	30	32	33	31	32	33	31	31	30	30	32	31	30	31	32	31	29	31	32	37	30	32	33	31
P52503	P52503	6	6	6	NADH dehydrogenase [ubiquinone] iron-sulfur protein 6, mitochondrial	Ndufs6	sp|P52503|NDUS6_MOUSE NADH dehydrogenase [ubiquinone] iron-sulfur protein 6, mitochondrial OS=Mus musculus OX=10090 GN=Ndufs6 PE=1 SV=2	1	6	6	6	5	6	6	5	6	6	6	6	6	6	6	6	6	5	6	6	4	6	5	5	5	6	6	5	6	6	6	6	6	6	6	6	6	5	6	6	4	6
P52760	P52760	6	6	6	Ribonuclease UK114	Hrsp12	sp|P52760|RIDA_MOUSE 2-iminobutanoate/2-iminopropanoate deaminase OS=Mus musculus OX=10090 GN=Rida PE=1 SV=3	1	6	6	6	5	5	4	4	4	4	4	5	4	4	4	4	4	3	5	4	5	4	4	4	5	5	4	4	4	4	4	5	4	4	4	4	4	3	5	4	5	4
P53026	P53026	8	8	8	60S ribosomal protein L10a	Rpl10a	sp|P53026|RL10A_MOUSE Large ribosomal subunit protein uL1 OS=Mus musculus OX=10090 GN=Rpl10a PE=1 SV=3	1	8	8	8	6	5	4	5	4	5	5	7	6	5	3	6	3	5	5	5	3	4	4	3	6	5	4	5	4	5	5	7	6	5	3	6	3	5	5	5	3	4
P53395	P53395	6	6	6	Lipoamide acyltransferase component of branched-chain alpha-keto acid dehydrogenase complex, mitochondrial	Dbt	sp|P53395|ODB2_MOUSE Lipoamide acyltransferase component of branched-chain alpha-keto acid dehydrogenase complex, mitochondrial OS=Mus musculus OX=10090 GN=Dbt PE=1 SV=2	1	6	6	6	4	5	4	4	5	5	4	4	4	4	3	4	4	6	5	5	4	4	5	3	4	5	4	4	5	5	4	4	4	4	3	4	4	6	5	5	4	4
Q8CIE6;P53621	Q8CIE6;P53621	10;10	10;10	10;10	Coatomer subunit alpha;Xenin;Proxenin	Copa;COPA	sp|Q8CIE6|COPA_MOUSE Coatomer subunit alpha OS=Mus musculus OX=10090 GN=Copa PE=1 SV=2;sp|P53621|COPA_HUMAN Coatomer subunit alpha OS=Homo sapiens OX=9606 GN=COPA PE=1 SV=2	2	10	10	10	6	7	7	8	7	6	6	5	7	6	4	4	3	6	7	7	3	6	5	7	6	7	7	8	7	6	6	5	7	6	4	4	3	6	7	7	3	6
P53810	P53810	11	11	9	Phosphatidylinositol transfer protein alpha isoform	Pitpna	sp|P53810|PIPNA_MOUSE Phosphatidylinositol transfer protein alpha isoform OS=Mus musculus OX=10090 GN=Pitpna PE=1 SV=2	1	11	11	9	8	9	9	11	10	9	10	10	10	11	9	9	11	8	10	10	9	9	11	9	8	9	9	11	10	9	10	10	10	11	9	9	11	8	10	10	9	9
P53811	P53811	5	3	3	Phosphatidylinositol transfer protein beta isoform	Pitpnb	sp|P53811|PIPNB_MOUSE Phosphatidylinositol transfer protein beta isoform OS=Mus musculus OX=10090 GN=Pitpnb PE=1 SV=2	1	5	3	3	2	2	2	3	2	3	2	2	2	3	2	2	2	4	3	3	2	4	3	3	0	0	0	1	0	1	0	0	0	1	0	0	0	2	1	1	0	2
P53994;P59279;Q38922;P92963;O23561	P53994;P59279	15;8;7;7;2	15;8;7;7;2	15;8;7;7;2	Ras-related protein Rab-2A;Ras-related protein Rab-2B	Rab2a;Rab2b	sp|P53994|RAB2A_MOUSE Ras-related protein Rab-2A OS=Mus musculus OX=10090 GN=Rab2a PE=1 SV=1;sp|P59279|RAB2B_MOUSE Ras-related protein Rab-2B OS=Mus musculus OX=10090 GN=Rab2b PE=1 SV=1	5	15	15	15	15	15	15	14	14	14	14	15	15	14	13	15	13	13	15	15	15	15	15	13	15	15	15	14	14	14	14	15	15	14	13	15	13	13	15	15	15	15
P53996	P53996	4	4	4	Cellular nucleic acid-binding protein	Cnbp	sp|P53996|CNBP_MOUSE CCHC-type zinc finger nucleic acid binding protein OS=Mus musculus OX=10090 GN=Cnbp PE=1 SV=2	1	4	4	4	3	4	4	3	3	2	4	3	3	4	3	3	2	4	3	4	0	4	3	4	3	4	4	3	3	2	4	3	3	4	3	3	2	4	3	4	0	4
P54071;Q9SLK0;Q9SRZ6	P54071	19;3;1	19;3;1	18;3;1	Isocitrate dehydrogenase [NADP], mitochondrial	Idh2	sp|P54071|IDHP_MOUSE Isocitrate dehydrogenase [NADP], mitochondrial OS=Mus musculus OX=10090 GN=Idh2 PE=1 SV=3	3	19	19	18	19	18	18	18	18	17	18	17	19	18	19	19	15	15	19	17	15	17	19	17	19	18	18	18	18	17	18	17	19	18	19	19	15	15	19	17	15	17
P54227	P54227	3	2	2	Stathmin	Stmn1	sp|P54227|STMN1_MOUSE Stathmin OS=Mus musculus OX=10090 GN=Stmn1 PE=1 SV=2	1	3	2	2	3	3	3	3	3	3	3	3	3	3	3	3	3	2	2	3	3	3	3	3	2	2	2	2	2	2	2	2	2	2	2	2	2	1	1	2	2	2
P54285	P54285	3	3	3	Voltage-dependent L-type calcium channel subunit beta-3	Cacnb3	sp|P54285|CACB3_MOUSE Voltage-dependent L-type calcium channel subunit beta-3 OS=Mus musculus OX=10090 GN=Cacnb3 PE=1 SV=2	1	3	3	3	3	2	2	2	3	3	2	3	3	3	2	3	2	2	3	3	2	2	3	2	3	2	2	2	3	3	2	3	3	3	2	3	2	2	3	3	2	2
P54609;Q9LZF6;Q9SCN8	P54609;Q9LZF6;Q9SCN8	7;7;7	2;2;2	2;2;2	Cell division control protein 48 homolog A;Cell division control protein 48 homolog E;Cell division control protein 48 homolog D	CDC48A;CDC48E;CDC48D	sp|P54609|CD48A_ARATH Cell division control protein 48 homolog A OS=Arabidopsis thaliana OX=3702 GN=CDC48A PE=1 SV=1;sp|Q9LZF6|CD48E_ARATH Cell division control protein 48 homolog E OS=Arabidopsis thaliana OX=3702 GN=CDC48E PE=2 SV=2;sp|Q9SCN8|CD48D_ARATH	3	7	2	2	6	5	6	6	6	6	5	6	6	6	6	5	6	6	6	6	6	6	6	6	2	2	2	2	2	2	2	2	2	2	2	2	2	2	2	2	2	2
P54726	P54726	3	1	1	UV excision repair protein RAD23 homolog A	Rad23a	sp|P54726|RD23A_MOUSE UV excision repair protein RAD23 homolog A OS=Mus musculus OX=10090 GN=Rad23a PE=1 SV=2	1	3	1	1	3	2	2	2	2	3	1	2	2	2	2	3	2	2	2	2	2	2	2	2	1	0	0	0	0	1	0	0	0	0	0	1	0	0	0	0	1	0
P54728	P54728	8	8	6	UV excision repair protein RAD23 homolog B	Rad23b	sp|P54728|RD23B_MOUSE UV excision repair protein RAD23 homolog B OS=Mus musculus OX=10090 GN=Rad23b PE=1 SV=2	1	8	8	6	8	8	8	8	8	8	7	8	8	8	7	8	6	7	8	8	7	8	8	8	8	8	8	8	8	8	7	8	8	8	7	8	6	7	8	8	7	8
P54823;Q9M2E0;Q8RXK6	P54823	4;1;1	4;1;1	3;0;0	Probable ATP-dependent RNA helicase DDX6	Ddx6	sp|P54823|DDX6_MOUSE Probable ATP-dependent RNA helicase DDX6 OS=Mus musculus OX=10090 GN=Ddx6 PE=1 SV=1	3	4	4	3	4	2	4	4	2	4	3	4	3	3	4	3	0	3	4	3	3	4	4	4	4	2	4	4	2	4	3	4	3	3	4	3	0	3	4	3	3	4
P54923	P54923	5	5	5	[Protein ADP-ribosylarginine] hydrolase	Adprh	sp|P54923|ADPRH_MOUSE ADP-ribosylhydrolase ARH1 OS=Mus musculus OX=10090 GN=Adprh PE=1 SV=1	1	5	5	5	3	4	3	4	3	4	2	3	2	2	3	5	2	2	4	4	2	4	3	2	3	4	3	4	3	4	2	3	2	2	3	5	2	2	4	4	2	4
P55012	P55012	14	14	14	Solute carrier family 12 member 2	Slc12a2	sp|P55012|S12A2_MOUSE Solute carrier family 12 member 2 OS=Mus musculus OX=10090 GN=Slc12a2 PE=1 SV=2	1	14	14	14	12	9	11	12	10	11	12	10	11	7	9	5	6	10	10	11	8	11	12	6	12	9	11	12	10	11	12	10	11	7	9	5	6	10	10	11	8	11
P55066	P55066	15	15	15	Neurocan core protein	Ncan	sp|P55066|NCAN_MOUSE Neurocan core protein OS=Mus musculus OX=10090 GN=Ncan PE=1 SV=1	1	15	15	15	11	10	11	12	12	12	11	11	12	12	13	12	8	12	11	13	11	12	11	11	11	10	11	12	12	12	11	11	12	12	13	12	8	12	11	13	11	12
Q01853;P55072	Q01853;P55072	36;36	36;36	31;31	Transitional endoplasmic reticulum ATPase	Vcp;VCP	sp|Q01853|TERA_MOUSE Transitional endoplasmic reticulum ATPase OS=Mus musculus OX=10090 GN=Vcp PE=1 SV=4;sp|P55072|TERA_HUMAN Transitional endoplasmic reticulum ATPase OS=Homo sapiens OX=9606 GN=VCP PE=1 SV=4	2	36	36	31	31	31	34	30	31	29	29	33	30	31	33	29	31	32	29	32	29	30	31	31	31	31	34	30	31	29	29	33	30	31	33	29	31	32	29	32	29	30
P55088;Q5I4F9	P55088	5;2	5;2	5;2	Aquaporin-4	Aqp4	sp|P55088|AQP4_MOUSE Aquaporin-4 OS=Mus musculus OX=10090 GN=Aqp4 PE=1 SV=2	2	5	5	5	5	5	5	5	5	5	5	4	5	5	5	5	5	4	4	4	5	5	5	5	5	5	5	5	5	5	5	4	5	5	5	5	5	4	4	4	5	5
P55096	P55096	2	2	2	ATP-binding cassette sub-family D member 3	Abcd3	sp|P55096|ABCD3_MOUSE ATP-binding cassette sub-family D member 3 OS=Mus musculus OX=10090 GN=Abcd3 PE=1 SV=2	1	2	2	2	2	2	1	1	2	2	2	1	1	1	2	2	1	0	1	1	1	1	1	1	2	2	1	1	2	2	2	1	1	1	2	2	1	0	1	1	1	1
P55258	P55258	7	3	3	Ras-related protein Rab-8A	Rab8a	sp|P55258|RAB8A_MOUSE Ras-related protein Rab-8A OS=Mus musculus OX=10090 GN=Rab8a PE=1 SV=2	1	7	3	3	6	7	7	6	7	6	5	6	6	6	7	5	6	6	6	6	6	6	5	5	2	3	3	2	3	2	2	2	2	2	3	1	2	2	2	2	2	2
P55264;Q64640;P55262;P55263	P55264;Q64640	11;9;4;3	11;9;4;3	11;9;4;3	Adenosine kinase	Adk	sp|P55264|ADK_MOUSE Adenosine kinase OS=Mus musculus OX=10090 GN=Adk PE=1 SV=2;sp|Q64640|ADK_RAT Adenosine kinase OS=Rattus norvegicus OX=10116 GN=Adk PE=1 SV=3	4	11	11	11	6	8	5	8	7	7	8	8	7	8	6	8	7	4	5	8	5	7	7	6	6	8	5	8	7	7	8	8	7	8	6	8	7	4	5	8	5	7
P55288	P55288	2	2	2	Cadherin-11	Cdh11	sp|P55288|CAD11_MOUSE Cadherin-11 OS=Mus musculus OX=10090 GN=Cdh11 PE=1 SV=1	1	2	2	2	1	1	1	1	2	2	0	0	1	1	2	1	1	2	2	1	1	1	0	2	1	1	1	1	2	2	0	0	1	1	2	1	1	2	2	1	1	1
P55302	P55302	2	2	2	Alpha-2-macroglobulin receptor-associated protein	Lrpap1	sp|P55302|AMRP_MOUSE Alpha-2-macroglobulin receptor-associated protein OS=Mus musculus OX=10090 GN=Lrpap1 PE=1 SV=1	1	2	2	2	1	1	2	2	1	1	1	1	1	2	1	1	0	1	1	1	1	1	1	1	1	1	2	2	1	1	1	1	1	2	1	1	0	1	1	1	1	1
Q9D1M0;P55735	Q9D1M0;P55735	4;4	4;4	4;4	Protein SEC13 homolog	Sec13;SEC13	sp|Q9D1M0|SEC13_MOUSE Protein SEC13 homolog OS=Mus musculus OX=10090 GN=Sec13 PE=1 SV=3;sp|P55735|SEC13_HUMAN Protein SEC13 homolog OS=Homo sapiens OX=9606 GN=SEC13 PE=1 SV=3	2	4	4	4	1	2	2	2	3	2	1	0	2	2	2	3	2	2	3	2	1	2	3	2	1	2	2	2	3	2	1	0	2	2	2	3	2	2	3	2	1	2
P55821	P55821	3	3	2	Stathmin-2	Stmn2	sp|P55821|STMN2_MOUSE Stathmin-2 OS=Mus musculus OX=10090 GN=Stmn2 PE=1 SV=1	1	3	3	2	2	3	2	2	1	3	2	2	2	2	2	2	2	2	2	2	2	2	3	2	2	3	2	2	1	3	2	2	2	2	2	2	2	2	2	2	2	2
P56135	P56135	4	4	4	ATP synthase subunit f, mitochondrial	Atp5j2	sp|P56135|ATPK_MOUSE ATP synthase subunit f, mitochondrial OS=Mus musculus OX=10090 GN=Atp5mf PE=1 SV=3	1	4	4	4	4	4	3	4	4	4	4	3	4	4	3	4	3	4	4	4	3	3	2	4	4	4	3	4	4	4	4	3	4	4	3	4	3	4	4	4	3	3
P56371	P56371	3	1	1	Ras-related protein Rab-4A	Rab4a	sp|P56371|RAB4A_MOUSE Ras-related protein Rab-4A OS=Mus musculus OX=10090 GN=Rab4a PE=1 SV=2	1	3	1	1	2	3	2	2	1	3	0	1	1	2	2	1	0	0	2	2	0	1	3	1	0	1	0	1	0	1	0	0	0	0	0	0	0	0	0	0	0	0
P56375	P56375	5	5	5	Acylphosphatase-2	Acyp2	sp|P56375|ACYP2_MOUSE Acylphosphatase-2 OS=Mus musculus OX=10090 GN=Acyp2 PE=1 SV=2	1	5	5	5	3	3	3	3	3	3	3	4	4	3	3	3	2	4	3	3	3	4	4	4	3	3	3	3	3	3	3	4	4	3	3	3	2	4	3	3	3	4
P56376	P56376	6	6	6	Acylphosphatase-1	Acyp1	sp|P56376|ACYP1_MOUSE Acylphosphatase-1 OS=Mus musculus OX=10090 GN=Acyp1 PE=1 SV=2	1	6	6	6	6	6	6	6	6	6	6	6	6	6	5	6	5	5	5	6	5	4	5	5	6	6	6	6	6	6	6	6	6	6	5	6	5	5	5	6	5	4
P56380	P56380	4	4	4	Bis(5-nucleosyl)-tetraphosphatase [asymmetrical]	Nudt2	sp|P56380|AP4A_MOUSE Bis(5-nucleosyl)-tetraphosphatase [asymmetrical] OS=Mus musculus OX=10090 GN=Nudt2 PE=1 SV=3	1	4	4	4	3	2	2	2	3	3	1	4	3	2	2	1	1	2	2	3	3	3	3	3	3	2	2	2	3	3	1	4	3	2	2	1	1	2	2	3	3	3
P56382	P56382	3	3	3	ATP synthase subunit epsilon, mitochondrial	Atp5e	sp|P56382|ATP5E_MOUSE ATP synthase subunit epsilon, mitochondrial OS=Mus musculus OX=10090 GN=Atp5f1e PE=1 SV=2	1	3	3	3	2	3	3	3	3	3	3	3	3	3	3	3	2	3	3	3	3	3	3	3	2	3	3	3	3	3	3	3	3	3	3	3	2	3	3	3	3	3
P56391	P56391	6	6	6	Cytochrome c oxidase subunit 6B1	Cox6b1	sp|P56391|CX6B1_MOUSE Cytochrome c oxidase subunit 6B1 OS=Mus musculus OX=10090 GN=Cox6b1 PE=1 SV=2	1	6	6	6	5	5	4	5	5	5	4	5	5	5	5	5	4	5	5	5	4	3	5	5	5	5	4	5	5	5	4	5	5	5	5	5	4	5	5	5	4	3
P56395	P56395	4	4	4	Cytochrome b5	Cyb5a	sp|P56395|CYB5_MOUSE Cytochrome b5 OS=Mus musculus OX=10090 GN=Cyb5a PE=1 SV=2	1	4	4	4	3	3	3	2	3	3	3	3	3	2	3	4	2	3	3	3	1	3	3	3	3	3	3	2	3	3	3	3	3	2	3	4	2	3	3	3	1	3
P56399	P56399	23	23	23	Ubiquitin carboxyl-terminal hydrolase 5	Usp5	sp|P56399|UBP5_MOUSE Ubiquitin carboxyl-terminal hydrolase 5 OS=Mus musculus OX=10090 GN=Usp5 PE=1 SV=1	1	23	23	23	19	22	21	21	21	20	18	21	20	21	20	21	16	20	20	20	15	18	17	19	19	22	21	21	21	20	18	21	20	21	20	21	16	20	20	20	15	18
P56480;P06576	P56480;P06576	19;17	19;17	15;13	ATP synthase subunit beta, mitochondrial	Atp5b;ATP5B	sp|P56480|ATPB_MOUSE ATP synthase subunit beta, mitochondrial OS=Mus musculus OX=10090 GN=Atp5f1b PE=1 SV=2;sp|P06576|ATPB_HUMAN ATP synthase subunit beta, mitochondrial OS=Homo sapiens OX=9606 GN=ATP5F1B PE=1 SV=3	2	19	19	15	17	17	17	17	17	17	17	18	17	17	17	17	16	18	17	17	17	17	17	17	17	17	17	17	17	17	17	18	17	17	17	17	16	18	17	17	17	17
P56546	P56546	4	1	1	C-terminal-binding protein 2	Ctbp2	sp|P56546|CTBP2_MOUSE C-terminal-binding protein 2 OS=Mus musculus OX=10090 GN=Ctbp2 PE=1 SV=2	1	4	1	1	3	4	3	3	3	3	3	3	3	2	4	3	3	3	3	3	3	3	3	3	0	1	0	0	0	0	0	0	0	0	1	0	0	0	0	0	0	0
P56564;O35544	P56564	8;2	8;2	8;2	Excitatory amino acid transporter 1	Slc1a3	sp|P56564|EAA1_MOUSE Excitatory amino acid transporter 1 OS=Mus musculus OX=10090 GN=Slc1a3 PE=1 SV=2	2	8	8	8	6	7	6	7	7	7	7	6	7	7	7	7	7	8	7	7	7	7	7	7	6	7	6	7	7	7	7	6	7	7	7	7	7	8	7	7	7	7
P56695	P56695	8	8	8	Wolframin	Wfs1	sp|P56695|WFS1_MOUSE Wolframin OS=Mus musculus OX=10090 GN=Wfs1 PE=1 SV=1	1	8	8	8	5	5	4	5	3	5	2	7	5	5	5	5	0	4	7	7	4	5	5	4	5	5	4	5	3	5	2	7	5	5	5	5	0	4	7	7	4	5
P56812	P56812	5	5	5	Programmed cell death protein 5	Pdcd5	sp|P56812|PDCD5_MOUSE Programmed cell death protein 5 OS=Mus musculus OX=10090 GN=Pdcd5 PE=1 SV=3	1	5	5	5	5	3	5	4	4	4	3	5	4	4	4	3	4	3	5	5	2	2	5	3	5	3	5	4	4	4	3	5	4	4	4	3	4	3	5	5	2	2
P56959	P56959	6	6	6	RNA-binding protein FUS	Fus	sp|P56959|FUS_MOUSE RNA-binding protein FUS OS=Mus musculus OX=10090 GN=Fus PE=1 SV=1	1	6	6	6	4	5	5	5	5	5	6	4	5	4	6	4	4	5	5	5	4	5	3	3	4	5	5	5	5	5	6	4	5	4	6	4	4	5	5	5	4	5
P57722	P57722	4	1	1	Poly(rC)-binding protein 3	Pcbp3	sp|P57722|PCBP3_MOUSE Poly(rC)-binding protein 3 OS=Mus musculus OX=10090 GN=Pcbp3 PE=1 SV=3	1	4	1	1	4	4	3	3	3	3	4	4	3	3	3	3	2	4	3	3	4	4	4	4	1	1	1	1	1	1	1	1	1	0	0	1	1	1	0	0	1	1
P57746	P57746	11	11	11	V-type proton ATPase subunit D	Atp6v1d	sp|P57746|VATD_MOUSE V-type proton ATPase subunit D OS=Mus musculus OX=10090 GN=Atp6v1d PE=1 SV=1	1	11	11	11	10	8	9	10	7	9	8	10	9	8	9	9	9	10	8	9	9	8	9	9	10	8	9	10	7	9	8	10	9	8	9	9	9	10	8	9	9	8
P57759	P57759	6	6	6	Endoplasmic reticulum resident protein 29	Erp29	sp|P57759|ERP29_MOUSE Endoplasmic reticulum resident protein 29 OS=Mus musculus OX=10090 GN=Erp29 PE=1 SV=2	1	6	6	6	6	5	6	6	6	5	6	5	6	6	5	6	2	3	5	6	4	5	5	5	6	5	6	6	6	5	6	5	6	6	5	6	2	3	5	6	4	5
P57776	P57776	9	9	9	Elongation factor 1-delta	Eef1d	sp|P57776|EF1D_MOUSE Elongation factor 1-delta OS=Mus musculus OX=10090 GN=Eef1d PE=1 SV=3	1	9	9	9	7	7	6	7	7	6	4	7	7	6	6	6	5	8	7	7	6	7	7	6	7	7	6	7	7	6	4	7	7	6	6	6	5	8	7	7	6	7
P57780	P57780	43	24	23	Alpha-actinin-4	Actn4	sp|P57780|ACTN4_MOUSE Alpha-actinin-4 OS=Mus musculus OX=10090 GN=Actn4 PE=1 SV=1	1	43	24	23	32	28	32	29	30	30	26	32	30	29	32	31	21	30	32	31	21	33	32	32	17	14	17	14	15	15	12	17	16	16	17	17	8	16	17	17	8	18
P58021	P58021	2	2	2	Transmembrane 9 superfamily member 2	Tm9sf2	sp|P58021|TM9S2_MOUSE Transmembrane 9 superfamily member 2 OS=Mus musculus OX=10090 GN=Tm9sf2 PE=1 SV=1	1	2	2	2	0	1	1	2	1	2	0	1	2	1	2	1	0	2	2	2	0	2	2	2	0	1	1	2	1	2	0	1	2	1	2	1	0	2	2	2	0	2
P58252;P13639;Q9ASR1	P58252;P13639	29;27;2	29;27;2	28;26;2	Elongation factor 2	Eef2;EEF2	sp|P58252|EF2_MOUSE Elongation factor 2 OS=Mus musculus OX=10090 GN=Eef2 PE=1 SV=2;sp|P13639|EF2_HUMAN Elongation factor 2 OS=Homo sapiens OX=9606 GN=EEF2 PE=1 SV=4	3	29	29	28	25	25	26	25	27	25	25	25	26	25	25	26	25	26	26	25	24	25	24	26	25	25	26	25	27	25	25	25	26	25	25	26	25	26	26	25	24	25
P58281;P58682	P58281	35;1	35;1	35;1	Dynamin-like 120 kDa protein, mitochondrial;Dynamin-like 120 kDa protein, form S1	Opa1	sp|P58281|OPA1_MOUSE Dynamin-like 120 kDa protein, mitochondrial OS=Mus musculus OX=10090 GN=Opa1 PE=1 SV=1	2	35	35	35	28	28	31	31	30	24	32	28	29	30	27	28	25	24	30	29	28	25	29	31	28	28	31	31	30	24	32	28	29	30	27	28	25	24	30	29	28	25
P58389	P58389	6	6	6	Serine/threonine-protein phosphatase 2A activator	Ppp2r4	sp|P58389|PTPA_MOUSE Serine/threonine-protein phosphatase 2A activator OS=Mus musculus OX=10090 GN=Ptpa PE=1 SV=1	1	6	6	6	5	4	4	6	5	3	4	4	4	4	4	4	4	3	5	6	4	6	5	4	5	4	4	6	5	3	4	4	4	4	4	4	4	3	5	6	4	6
P58404	P58404	6	6	5	Striatin-4	Strn4	sp|P58404|STRN4_MOUSE Striatin-4 OS=Mus musculus OX=10090 GN=Strn4 PE=1 SV=2	1	6	6	5	5	3	4	6	4	4	6	6	5	5	4	6	4	5	5	6	4	5	6	5	5	3	4	6	4	4	6	6	5	5	4	6	4	5	5	6	4	5
P58771	P58771	11	5	4	Tropomyosin alpha-1 chain	Tpm1	sp|P58771|TPM1_MOUSE Tropomyosin alpha-1 chain OS=Mus musculus OX=10090 GN=Tpm1 PE=1 SV=1	1	11	5	4	9	8	7	8	7	9	8	9	7	9	7	8	7	11	8	9	6	9	9	7	4	4	4	4	4	5	4	4	4	4	4	4	3	5	4	4	3	4
P58871	P58871	4	4	4	182 kDa tankyrase-1-binding protein	Tnks1bp1	sp|P58871|TB182_MOUSE 182 kDa tankyrase-1-binding protein OS=Mus musculus OX=10090 GN=Tnks1bp1 PE=1 SV=2	1	4	4	4	1	2	2	3	2	2	1	1	1	2	2	0	0	2	2	2	0	1	2	2	1	2	2	3	2	2	1	1	1	2	2	0	0	2	2	2	0	1
P59017	P59017	2	2	2	Bcl-2-like protein 13	Bcl2l13	sp|P59017|B2L13_MOUSE Bcl-2-like protein 13 OS=Mus musculus OX=10090 GN=Bcl2l13 PE=1 SV=2	1	2	2	2	2	2	2	1	1	1	1	2	1	2	1	1	1	2	1	1	2	2	2	2	2	2	2	1	1	1	1	2	1	2	1	1	1	2	1	1	2	2
P59108	P59108	6	5	5	Copine-2	Cpne2	sp|P59108|CPNE2_MOUSE Copine-2 OS=Mus musculus OX=10090 GN=Cpne2 PE=1 SV=1	1	6	5	5	5	3	5	3	5	4	5	3	5	4	3	4	2	5	5	3	3	5	5	3	4	2	4	2	4	3	4	2	4	3	2	3	1	4	4	2	2	4
P59281	P59281	5	5	5	Rho GTPase-activating protein 39	Arhgap39	sp|P59281|RHG39_MOUSE Rho GTPase-activating protein 39 OS=Mus musculus OX=10090 GN=Arhgap39 PE=1 SV=2	1	5	5	5	2	4	3	3	4	4	3	3	3	3	2	3	0	5	4	3	2	2	3	4	2	4	3	3	4	4	3	3	3	3	2	3	0	5	4	3	2	2
P59325	P59325	7	7	7	Eukaryotic translation initiation factor 5	Eif5	sp|P59325|IF5_MOUSE Eukaryotic translation initiation factor 5 OS=Mus musculus OX=10090 GN=Eif5 PE=1 SV=1	1	7	7	7	4	7	6	5	5	6	5	5	6	6	5	4	3	2	5	5	3	5	5	4	4	7	6	5	5	6	5	5	6	6	5	4	3	2	5	5	3	5
P59764	P59764	6	6	5	Dedicator of cytokinesis protein 4	Dock4	sp|P59764|DOCK4_MOUSE Dedicator of cytokinesis protein 4 OS=Mus musculus OX=10090 GN=Dock4 PE=1 SV=1	1	6	6	5	6	6	3	5	4	4	2	6	4	3	3	3	2	4	6	3	3	4	3	4	6	6	3	5	4	4	2	6	4	3	3	3	2	4	6	3	3	4
P59999	P59999	6	6	6	Actin-related protein 2/3 complex subunit 4	Arpc4	sp|P59999|ARPC4_MOUSE Actin-related protein 2/3 complex subunit 4 OS=Mus musculus OX=10090 GN=Arpc4 PE=1 SV=3	1	6	6	6	6	5	5	3	4	4	5	5	5	4	4	5	4	5	4	5	5	4	5	5	6	5	5	3	4	4	5	5	5	4	4	5	4	5	4	5	5	4
P60123;P60122	P60123;P60122	4;4	4;4	4;4	RuvB-like 1	Ruvbl1	sp|P60123|RUVB1_RAT RuvB-like 1 OS=Rattus norvegicus OX=10116 GN=Ruvbl1 PE=1 SV=1;sp|P60122|RUVB1_MOUSE RuvB-like 1 OS=Mus musculus OX=10090 GN=Ruvbl1 PE=1 SV=1	2	4	4	4	3	3	2	3	3	4	2	2	3	4	3	3	2	3	3	3	3	3	4	4	3	3	2	3	3	4	2	2	3	4	3	3	2	3	3	3	3	3
P60202;P60201	P60202;P60201	8;8	8;8	8;8	Myelin proteolipid protein	Plp1;PLP1	sp|P60202|MYPR_MOUSE Myelin proteolipid protein OS=Mus musculus OX=10090 GN=Plp1 PE=1 SV=2;sp|P60201|MYPR_HUMAN Myelin proteolipid protein OS=Homo sapiens OX=9606 GN=PLP1 PE=1 SV=2	2	8	8	8	7	7	7	7	7	7	7	7	7	7	7	7	7	8	7	7	7	7	7	7	7	7	7	7	7	7	7	7	7	7	7	7	7	8	7	7	7	7
P60229;P60228	P60229;P60228	2;2	2;2	2;2	Eukaryotic translation initiation factor 3 subunit E	Eif3e;EIF3E	sp|P60229|EIF3E_MOUSE Eukaryotic translation initiation factor 3 subunit E OS=Mus musculus OX=10090 GN=Eif3e PE=1 SV=1;sp|P60228|EIF3E_HUMAN Eukaryotic translation initiation factor 3 subunit E OS=Homo sapiens OX=9606 GN=EIF3E PE=1 SV=1	2	2	2	2	2	1	1	1	2	2	1	1	0	2	1	2	0	1	1	1	0	1	1	0	2	1	1	1	2	2	1	1	0	2	1	2	0	1	1	1	0	1
P60335;P57724	P60335	8;1	8;1	6;0	Poly(rC)-binding protein 1	Pcbp1	sp|P60335|PCBP1_MOUSE Poly(rC)-binding protein 1 OS=Mus musculus OX=10090 GN=Pcbp1 PE=1 SV=1	2	8	8	6	7	7	7	7	7	7	7	6	7	6	7	7	4	8	6	8	7	7	7	7	7	7	7	7	7	7	7	6	7	6	7	7	4	8	6	8	7	7
P60469	P60469	20	20	18	Liprin-alpha-3	Ppfia3	sp|P60469|LIPA3_MOUSE Liprin-alpha-3 OS=Mus musculus OX=10090 GN=Ppfia3 PE=1 SV=2	1	20	20	18	12	17	15	14	16	15	11	11	14	11	15	12	11	11	13	15	11	10	13	14	12	17	15	14	16	15	11	11	14	11	15	12	11	11	13	15	11	10
P60487	P60487	14	14	14	Pyridoxal phosphate phosphatase	Pdxp	sp|P60487|PLPP_MOUSE Chronophin OS=Mus musculus OX=10090 GN=Pdxp PE=1 SV=1	1	14	14	14	11	11	12	11	10	11	12	11	11	13	9	10	11	10	8	11	10	10	13	11	11	11	12	11	10	11	12	11	11	13	9	10	11	10	8	11	10	10
P60521;P60520	P60521;P60520	3;3	3;3	3;3	Gamma-aminobutyric acid receptor-associated protein-like 2	Gabarapl2;GABARAPL2	sp|P60521|GBRL2_MOUSE Gamma-aminobutyric acid receptor-associated protein-like 2 OS=Mus musculus OX=10090 GN=Gabarapl2 PE=1 SV=1;sp|P60520|GBRL2_HUMAN Gamma-aminobutyric acid receptor-associated protein-like 2 OS=Homo sapiens OX=9606 GN=GABARAPL2 PE=1 SV=1	2	3	3	3	3	3	3	3	3	3	3	3	3	3	3	3	3	3	3	3	3	2	3	3	3	3	3	3	3	3	3	3	3	3	3	3	3	3	3	3	3	2
P60712;P60710;P60709;P53496;P53497;P53494;P53492;Q96293;Q96292;Q8RYC2	P60712;P60710;P60709	26;26;26;8;7;7;6;5;5;2	1;1;1;0;0;0;0;0;0;0	1;1;1;0;0;0;0;0;0;0	Actin, cytoplasmic 1;Actin, cytoplasmic 1, N-terminally processed	Actb;ACTB	sp|P60712|ACTB_BOVIN Actin, cytoplasmic 1 OS=Bos taurus OX=9913 GN=ACTB PE=1 SV=1;sp|P60710|ACTB_MOUSE Actin, cytoplasmic 1 OS=Mus musculus OX=10090 GN=Actb PE=1 SV=1;sp|P60709|ACTB_HUMAN Actin, cytoplasmic 1 OS=Homo sapiens OX=9606 GN=ACTB PE=1 SV=1	10	26	1	1	21	21	20	20	19	21	22	20	21	21	20	20	19	26	23	23	21	23	23	22	1	1	1	1	1	1	1	1	1	1	1	1	1	1	1	1	1	1
P60764	P60764	7	1	1	Ras-related C3 botulinum toxin substrate 3	Rac3	sp|P60764|RAC3_MOUSE Ras-related C3 botulinum toxin substrate 3 OS=Mus musculus OX=10090 GN=Rac3 PE=1 SV=1	1	7	1	1	6	6	6	6	6	6	6	5	6	6	6	6	5	6	6	6	6	6	6	6	1	1	1	1	1	1	1	0	1	1	1	1	0	1	1	1	1	1
Q90694;P60953;P60766	Q90694;P60953;P60766	6;6;6	5;5;5	5;5;5	Cell division control protein 42 homolog	CDC42;Cdc42	sp|Q90694|CDC42_CHICK Cell division control protein 42 homolog OS=Gallus gallus OX=9031 GN=CDC42 PE=2 SV=1;sp|P60953|CDC42_HUMAN Cell division control protein 42 homolog OS=Homo sapiens OX=9606 GN=CDC42 PE=1 SV=2;sp|P60766|CDC42_MOUSE Cell division control	3	6	5	5	6	6	6	6	6	6	5	6	6	6	6	6	5	6	6	6	5	6	6	6	5	5	5	5	5	5	4	5	5	5	5	5	4	5	5	5	4	5
P60824	P60824	2	2	2	Cold-inducible RNA-binding protein	Cirbp	sp|P60824|CIRBP_MOUSE Cold-inducible RNA-binding protein OS=Mus musculus OX=10090 GN=Cirbp PE=1 SV=1	1	2	2	2	1	1	1	2	2	0	0	2	1	1	2	2	2	1	1	2	2	1	2	1	1	1	1	2	2	0	0	2	1	1	2	2	2	1	1	2	2	1
P60840;P56212	P60840	3;1	3;1	3;1	Alpha-endosulfine	Ensa	sp|P60840|ENSA_MOUSE Alpha-endosulfine OS=Mus musculus OX=10090 GN=Ensa PE=1 SV=1	2	3	3	3	3	2	3	3	3	3	3	3	3	3	3	3	3	2	3	3	2	3	3	3	3	2	3	3	3	3	3	3	3	3	3	3	3	2	3	3	2	3
P60843	P60843	13	5	5	Eukaryotic initiation factor 4A-I	Eif4a1	sp|P60843|IF4A1_MOUSE Eukaryotic initiation factor 4A-I OS=Mus musculus OX=10090 GN=Eif4a1 PE=1 SV=1	1	13	5	5	12	12	13	12	13	11	9	13	12	13	12	12	9	10	11	11	12	12	10	11	5	5	5	4	5	3	2	5	4	5	4	4	2	3	3	3	4	4
P60867	P60867	3	3	3	40S ribosomal protein S20	Rps20	sp|P60867|RS20_MOUSE Small ribosomal subunit protein uS10 OS=Mus musculus OX=10090 GN=Rps20 PE=1 SV=1	1	3	3	3	3	3	3	3	3	3	2	3	3	2	2	3	3	3	3	3	3	3	3	3	3	3	3	3	3	3	2	3	3	2	2	3	3	3	3	3	3	3
P60879;O09044	P60879	17;1	17;1	17;1	Synaptosomal-associated protein 25	Snap25	sp|P60879|SNP25_MOUSE Synaptosomal-associated protein 25 OS=Mus musculus OX=10090 GN=Snap25 PE=1 SV=1	2	17	17	17	13	14	14	14	13	14	13	14	14	14	14	14	13	16	12	14	14	13	14	14	13	14	14	14	13	14	13	14	14	14	14	14	13	16	12	14	14	13
P60904	P60904	7	7	7	DnaJ homolog subfamily C member 5	Dnajc5	sp|P60904|DNJC5_MOUSE DnaJ homolog subfamily C member 5 OS=Mus musculus OX=10090 GN=Dnajc5 PE=1 SV=1	1	7	7	7	6	7	7	6	7	6	6	6	7	6	7	6	5	6	6	6	6	6	6	6	6	7	7	6	7	6	6	6	7	6	7	6	5	6	6	6	6	6
P61021	P61021	8	5	5	Ras-related protein Rab-5B	Rab5b	sp|P61021|RAB5B_MOUSE Ras-related protein Rab-5B OS=Mus musculus OX=10090 GN=Rab5b PE=1 SV=1	1	8	5	5	8	7	8	7	8	7	8	8	8	7	7	8	7	8	7	8	8	8	7	8	5	4	5	4	5	4	5	5	5	4	4	5	4	5	4	5	5	5
P61022	P61022	2	2	2	Calcineurin B homologous protein 1	Chp1	sp|P61022|CHP1_MOUSE Calcineurin B homologous protein 1 OS=Mus musculus OX=10090 GN=Chp1 PE=1 SV=2	1	2	2	2	2	2	2	2	2	2	2	2	2	2	2	2	2	1	2	2	1	1	2	2	2	2	2	2	2	2	2	2	2	2	2	2	2	1	2	2	1	1
P61027	P61027	10	9	8	Ras-related protein Rab-10	Rab10	sp|P61027|RAB10_MOUSE Ras-related protein Rab-10 OS=Mus musculus OX=10090 GN=Rab10 PE=1 SV=1	1	10	9	8	8	8	9	8	8	8	9	7	7	8	7	8	9	9	8	8	9	8	7	8	7	7	8	7	7	7	8	6	6	7	6	7	8	8	7	7	8	7
P61028	P61028	7	4	3	Ras-related protein Rab-8B	Rab8b	sp|P61028|RAB8B_MOUSE Ras-related protein Rab-8B OS=Mus musculus OX=10090 GN=Rab8b PE=1 SV=1	1	7	4	3	7	6	6	7	6	6	5	7	6	7	6	7	6	6	7	7	6	6	7	7	4	3	3	4	3	3	3	4	3	4	3	4	3	3	4	4	3	3
P61079;Q6ZWY6	P61079	3;1	1;0	1;0	Ubiquitin-conjugating enzyme E2 D3	Ube2d3	sp|P61079|UB2D3_MOUSE Ubiquitin-conjugating enzyme E2 D3 OS=Mus musculus OX=10090 GN=Ube2d3 PE=1 SV=1	2	3	1	1	3	3	3	3	2	3	3	2	2	2	2	3	3	3	3	3	3	3	3	3	1	1	1	1	0	1	1	0	0	1	0	1	1	1	1	1	1	1
P61080	P61080	2	1	1	Ubiquitin-conjugating enzyme E2 D1	Ube2d1	sp|P61080|UB2D1_MOUSE Ubiquitin-conjugating enzyme E2 D1 OS=Mus musculus OX=10090 GN=Ube2d1 PE=1 SV=1	1	2	1	1	2	2	2	1	2	2	2	2	1	1	2	2	1	1	1	2	1	2	2	2	1	1	1	0	1	1	1	1	0	1	1	1	0	0	0	1	0	1
P61082	P61082	7	7	7	NEDD8-conjugating enzyme Ubc12	Ube2m	sp|P61082|UBC12_MOUSE NEDD8-conjugating enzyme Ubc12 OS=Mus musculus OX=10090 GN=Ube2m PE=1 SV=1	1	7	7	7	5	3	5	5	5	5	5	5	5	5	4	4	5	6	5	6	5	5	5	4	5	3	5	5	5	5	5	5	5	5	4	4	5	6	5	6	5	5
P61087	P61087	4	4	4	Ubiquitin-conjugating enzyme E2 K	Ube2k	sp|P61087|UBE2K_MOUSE Ubiquitin-conjugating enzyme E2 K OS=Mus musculus OX=10090 GN=Ube2k PE=1 SV=3	1	4	4	4	4	1	4	4	2	3	3	3	3	2	2	4	2	3	3	3	4	4	2	2	4	1	4	4	2	3	3	3	3	2	2	4	2	3	3	3	4	4
P61089;Q9FZ48;Q94A97;Q9CQ37	P61089;Q9FZ48;Q94A97	8;4;4;1	8;4;4;1	8;4;4;1	Ubiquitin-conjugating enzyme E2 N;Ubiquitin-conjugating enzyme E2 36;Ubiquitin-conjugating enzyme E2 35	Ube2n;UBC36;UBC35	sp|P61089|UBE2N_MOUSE Ubiquitin-conjugating enzyme E2 N OS=Mus musculus OX=10090 GN=Ube2n PE=1 SV=1;sp|Q9FZ48|UBC36_ARATH Ubiquitin-conjugating enzyme E2 36 OS=Arabidopsis thaliana OX=3702 GN=UBC36 PE=1 SV=1;sp|Q94A97|UBC35_ARATH Ubiquitin-conjugating enzy	4	8	8	8	6	8	7	8	8	7	7	8	7	8	7	6	6	6	7	7	6	7	8	8	6	8	7	8	8	7	7	8	7	8	7	6	6	6	7	7	6	7
P61161	P61161	12	12	12	Actin-related protein 2	Actr2	sp|P61161|ARP2_MOUSE Actin-related protein 2 OS=Mus musculus OX=10090 GN=Actr2 PE=1 SV=1	1	12	12	12	12	12	10	12	12	10	11	11	11	11	10	11	10	10	10	10	11	10	11	11	12	12	10	12	12	10	11	11	11	11	10	11	10	10	10	10	11	10
P61164	P61164	13	5	5	Alpha-centractin	Actr1a	sp|P61164|ACTZ_MOUSE Alpha-centractin OS=Mus musculus OX=10090 GN=Actr1a PE=1 SV=1	1	13	5	5	12	11	11	11	12	12	11	12	12	10	9	12	7	11	10	12	10	11	12	12	5	5	5	5	5	5	4	5	5	4	4	5	3	5	5	5	5	4
P61202	P61202	8	8	8	COP9 signalosome complex subunit 2	Cops2	sp|P61202|CSN2_MOUSE COP9 signalosome complex subunit 2 OS=Mus musculus OX=10090 GN=Cops2 PE=1 SV=1	1	8	8	8	5	5	4	5	5	5	5	5	5	6	3	5	4	4	4	6	3	4	4	5	5	5	4	5	5	5	5	5	5	6	3	5	4	4	4	6	3	4
P84078;P61205;Q9LQC8;P36397;P0DH91	P84078;P61205;Q9LQC8;P36397;P0DH91	13;13;10;10;10	13;13;10;10;10	1;1;0;0;0	ADP-ribosylation factor 1;ADP-ribosylation factor 3;ADP-ribosylation factor 2-A;ADP-ribosylation factor 2-B	Arf1;Arf3;ARF2-A;ARF1;ARF2-B	sp|P84078|ARF1_MOUSE ADP-ribosylation factor 1 OS=Mus musculus OX=10090 GN=Arf1 PE=1 SV=2;sp|P61205|ARF3_MOUSE ADP-ribosylation factor 3 OS=Mus musculus OX=10090 GN=Arf3 PE=2 SV=2;sp|Q9LQC8|ARF2A_ARATH ADP-ribosylation factor 2-A OS=Arabidopsis thaliana OX	5	13	13	1	11	10	10	10	9	9	9	10	9	9	8	9	10	12	10	8	10	9	9	11	11	10	10	10	9	9	9	10	9	9	8	9	10	12	10	8	10	9
P61222;Q9M0D0	P61222	9;1	9;1	9;1	ATP-binding cassette sub-family E member 1	Abce1	sp|P61222|ABCE1_MOUSE ATP-binding cassette sub-family E member 1 OS=Mus musculus OX=10090 GN=Abce1 PE=1 SV=1	2	9	9	9	3	5	5	3	4	2	2	2	4	4	2	3	3	4	4	5	3	2	2	2	3	5	5	3	4	2	2	2	4	4	2	3	3	4	4	5	3	2
P61226;Q8BU31	P61226	8;3	8;3	5;0	Ras-related protein Rap-2b	Rap2b	sp|P61226|RAP2B_MOUSE Ras-related protein Rap-2b OS=Mus musculus OX=10090 GN=Rap2b PE=1 SV=1	2	8	8	5	7	7	7	7	7	7	7	7	7	7	7	7	6	8	7	7	7	7	7	7	7	7	7	7	7	7	7	7	7	7	7	7	6	8	7	7	7	7
P61255;Q9FJX2	P61255	7;2	7;2	7;2	60S ribosomal protein L26	Rpl26	sp|P61255|RL26_MOUSE Large ribosomal subunit protein uL24 OS=Mus musculus OX=10090 GN=Rpl26 PE=1 SV=1	2	7	7	7	5	3	4	6	5	5	5	5	4	5	4	5	4	4	5	6	4	4	4	6	5	3	4	6	5	5	5	5	4	5	4	5	4	4	5	6	4	4
P61264;Q00262;P50279	P61264	19;1;1	19;1;1	18;0;0	Syntaxin-1B	Stx1b	sp|P61264|STX1B_MOUSE Syntaxin-1B OS=Mus musculus OX=10090 GN=Stx1b PE=1 SV=1	3	19	19	18	18	19	18	18	19	18	18	19	19	19	17	18	16	18	18	19	17	17	19	16	18	19	18	18	19	18	18	19	19	19	17	18	16	18	18	19	17	17
P61294;Q9SID8;Q9LFT9;Q9SMR4;Q9LV79	P61294	10;3;3;3;1	3;0;0;0;0	3;0;0;0;0	Ras-related protein Rab-6B	Rab6b	sp|P61294|RAB6B_MOUSE Ras-related protein Rab-6B OS=Mus musculus OX=10090 GN=Rab6b PE=1 SV=1	5	10	3	3	10	7	6	8	9	9	9	8	8	9	9	7	8	10	8	7	9	9	7	8	3	1	1	1	2	2	2	3	2	3	2	1	2	3	2	1	3	3
P61329;P70379	P61329;P70379	2;2	2;2	2;2	Fibroblast growth factor 12;Fibroblast growth factor 14	Fgf12;Fgf14	sp|P61329|FGF12_MOUSE Fibroblast growth factor 12 OS=Mus musculus OX=10090 GN=Fgf12 PE=1 SV=1;sp|P70379|FGF14_MOUSE Fibroblast growth factor 14 OS=Mus musculus OX=10090 GN=Fgf14 PE=2 SV=1	2	2	2	2	2	2	2	2	2	2	2	2	2	2	2	2	2	2	2	2	2	2	2	2	2	2	2	2	2	2	2	2	2	2	2	2	2	2	2	2	2	2
P61358	P61358	5	5	5	60S ribosomal protein L27	Rpl27	sp|P61358|RL27_MOUSE Large ribosomal subunit protein eL27 OS=Mus musculus OX=10090 GN=Rpl27 PE=1 SV=2	1	5	5	5	4	4	3	3	4	4	4	4	4	4	3	4	4	4	4	4	5	4	4	4	4	4	3	3	4	4	4	4	4	4	3	4	4	4	4	4	5	4
P61486;P83882	P61486;P83882	2;2	2;2	2;2	60S ribosomal protein L36a	Rpl36a	sp|P61486|RL36A_TAKRU Large ribosomal subunit protein eL42 OS=Takifugu rubripes OX=31033 GN=rpl36a PE=3 SV=2;sp|P83882|RL36A_MOUSE Large ribosomal subunit protein eL42 OS=Mus musculus OX=10090 GN=Rpl36a PE=1 SV=2	2	2	2	2	1	1	2	1	2	1	1	1	1	1	2	1	0	1	1	1	1	1	1	1	1	1	2	1	2	1	1	1	1	1	2	1	0	1	1	1	1	1
P61514	P61514	3	3	3	60S ribosomal protein L37a	Rpl37a	sp|P61514|RL37A_MOUSE Large ribosomal subunit protein eL43 OS=Mus musculus OX=10090 GN=Rpl37a PE=1 SV=2	1	3	3	3	3	3	3	3	3	3	3	3	3	3	2	3	3	3	2	3	2	3	3	3	3	3	3	3	3	3	3	3	3	3	2	3	3	3	2	3	2	3
P61620	P61620	3	3	1	Protein transport protein Sec61 subunit alpha isoform 1	Sec61a1	sp|P61620|S61A1_MOUSE Protein transport protein Sec61 subunit alpha isoform 1 OS=Mus musculus OX=10090 GN=Sec61a1 PE=1 SV=2	1	3	3	1	1	1	2	2	2	3	2	2	2	2	2	2	1	1	1	2	1	1	2	1	1	1	2	2	2	3	2	2	2	2	2	2	1	1	1	2	1	1
P61750	P61750	9	3	3	ADP-ribosylation factor 4	Arf4	sp|P61750|ARF4_MOUSE ADP-ribosylation factor 4 OS=Mus musculus OX=10090 GN=Arf4 PE=1 SV=2	1	9	3	3	7	6	7	7	6	6	6	7	7	7	6	6	6	6	7	6	7	6	6	7	2	1	2	2	1	1	1	2	2	2	1	1	1	1	2	1	2	1
P61759	P61759	2	2	2	Prefoldin subunit 3	Vbp1	sp|P61759|PFD3_MOUSE Prefoldin subunit 3 OS=Mus musculus OX=10090 GN=Vbp1 PE=1 SV=2	1	2	2	2	2	2	2	2	2	2	1	2	2	2	2	2	2	2	2	2	1	2	2	1	2	2	2	2	2	2	1	2	2	2	2	2	2	2	2	2	1	2
P61922	P61922	22	22	22	4-aminobutyrate aminotransferase, mitochondrial	Abat	sp|P61922|GABT_MOUSE 4-aminobutyrate aminotransferase, mitochondrial OS=Mus musculus OX=10090 GN=Abat PE=1 SV=1	1	22	22	22	19	19	20	20	19	19	19	19	19	18	20	19	18	19	18	18	17	18	18	19	19	19	20	20	19	19	19	19	19	18	20	19	18	19	18	18	17	18
P61957	P61957	2	2	1	Small ubiquitin-related modifier 2	Sumo2	sp|P61957|SUMO2_MOUSE Small ubiquitin-related modifier 2 OS=Mus musculus OX=10090 GN=Sumo2 PE=1 SV=1	1	2	2	1	2	2	2	2	2	2	2	2	2	2	1	2	2	2	2	2	2	2	2	2	2	2	2	2	2	2	2	2	2	2	1	2	2	2	2	2	2	2
P61961	P61961	3	3	3	Ubiquitin-fold modifier 1	Ufm1	sp|P61961|UFM1_MOUSE Ubiquitin-fold modifier 1 OS=Mus musculus OX=10090 GN=Ufm1 PE=1 SV=1	1	3	3	3	3	2	3	3	3	3	3	3	3	3	2	3	3	2	3	3	3	3	3	3	3	2	3	3	3	3	3	3	3	3	2	3	3	2	3	3	3	3
P61967;Q9DB50	P61967	3;1	3;1	3;1	AP-1 complex subunit sigma-1A	Ap1s1	sp|P61967|AP1S1_MOUSE AP-1 complex subunit sigma-1A OS=Mus musculus OX=10090 GN=Ap1s1 PE=1 SV=1	2	3	3	3	3	3	3	2	1	2	0	3	1	3	3	2	2	2	1	2	2	3	3	2	3	3	3	2	1	2	0	3	1	3	3	2	2	2	1	2	2	3
P61971	P61971	3	3	3	Nuclear transport factor 2	Nutf2	sp|P61971|NTF2_MOUSE Nuclear transport factor 2 OS=Mus musculus OX=10090 GN=Nutf2 PE=1 SV=1	1	3	3	3	2	3	2	2	2	2	1	2	2	2	2	2	1	1	2	2	1	2	1	2	2	3	2	2	2	2	1	2	2	2	2	2	1	1	2	2	1	2
P61979	P61979	19	19	19	Heterogeneous nuclear ribonucleoprotein K	Hnrnpk	sp|P61979|HNRPK_MOUSE Heterogeneous nuclear ribonucleoprotein K OS=Mus musculus OX=10090 GN=Hnrnpk PE=1 SV=1	1	19	19	19	13	14	14	14	13	15	13	15	14	13	14	12	14	16	14	13	14	13	14	14	13	14	14	14	13	15	13	15	14	13	14	12	14	16	14	13	14	13
P61982;P61981;P48349;P48348;Q96299;Q9C5W6	P61982;P61981	13;13;2;2;1;1	8;8;0;0;0;0	7;7;0;0;0;0	14-3-3 protein gamma;14-3-3 protein gamma, N-terminally processed	Ywhag;YWHAG	sp|P61982|1433G_MOUSE 14-3-3 protein gamma OS=Mus musculus OX=10090 GN=Ywhag PE=1 SV=2;sp|P61981|1433G_HUMAN 14-3-3 protein gamma OS=Homo sapiens OX=9606 GN=YWHAG PE=1 SV=2	6	13	8	7	11	12	10	12	13	12	11	13	12	11	12	12	10	13	13	12	11	12	12	11	8	8	7	8	8	8	8	8	8	8	7	7	7	8	8	8	8	8
P62069;Q9D9M2	P62069;Q9D9M2	4;2	4;2	4;2	Ubiquitin carboxyl-terminal hydrolase 46;Ubiquitin carboxyl-terminal hydrolase 12	Usp46;Usp12	sp|P62069|UBP46_MOUSE Ubiquitin carboxyl-terminal hydrolase 46 OS=Mus musculus OX=10090 GN=Usp46 PE=1 SV=1;sp|Q9D9M2|UBP12_MOUSE Ubiquitin carboxyl-terminal hydrolase 12 OS=Mus musculus OX=10090 GN=Usp12 PE=2 SV=2	2	4	4	4	1	2	2	3	2	2	2	2	2	2	1	2	1	2	2	3	2	2	2	2	1	2	2	3	2	2	2	2	2	2	1	2	1	2	2	3	2	2
P62071	P62071	3	1	1	Ras-related protein R-Ras2	Rras2	sp|P62071|RRAS2_MOUSE Ras-related protein R-Ras2 OS=Mus musculus OX=10090 GN=Rras2 PE=1 SV=1	1	3	1	1	3	2	2	2	2	1	1	2	2	2	3	1	1	2	2	1	1	1	2	2	1	1	0	1	1	0	0	0	0	1	1	0	0	0	1	0	0	0
P62073	P62073	3	3	3	Mitochondrial import inner membrane translocase subunit Tim10	Timm10	sp|P62073|TIM10_MOUSE Mitochondrial import inner membrane translocase subunit Tim10 OS=Mus musculus OX=10090 GN=Timm10 PE=1 SV=1	1	3	3	3	3	3	2	3	2	3	3	3	3	3	2	3	2	2	3	3	3	3	3	3	3	3	2	3	2	3	3	3	3	3	2	3	2	2	3	3	3	3
P62075	P62075	3	3	3	Mitochondrial import inner membrane translocase subunit Tim13	Timm13	sp|P62075|TIM13_MOUSE Mitochondrial import inner membrane translocase subunit Tim13 OS=Mus musculus OX=10090 GN=Timm13 PE=1 SV=1	1	3	3	3	1	1	0	1	1	1	1	2	2	2	2	2	1	2	1	1	1	1	3	2	1	1	0	1	1	1	1	2	2	2	2	2	1	2	1	1	1	1
P62082	P62082	8	8	8	40S ribosomal protein S7	Rps7	sp|P62082|RS7_MOUSE Small ribosomal subunit protein eS7 OS=Mus musculus OX=10090 GN=Rps7 PE=1 SV=1	1	8	8	8	7	5	7	6	5	7	6	7	6	7	4	6	4	8	6	7	4	5	4	6	7	5	7	6	5	7	6	7	6	7	4	6	4	8	6	7	4	5
P62137;Q9M9W3;P48484;O82734;O82733;P48486;P48483	P62137	17;2;2;2;2;1;1	17;2;2;2;2;1;1	7;0;0;0;0;0;0	Serine/threonine-protein phosphatase PP1-alpha catalytic subunit	Ppp1ca	sp|P62137|PP1A_MOUSE Serine/threonine-protein phosphatase PP1-alpha catalytic subunit OS=Mus musculus OX=10090 GN=Ppp1ca PE=1 SV=1	7	17	17	7	13	13	12	10	12	14	13	12	13	14	12	12	11	15	13	13	13	12	11	11	13	13	12	10	12	14	13	12	13	14	12	12	11	15	13	13	13	12
P62141	P62141	16	7	6	Serine/threonine-protein phosphatase PP1-beta catalytic subunit	Ppp1cb	sp|P62141|PP1B_MOUSE Serine/threonine-protein phosphatase PP1-beta catalytic subunit OS=Mus musculus OX=10090 GN=Ppp1cb PE=1 SV=3	1	16	7	6	12	12	11	9	11	13	10	12	13	13	12	12	12	14	11	13	12	12	12	11	5	5	5	5	5	5	4	6	5	6	6	6	6	5	5	6	5	5
P62192;P48601;Q9SZD4;Q9SL67	P62192;P48601	11;6;2;2	11;6;2;2	11;6;2;2	26S protease regulatory subunit 4	Psmc1;Rpt2	sp|P62192|PRS4_MOUSE 26S proteasome regulatory subunit 4 OS=Mus musculus OX=10090 GN=Psmc1 PE=1 SV=1;sp|P48601|PRS4_DROME 26S proteasome regulatory subunit 4 OS=Drosophila melanogaster OX=7227 GN=Rpt2 PE=1 SV=2	4	11	11	11	5	8	7	5	6	5	6	6	8	9	3	5	5	8	6	5	4	5	5	5	5	8	7	5	6	5	6	6	8	9	3	5	5	8	6	5	4	5
P62196	P62196	17	17	13	26S protease regulatory subunit 8	Psmc5	sp|P62196|PRS8_MOUSE 26S proteasome regulatory subunit 8 OS=Mus musculus OX=10090 GN=Psmc5 PE=1 SV=1	1	17	17	13	15	13	15	14	14	11	9	12	12	14	11	15	8	9	10	12	9	11	14	12	15	13	15	14	14	11	9	12	12	14	11	15	8	9	10	12	9	11
P62242;Q9FIF3	P62242	10;2	10;2	10;2	40S ribosomal protein S8	Rps8	sp|P62242|RS8_MOUSE Small ribosomal subunit protein eS8 OS=Mus musculus OX=10090 GN=Rps8 PE=1 SV=2	2	10	10	10	9	8	9	10	9	9	9	9	10	9	9	8	8	9	10	10	9	9	9	9	9	8	9	10	9	9	9	9	10	9	9	8	8	9	10	10	9	9
P62245;Q9LX88;P42798	P62245	5;1;1	5;1;1	5;1;1	40S ribosomal protein S15a	Rps15a	sp|P62245|RS15A_MOUSE Small ribosomal subunit protein uS8 OS=Mus musculus OX=10090 GN=Rps15a PE=1 SV=2	3	5	5	5	5	5	4	4	4	4	5	4	5	4	4	4	5	5	5	5	3	5	5	4	5	5	4	4	4	4	5	4	5	4	4	4	5	5	5	5	3	5
P62259;P42644;Q01525;Q96300;P46077;P42643;P42645	P62259	23;4;4;4;4;4;4	23;4;4;4;4;4;4	21;2;2;2;2;2;2	14-3-3 protein epsilon	Ywhae	sp|P62259|1433E_MOUSE 14-3-3 protein epsilon OS=Mus musculus OX=10090 GN=Ywhae PE=1 SV=1	7	23	23	21	19	18	19	20	19	19	19	20	19	19	19	19	18	21	20	19	21	19	20	20	19	18	19	20	19	19	19	20	19	19	19	19	18	21	20	19	21	19
P62264;Q9SIH0;Q9CAX6;P42036	P62264;Q9SIH0;Q9CAX6;P42036	4;2;2;2	4;2;2;2	4;2;2;2	40S ribosomal protein S14;40S ribosomal protein S14-1;40S ribosomal protein S14-2;40S ribosomal protein S14-3	Rps14;RPS14A;RPS14B;RPS14C	sp|P62264|RS14_MOUSE Small ribosomal subunit protein uS11 OS=Mus musculus OX=10090 GN=Rps14 PE=1 SV=3;sp|Q9SIH0|RS141_ARATH Small ribosomal subunit protein uS11z OS=Arabidopsis thaliana OX=3702 GN=RPS14A PE=1 SV=1;sp|Q9CAX6|RS142_ARATH Small ribosomal subu	4	4	4	4	4	4	4	4	4	4	3	4	4	4	4	4	3	4	4	4	3	3	4	4	4	4	4	4	4	4	3	4	4	4	4	4	3	4	4	4	3	3
P62267;Q9SF35;P49201	P62267	3;1;1	3;1;1	3;1;1	40S ribosomal protein S23	Rps23	sp|P62267|RS23_MOUSE Small ribosomal subunit protein uS12 OS=Mus musculus OX=10090 GN=Rps23 PE=1 SV=3	3	3	3	3	2	3	3	3	3	3	2	3	1	3	3	3	3	3	3	3	3	2	3	3	2	3	3	3	3	3	2	3	1	3	3	3	3	3	3	3	3	2
P62270;P34788	P62270	10;1	10;1	10;1	40S ribosomal protein S18	Rps18	sp|P62270|RS18_MOUSE Small ribosomal subunit protein uS13 OS=Mus musculus OX=10090 GN=Rps18 PE=1 SV=3	2	10	10	10	7	7	7	9	7	7	7	8	7	7	7	7	7	10	8	8	7	7	7	7	7	7	7	9	7	7	7	8	7	7	7	7	7	10	8	8	7	7
P62274	P62274	2	2	2	40S ribosomal protein S29	Rps29	sp|P62274|RS29_MOUSE Small ribosomal subunit protein uS14 OS=Mus musculus OX=10090 GN=Rps29 PE=1 SV=2	1	2	2	2	2	2	2	2	1	1	1	2	2	2	1	1	1	2	2	1	1	1	1	1	2	2	2	2	1	1	1	2	2	2	1	1	1	2	2	1	1	1
P62281;P62280;P42733;O65569;P16181	P62281;P62280	10;10;1;1;1	10;10;1;1;1	10;10;1;1;1	40S ribosomal protein S11	Rps11;RPS11	sp|P62281|RS11_MOUSE Small ribosomal subunit protein uS17 OS=Mus musculus OX=10090 GN=Rps11 PE=1 SV=3;sp|P62280|RS11_HUMAN Small ribosomal subunit protein uS17 OS=Homo sapiens OX=9606 GN=RPS11 PE=1 SV=3	5	10	10	10	9	9	8	7	7	7	9	9	8	7	9	8	7	8	9	7	9	7	7	6	9	9	8	7	7	7	9	9	8	7	9	8	7	8	9	7	9	7
P62301;P59224;P59223	P62301	5;2;2	5;2;2	5;2;2	40S ribosomal protein S13	Rps13	sp|P62301|RS13_MOUSE Small ribosomal subunit protein uS15 OS=Mus musculus OX=10090 GN=Rps13 PE=1 SV=2	3	5	5	5	5	4	3	4	5	4	4	5	5	5	5	5	4	2	4	5	4	4	4	5	5	4	3	4	5	4	4	5	5	5	5	5	4	2	4	5	4	4
P62305	P62305	2	2	2	Small nuclear ribonucleoprotein E	Snrpe	sp|P62305|RUXE_MOUSE Small nuclear ribonucleoprotein E OS=Mus musculus OX=10090 GN=Snrpe PE=1 SV=1	1	2	2	2	1	1	1	1	1	1	1	1	2	1	1	1	1	1	1	1	1	1	1	1	1	1	1	1	1	1	1	1	2	1	1	1	1	1	1	1	1	1
P62307	P62307	2	2	2	Small nuclear ribonucleoprotein F	Snrpf	sp|P62307|RUXF_MOUSE Small nuclear ribonucleoprotein F OS=Mus musculus OX=10090 GN=Snrpf PE=1 SV=1	1	2	2	2	1	1	1	2	1	1	2	1	2	2	1	1	2	2	1	2	2	1	1	2	1	1	1	2	1	1	2	1	2	2	1	1	2	2	1	2	2	1
P62309	P62309	2	2	2	Small nuclear ribonucleoprotein G	Snrpg	sp|P62309|RUXG_MOUSE Small nuclear ribonucleoprotein G OS=Mus musculus OX=10090 GN=Snrpg PE=1 SV=1	1	2	2	2	1	1	1	1	0	0	1	0	0	0	1	1	0	2	1	1	1	0	0	0	1	1	1	1	0	0	1	0	0	0	1	1	0	2	1	1	1	0
P62315	P62315	2	2	2	Small nuclear ribonucleoprotein Sm D1	Snrpd1	sp|P62315|SMD1_MOUSE Small nuclear ribonucleoprotein Sm D1 OS=Mus musculus OX=10090 GN=Snrpd1 PE=1 SV=1	1	2	2	2	2	2	2	2	2	1	2	2	2	1	2	1	1	1	2	2	2	2	1	2	2	2	2	2	2	1	2	2	2	1	2	1	1	1	2	2	2	2
P62317	P62317	5	5	5	Small nuclear ribonucleoprotein Sm D2	Snrpd2	sp|P62317|SMD2_MOUSE Small nuclear ribonucleoprotein Sm D2 OS=Mus musculus OX=10090 GN=Snrpd2 PE=1 SV=1	1	5	5	5	2	2	3	3	3	4	0	3	3	3	1	2	1	5	1	3	2	2	1	3	2	2	3	3	3	4	0	3	3	3	1	2	1	5	1	3	2	2
P62320	P62320	3	3	3	Small nuclear ribonucleoprotein Sm D3	Snrpd3	sp|P62320|SMD3_MOUSE Small nuclear ribonucleoprotein Sm D3 OS=Mus musculus OX=10090 GN=Snrpd3 PE=1 SV=1	1	3	3	3	3	3	3	3	3	2	3	3	3	3	3	3	3	3	3	3	2	3	3	3	3	3	3	3	3	2	3	3	3	3	3	3	3	3	3	3	2	3
P62331	P62331	3	3	3	ADP-ribosylation factor 6	Arf6	sp|P62331|ARF6_MOUSE ADP-ribosylation factor 6 OS=Mus musculus OX=10090 GN=Arf6 PE=1 SV=2	1	3	3	3	2	3	2	2	3	2	2	2	2	2	3	2	2	2	2	3	3	3	2	3	2	3	2	2	3	2	2	2	2	2	3	2	2	2	2	3	3	3
P62334	P62334	11	11	9	26S protease regulatory subunit 10B	Psmc6	sp|P62334|PRS10_MOUSE 26S proteasome regulatory subunit 10B OS=Mus musculus OX=10090 GN=Psmc6 PE=1 SV=1	1	11	11	9	9	11	10	9	9	10	7	8	10	8	8	9	6	7	9	9	8	8	10	10	9	11	10	9	9	10	7	8	10	8	8	9	6	7	9	9	8	8
P62482;P62483;P63143	P62482;P62483	12;12;4	12;12;4	12;12;4	Voltage-gated potassium channel subunit beta-2	Kcnab2	sp|P62482|KCAB2_MOUSE Voltage-gated potassium channel subunit beta-2 OS=Mus musculus OX=10090 GN=Kcnab2 PE=1 SV=1;sp|P62483|KCAB2_RAT Voltage-gated potassium channel subunit beta-2 OS=Rattus norvegicus OX=10116 GN=Kcnab2 PE=1 SV=1	3	12	12	12	8	9	10	9	10	10	9	8	10	10	9	8	8	8	8	9	8	8	8	9	8	9	10	9	10	10	9	8	10	10	9	8	8	8	8	9	8	8
P62484	P62484	9	5	5	Abl interactor 2	Abi2	sp|P62484|ABI2_MOUSE Abl interactor 2 OS=Mus musculus OX=10090 GN=Abi2 PE=1 SV=1	1	9	5	5	8	7	9	9	8	8	8	8	8	9	9	8	6	7	8	9	5	6	9	8	4	3	5	5	4	4	4	4	4	5	5	4	3	3	4	5	2	2
Q8BWY3;P62495	Q8BWY3;P62495	4;4	4;4	4;4	Eukaryotic peptide chain release factor subunit 1	Etf1;ETF1	sp|Q8BWY3|ERF1_MOUSE Eukaryotic peptide chain release factor subunit 1 OS=Mus musculus OX=10090 GN=Etf1 PE=1 SV=4;sp|P62495|ERF1_HUMAN Eukaryotic peptide chain release factor subunit 1 OS=Homo sapiens OX=9606 GN=ETF1 PE=1 SV=3	2	4	4	4	4	2	3	1	2	2	1	1	3	4	2	2	0	1	3	2	1	2	3	2	4	2	3	1	2	2	1	1	3	4	2	2	0	1	3	2	1	2
P62627	P62627	4	4	4	Dynein light chain roadblock-type 1	Dynlrb1	sp|P62627|DLRB1_MOUSE Dynein light chain roadblock-type 1 OS=Mus musculus OX=10090 GN=Dynlrb1 PE=1 SV=3	1	4	4	4	4	4	4	4	4	4	3	4	4	4	4	4	4	4	3	4	2	4	4	4	4	4	4	4	4	4	3	4	4	4	4	4	4	4	3	4	2	4
P62631;Q05639	P62631;Q05639	16;15	8;7	8;7	Elongation factor 1-alpha 2	Eef1a2;EEF1A2	sp|P62631|EF1A2_MOUSE Elongation factor 1-alpha 2 OS=Mus musculus OX=10090 GN=Eef1a2 PE=1 SV=1;sp|Q05639|EF1A2_HUMAN Elongation factor 1-alpha 2 OS=Homo sapiens OX=9606 GN=EEF1A2 PE=1 SV=1	2	16	8	8	15	15	15	14	14	14	14	14	14	14	14	14	12	13	13	14	13	14	14	14	8	8	8	7	7	7	7	7	7	7	7	7	5	5	6	7	6	7
P62702;P47836	P62702;P47836	16;15	16;15	16;15	40S ribosomal protein S4, X isoform	Rps4x	sp|P62702|RS4X_MOUSE Small ribosomal subunit protein eS4 OS=Mus musculus OX=10090 GN=Rps4x PE=1 SV=2;sp|P47836|RS4_CHICK Small ribosomal subunit protein eS4 OS=Gallus gallus OX=9031 GN=RPS4 PE=2 SV=2	2	16	16	16	13	12	13	12	12	13	12	13	13	14	11	14	11	12	12	12	14	14	12	14	13	12	13	12	12	13	12	13	13	14	11	14	11	12	12	12	14	14
P62715;P48529;P48528;Q07099;Q07098;P97470;O04951;Q07100;P48578	P62715	11;1;1;1;1;1;1;1;1	11;1;1;1;1;1;1;1;1	2;0;0;0;0;0;0;0;0	Serine/threonine-protein phosphatase 2A catalytic subunit beta isoform	Ppp2cb	sp|P62715|PP2AB_MOUSE Serine/threonine-protein phosphatase 2A catalytic subunit beta isoform OS=Mus musculus OX=10090 GN=Ppp2cb PE=1 SV=1	9	11	11	2	11	9	11	11	11	11	10	11	10	11	11	11	10	11	11	11	10	10	11	11	11	9	11	11	11	11	10	11	10	11	11	11	10	11	11	11	10	10
P62717	P62717	5	5	5	60S ribosomal protein L18a	Rpl18a	sp|P62717|RL18A_MOUSE Large ribosomal subunit protein eL20 OS=Mus musculus OX=10090 GN=Rpl18a PE=1 SV=1	1	5	5	5	5	4	5	5	5	4	4	4	5	4	5	5	2	5	5	4	2	4	5	5	5	4	5	5	5	4	4	4	5	4	5	5	2	5	5	4	2	4
P62737;P63268	P62737;P63268	23;22	10;9	1;1	Actin, aortic smooth muscle;Actin, gamma-enteric smooth muscle	Acta2;Actg2	sp|P62737|ACTA_MOUSE Actin, aortic smooth muscle OS=Mus musculus OX=10090 GN=Acta2 PE=1 SV=1;sp|P63268|ACTH_MOUSE Actin, gamma-enteric smooth muscle OS=Mus musculus OX=10090 GN=Actg2 PE=1 SV=1	2	23	10	1	15	15	15	15	13	19	15	15	15	15	18	18	11	21	19	22	14	21	20	15	4	4	5	5	4	9	3	5	5	4	8	8	2	8	7	9	3	8
P62743	P62743	6	6	6	AP-2 complex subunit sigma	Ap2s1	sp|P62743|AP2S1_MOUSE AP-2 complex subunit sigma OS=Mus musculus OX=10090 GN=Ap2s1 PE=1 SV=1	1	6	6	6	6	5	6	5	5	6	5	5	5	5	5	4	4	5	5	5	6	5	5	5	6	5	6	5	5	6	5	5	5	5	5	4	4	5	5	5	6	5
P62746	P62746	7	5	5	Rho-related GTP-binding protein RhoB	Rhob	sp|P62746|RHOB_MOUSE Rho-related GTP-binding protein RhoB OS=Mus musculus OX=10090 GN=Rhob PE=1 SV=1	1	7	5	5	7	7	7	7	7	7	7	7	7	7	7	7	7	7	7	7	6	7	7	7	5	5	5	5	5	5	5	5	5	5	5	5	5	5	5	5	4	5
P62748	P62748	7	2	2	Hippocalcin-like protein 1	Hpcal1	sp|P62748|HPCL1_MOUSE Hippocalcin-like protein 1 OS=Mus musculus OX=10090 GN=Hpcal1 PE=1 SV=2	1	7	2	2	5	6	5	5	5	5	5	5	5	5	6	5	5	3	5	5	5	5	5	6	1	2	1	1	1	1	1	1	1	1	2	1	2	0	1	1	1	1
P62751	P62751	5	5	5	60S ribosomal protein L23a	Rpl23a	sp|P62751|RL23A_MOUSE Large ribosomal subunit protein uL23 OS=Mus musculus OX=10090 GN=Rpl23a PE=1 SV=1	1	5	5	5	4	5	5	4	4	5	5	4	4	4	4	4	3	2	4	5	3	3	3	4	4	5	5	4	4	5	5	4	4	4	4	4	3	2	4	5	3	3
P62754	P62754	4	4	4	40S ribosomal protein S6	Rps6	sp|P62754|RS6_MOUSE Small ribosomal subunit protein eS6 OS=Mus musculus OX=10090 GN=Rps6 PE=1 SV=1	1	4	4	4	4	4	4	4	3	4	4	4	4	4	4	3	4	4	4	4	4	4	4	4	4	4	4	4	3	4	4	4	4	4	4	3	4	4	4	4	4	4
P62761	P62761	12	12	8	Visinin-like protein 1	Vsnl1	sp|P62761|VISL1_MOUSE Visinin-like protein 1 OS=Mus musculus OX=10090 GN=Vsnl1 PE=1 SV=2	1	12	12	8	12	10	10	12	11	12	11	12	12	12	12	10	11	11	12	10	11	11	12	11	12	10	10	12	11	12	11	12	12	12	12	10	11	11	12	10	11	11
P62774	P62774	3	3	3	Myotrophin	Mtpn	sp|P62774|MTPN_MOUSE Myotrophin OS=Mus musculus OX=10090 GN=Mtpn PE=1 SV=2	1	3	3	3	3	3	3	3	1	3	3	2	2	3	2	3	2	2	3	3	2	3	2	3	3	3	3	3	1	3	3	2	2	3	2	3	2	2	3	3	2	3
P62805;P62806;P59259	P62805;P62806;P59259	10;10;7	10;10;7	10;10;7	Histone H4	HIST1H4A;Hist1h4a	sp|P62805|H4_HUMAN Histone H4 OS=Homo sapiens OX=9606 GN=H4C1 PE=1 SV=2;sp|P62806|H4_MOUSE Histone H4 OS=Mus musculus OX=10090 GN=H4c1 PE=1 SV=2;sp|P59259|H4_ARATH Histone H4 OS=Arabidopsis thaliana OX=3702 GN=At1g07660 PE=1 SV=2	3	10	10	10	10	10	10	10	10	10	9	10	10	10	9	10	8	9	10	10	9	9	10	10	10	10	10	10	10	10	9	10	10	10	9	10	8	9	10	10	9	9
P62812;P26048;Q8BHJ7	P62812	9;4;3	9;4;3	6;1;1	Gamma-aminobutyric acid receptor subunit alpha-1	Gabra1	sp|P62812|GBRA1_MOUSE Gamma-aminobutyric acid receptor subunit alpha-1 OS=Mus musculus OX=10090 GN=Gabra1 PE=1 SV=1	3	9	9	6	7	8	9	8	7	4	7	7	6	6	8	5	6	7	8	8	7	6	7	7	7	8	9	8	7	4	7	7	6	6	8	5	6	7	8	8	7	6
P62814;Q91YH6	P62814	24;6	24;6	22;5	V-type proton ATPase subunit B, brain isoform	Atp6v1b2	sp|P62814|VATB2_MOUSE V-type proton ATPase subunit B, brain isoform OS=Mus musculus OX=10090 GN=Atp6v1b2 PE=1 SV=1	2	24	24	22	20	23	22	19	22	20	22	20	23	22	19	20	21	22	23	23	21	23	21	22	20	23	22	19	22	20	22	20	23	22	19	20	21	22	23	23	21	23
P62821;Q8K386	P62821	10;1	10;1	7;0	Ras-related protein Rab-1A	Rab1A	sp|P62821|RAB1A_MOUSE Ras-related protein Rab-1A OS=Mus musculus OX=10090 GN=Rab1A PE=1 SV=3	2	10	10	7	9	9	10	9	10	9	8	9	10	9	10	9	8	8	9	9	8	9	9	9	9	9	10	9	10	9	8	9	10	9	10	9	8	8	9	9	8	9
P62823	P62823	8	6	5	Ras-related protein Rab-3C	Rab3c	sp|P62823|RAB3C_MOUSE Ras-related protein Rab-3C OS=Mus musculus OX=10090 GN=Rab3c PE=1 SV=1	1	8	6	5	8	8	8	8	8	8	8	8	8	8	8	8	8	8	8	8	8	8	8	8	6	6	6	6	6	6	6	6	6	6	6	6	6	6	6	6	6	6
P62827;Q61820;Q8H156;P41917;P41916	P62827	11;5;3;3;3	11;5;3;3;3	11;5;3;3;3	GTP-binding nuclear protein Ran	Ran	sp|P62827|RAN_MOUSE GTP-binding nuclear protein Ran OS=Mus musculus OX=10090 GN=Ran PE=1 SV=3	5	11	11	11	11	11	11	11	10	10	10	10	11	11	10	11	8	11	11	11	9	11	11	9	11	11	11	11	10	10	10	10	11	11	10	11	8	11	11	11	9	11
P62830;P49690	P62830	8;2	8;2	8;2	60S ribosomal protein L23	Rpl23	sp|P62830|RL23_MOUSE Large ribosomal subunit protein uL14 OS=Mus musculus OX=10090 GN=Rpl23 PE=1 SV=1	2	8	8	8	5	5	5	4	4	4	5	5	6	6	6	5	4	8	5	4	3	5	6	4	5	5	5	4	4	4	5	5	6	6	6	5	4	8	5	4	3	5
P62835	P62835	9	3	3	Ras-related protein Rap-1A	Rap1a	sp|P62835|RAP1A_MOUSE Ras-related protein Rap-1A OS=Mus musculus OX=10090 GN=Rap1a PE=1 SV=1	1	9	3	3	8	8	9	7	8	9	9	9	8	9	8	9	8	8	9	8	8	9	9	9	3	3	3	3	3	3	3	3	3	3	3	3	2	2	3	3	2	3
P62838	P62838	3	3	1	Ubiquitin-conjugating enzyme E2 D2	Ube2d2	sp|P62838|UB2D2_MOUSE Ubiquitin-conjugating enzyme E2 D2 OS=Mus musculus OX=10090 GN=Ube2d2 PE=1 SV=1	1	3	3	1	3	3	3	3	3	3	3	3	3	2	3	3	3	3	3	3	3	3	3	3	3	3	3	3	3	3	3	3	3	2	3	3	3	3	3	3	3	3
P62849	P62849	4	4	4	40S ribosomal protein S24	Rps24	sp|P62849|RS24_MOUSE Small ribosomal subunit protein eS24 OS=Mus musculus OX=10090 GN=Rps24 PE=1 SV=1	1	4	4	4	1	3	3	2	3	3	3	3	2	1	4	2	2	4	2	2	1	3	2	2	1	3	3	2	3	3	3	3	2	1	4	2	2	4	2	2	1	3
P62852	P62852	5	5	5	40S ribosomal protein S25	Rps25	sp|P62852|RS25_MOUSE Small ribosomal subunit protein eS25 OS=Mus musculus OX=10090 GN=Rps25 PE=1 SV=1	1	5	5	5	3	2	2	3	2	3	4	3	2	3	1	4	4	3	4	4	3	3	3	3	3	2	2	3	2	3	4	3	2	3	1	4	4	3	4	4	3	3
P62855	P62855	3	3	3	40S ribosomal protein S26	Rps26	sp|P62855|RS26_MOUSE Small ribosomal subunit protein eS26 OS=Mus musculus OX=10090 GN=Rps26 PE=1 SV=3	1	3	3	3	3	3	3	3	3	3	3	3	3	3	3	2	2	3	3	3	3	3	3	3	3	3	3	3	3	3	3	3	3	3	3	2	2	3	3	3	3	3
P62858;P34789	P62858;P34789	2;1	2;1	2;1	40S ribosomal protein S28;40S ribosomal protein S28-2	Rps28;RPS28C	sp|P62858|RS28_MOUSE Small ribosomal subunit protein eS28 OS=Mus musculus OX=10090 GN=Rps28 PE=1 SV=1;sp|P34789|RS282_ARATH Small ribosomal subunit protein eS28x OS=Arabidopsis thaliana OX=3702 GN=RPS28C PE=3 SV=1	2	2	2	2	2	2	2	2	2	2	2	2	2	2	2	2	2	2	2	2	2	2	2	2	2	2	2	2	2	2	2	2	2	2	2	2	2	2	2	2	2	2
P62867;P62862	P62867;P62862	2;2	2;2	2;2	40S ribosomal protein S30	Fau	sp|P62867|RS30_MUSSI Small ribosomal subunit protein eS30 OS=Mus spicilegus OX=10103 GN=Fau PE=3 SV=1;sp|P62862|RS30_MOUSE Ubiquitin-like FUBI-ribosomal protein eS30 fusion protein OS=Mus musculus OX=10090 GN=Fau PE=1 SV=2	2	2	2	2	2	2	2	2	2	1	2	2	2	2	2	2	2	2	2	2	2	2	2	2	2	2	2	2	2	1	2	2	2	2	2	2	2	2	2	2	2	2
P62869	P62869	8	8	8	Transcription elongation factor B polypeptide 2	Tceb2	sp|P62869|ELOB_MOUSE Elongin-B OS=Mus musculus OX=10090 GN=Elob PE=1 SV=1	1	8	8	8	7	7	7	7	7	7	8	8	7	7	7	7	7	7	8	7	7	7	7	7	7	7	7	7	7	7	8	8	7	7	7	7	7	7	8	7	7	7
P62874;REV__Q9ZR37	P62874	17;1	17;1	9;1	Guanine nucleotide-binding protein G(I)/G(S)/G(T) subunit beta-1	Gnb1	sp|P62874|GBB1_MOUSE Guanine nucleotide-binding protein G(I)/G(S)/G(T) subunit beta-1 OS=Mus musculus OX=10090 GN=Gnb1 PE=1 SV=3	2	17	17	9	13	13	13	13	13	14	12	13	13	12	13	12	12	17	16	13	12	13	13	14	13	13	13	13	13	14	12	13	13	12	13	12	12	17	16	13	12	13
P62880	P62880	16	8	5	Guanine nucleotide-binding protein G(I)/G(S)/G(T) subunit beta-2	Gnb2	sp|P62880|GBB2_MOUSE Guanine nucleotide-binding protein G(I)/G(S)/G(T) subunit beta-2 OS=Mus musculus OX=10090 GN=Gnb2 PE=1 SV=3	1	16	8	5	11	11	12	10	11	12	11	11	12	10	10	10	11	16	13	10	12	13	11	11	5	5	6	4	5	6	5	5	6	4	4	4	5	8	6	4	6	7
P62881	P62881	7	7	7	Guanine nucleotide-binding protein subunit beta-5	Gnb5	sp|P62881|GNB5_MOUSE Guanine nucleotide-binding protein subunit beta-5 OS=Mus musculus OX=10090 GN=Gnb5 PE=1 SV=1	1	7	7	7	6	6	6	6	6	6	5	6	5	6	6	5	5	6	6	7	5	6	6	7	6	6	6	6	6	6	5	6	5	6	6	5	5	6	6	7	5	6
P62889	P62889	5	5	5	60S ribosomal protein L30	Rpl30	sp|P62889|RL30_MOUSE Large ribosomal subunit protein eL30 OS=Mus musculus OX=10090 GN=Rpl30 PE=1 SV=2	1	5	5	5	4	5	5	4	4	4	4	4	4	5	4	5	4	4	4	5	5	5	4	4	4	5	5	4	4	4	4	4	4	5	4	5	4	4	4	5	5	5
P62898;P62897;CON__P62894;P00015;Q9T0G2;O23138	P62898;P62897	11;11;5;2;1;1	11;11;5;2;1;1	11;11;5;2;1;1	Cytochrome c, somatic	Cycs	sp|P62898|CYC_RAT Cytochrome c, somatic OS=Rattus norvegicus OX=10116 GN=Cycs PE=1 SV=2;sp|P62897|CYC_MOUSE Cytochrome c, somatic OS=Mus musculus OX=10090 GN=Cycs PE=1 SV=2	6	11	11	11	11	9	10	10	10	10	8	11	11	9	9	11	8	11	10	10	10	10	10	10	11	9	10	10	10	10	8	11	11	9	9	11	8	11	10	10	10	10
P62900	P62900	5	5	5	60S ribosomal protein L31	Rpl31	sp|P62900|RL31_MOUSE Large ribosomal subunit protein eL31 OS=Mus musculus OX=10090 GN=Rpl31 PE=1 SV=1	1	5	5	5	5	4	4	5	5	5	5	5	5	5	5	5	4	3	4	4	4	3	4	4	5	4	4	5	5	5	5	5	5	5	5	5	4	3	4	4	4	3
P62908;Q9FJA6;Q9M339;Q9SIP7	P62908	14;3;3;3	14;3;3;3	14;3;3;3	40S ribosomal protein S3	Rps3	sp|P62908|RS3_MOUSE Small ribosomal subunit protein uS3 OS=Mus musculus OX=10090 GN=Rps3 PE=1 SV=1	4	14	14	14	11	14	12	13	12	12	13	12	12	12	12	12	11	13	13	13	11	11	12	12	11	14	12	13	12	12	13	12	12	12	12	12	11	13	13	13	11	11
P62911;P17932	P62911	3;1	3;1	3;1	60S ribosomal protein L32	Rpl32	sp|P62911|RL32_MOUSE Large ribosomal subunit protein eL32 OS=Mus musculus OX=10090 GN=Rpl32 PE=1 SV=2	2	3	3	3	2	2	2	3	2	1	2	3	2	2	2	0	2	2	2	2	2	1	3	3	2	2	2	3	2	1	2	3	2	2	2	0	2	2	2	2	2	1
P62918;Q42064	P62918	4;1	4;1	4;1	60S ribosomal protein L8	Rpl8	sp|P62918|RL8_MOUSE Large ribosomal subunit protein uL2 OS=Mus musculus OX=10090 GN=Rpl8 PE=1 SV=2	2	4	4	4	3	4	3	2	3	3	3	3	4	2	4	3	3	3	3	2	3	3	3	3	3	4	3	2	3	3	3	3	4	2	4	3	3	3	3	2	3	3
P62962;CON__P02584	P62962;CON__P02584	8;5	8;5	8;5	Profilin-1	Pfn1	sp|P62962|PROF1_MOUSE Profilin-1 OS=Mus musculus OX=10090 GN=Pfn1 PE=1 SV=2;	2	8	8	8	8	8	8	7	8	8	8	8	8	8	8	7	8	8	8	8	7	7	8	8	8	8	8	7	8	8	8	8	8	8	8	7	8	8	8	8	7	7
P62983;P62984;P0CG49;P0CG50;Q8RUC6;Q9SHE7;P59271;P59233;P59232;B9DHA6;Q3E7K8;Q3E7T8;Q42202;Q1EC66;Q9FHQ6;P0CH32;Q8H159;P0CH33;Q39256	P62983;P62984;P0CG49;P0CG50	7;5;5;5;3;3;3;3;3;3;3;3;3;3;3;3;3;3;1	7;5;5;5;3;3;3;3;3;3;3;3;3;3;3;3;3;3;1	7;5;5;5;3;3;3;3;3;3;3;3;3;3;3;3;3;3;1	Ubiquitin-40S ribosomal protein S27a;Ubiquitin;40S ribosomal protein S27a;Ubiquitin-60S ribosomal protein L40;Ubiquitin;60S ribosomal protein L40;Polyubiquitin-B;Ubiquitin;Polyubiquitin-C;Ubiquitin;Ubiquitin-related 1;Ubiquitin-related 2	Rps27a;Uba52;Ubb;Ubc	sp|P62983|RS27A_MOUSE Ubiquitin-ribosomal protein eS31 fusion protein OS=Mus musculus OX=10090 GN=Rps27a PE=1 SV=2;sp|P62984|RL40_MOUSE Ubiquitin-ribosomal protein eL40 fusion protein OS=Mus musculus OX=10090 GN=Uba52 PE=1 SV=2;sp|P0CG49|UBB_MOUSE Polyubiq	19	7	7	7	6	6	5	6	6	5	6	6	6	6	6	6	4	7	7	7	5	6	7	6	6	6	5	6	6	5	6	6	6	6	6	6	4	7	7	7	5	6
P62996	P62996	5	5	4	Transformer-2 protein homolog beta	Tra2b	sp|P62996|TRA2B_MOUSE Transformer-2 protein homolog beta OS=Mus musculus OX=10090 GN=Tra2b PE=1 SV=1	1	5	5	4	5	2	3	4	3	4	2	3	4	4	3	4	4	4	2	3	2	4	4	4	5	2	3	4	3	4	2	3	4	4	3	4	4	4	2	3	2	4
P63001;Q05144	P63001;Q05144	10;5	10;5	4;1	Ras-related C3 botulinum toxin substrate 1;Ras-related C3 botulinum toxin substrate 2	Rac1;Rac2	sp|P63001|RAC1_MOUSE Ras-related C3 botulinum toxin substrate 1 OS=Mus musculus OX=10090 GN=Rac1 PE=1 SV=1;sp|Q05144|RAC2_MOUSE Ras-related C3 botulinum toxin substrate 2 OS=Mus musculus OX=10090 GN=Rac2 PE=1 SV=1	2	10	10	4	8	9	9	9	8	9	9	9	9	9	9	8	8	9	9	8	9	8	9	9	8	9	9	9	8	9	9	9	9	9	9	8	8	9	9	8	9	8
P63005	P63005	18	18	18	Platelet-activating factor acetylhydrolase IB subunit alpha	Pafah1b1	sp|P63005|LIS1_MOUSE Platelet-activating factor acetylhydrolase IB subunit beta OS=Mus musculus OX=10090 GN=Pafah1b1 PE=1 SV=2	1	18	18	18	16	17	17	18	17	17	17	18	17	17	17	15	16	17	17	17	15	17	17	17	16	17	17	18	17	17	17	18	17	17	17	15	16	17	17	17	15	17
P63011	P63011	8	8	5	Ras-related protein Rab-3A	Rab3a	sp|P63011|RAB3A_MOUSE Ras-related protein Rab-3A OS=Mus musculus OX=10090 GN=Rab3a PE=1 SV=1	1	8	8	5	8	8	8	8	8	8	8	8	8	8	8	8	8	8	8	8	8	8	8	8	8	8	8	8	8	8	8	8	8	8	8	8	8	8	8	8	8	8
P63017;P11142	P63017;P11142	35;32	35;32	23;20	Heat shock cognate 71 kDa protein	Hspa8;HSPA8	sp|P63017|HSP7C_MOUSE Heat shock cognate 71 kDa protein OS=Mus musculus OX=10090 GN=Hspa8 PE=1 SV=1;sp|P11142|HSP7C_HUMAN Heat shock cognate 71 kDa protein OS=Homo sapiens OX=9606 GN=HSPA8 PE=1 SV=1	2	35	35	23	31	29	30	29	30	30	29	32	29	30	29	29	32	32	30	30	30	31	32	30	31	29	30	29	30	30	29	32	29	30	29	29	32	32	30	30	30	31
P63028	P63028	4	4	4	Translationally-controlled tumor protein	Tpt1	sp|P63028|TCTP_MOUSE Translationally-controlled tumor protein OS=Mus musculus OX=10090 GN=Tpt1 PE=1 SV=1	1	4	4	4	3	2	2	3	2	3	3	3	2	3	2	3	3	3	3	3	3	3	3	3	3	2	2	3	2	3	3	3	2	3	2	3	3	3	3	3	3	3
P63030	P63030	3	3	3	Mitochondrial pyruvate carrier 1	Mpc1	sp|P63030|MPC1_MOUSE Mitochondrial pyruvate carrier 1 OS=Mus musculus OX=10090 GN=Mpc1 PE=1 SV=1	1	3	3	3	3	3	3	3	3	3	2	3	2	2	3	3	2	3	2	3	3	3	2	3	3	3	3	3	3	3	2	3	2	2	3	3	2	3	2	3	3	3
P63037	P63037	7	7	7	DnaJ homolog subfamily A member 1	Dnaja1	sp|P63037|DNJA1_MOUSE DnaJ homolog subfamily A member 1 OS=Mus musculus OX=10090 GN=Dnaja1 PE=1 SV=1	1	7	7	7	4	6	6	5	5	5	3	7	6	4	4	3	5	4	6	6	4	5	4	4	4	6	6	5	5	5	3	7	6	4	4	3	5	4	6	6	4	5
P63038;Q93ZM7	P63038	37;2	37;2	37;2	60 kDa heat shock protein, mitochondrial	Hspd1	sp|P63038|CH60_MOUSE 60 kDa heat shock protein, mitochondrial OS=Mus musculus OX=10090 GN=Hspd1 PE=1 SV=1	2	37	37	37	32	33	29	32	32	34	28	30	33	32	30	33	27	29	32	30	29	33	34	31	32	33	29	32	32	34	28	30	33	32	30	33	27	29	32	30	29	33
P63040	P63040	5	3	3	Complexin-1	Cplx1	sp|P63040|CPLX1_MOUSE Complexin-1 OS=Mus musculus OX=10090 GN=Cplx1 PE=1 SV=1	1	5	3	3	5	5	4	5	5	5	5	4	5	5	5	5	4	4	5	5	5	5	5	5	3	3	2	3	3	3	3	2	3	3	3	3	2	2	3	3	3	3
P63044;P63024	P63044;P63024	5;3	5;3	4;2	Vesicle-associated membrane protein 2;Vesicle-associated membrane protein 3	Vamp2;Vamp3	sp|P63044|VAMP2_MOUSE Vesicle-associated membrane protein 2 OS=Mus musculus OX=10090 GN=Vamp2 PE=1 SV=2;sp|P63024|VAMP3_MOUSE Vesicle-associated membrane protein 3 OS=Mus musculus OX=10090 GN=Vamp3 PE=1 SV=1	2	5	5	4	3	4	4	2	4	4	4	4	3	4	4	3	4	4	4	4	4	4	4	3	3	4	4	2	4	4	4	4	3	4	4	3	4	4	4	4	4	4
P63046;Q9BR01	P63046;Q9BR01	6;5	6;5	6;5	Sulfotransferase 4A1	Sult4a1;SULT4A1	sp|P63046|ST4A1_MOUSE Sulfotransferase 4A1 OS=Mus musculus OX=10090 GN=Sult4a1 PE=1 SV=1;sp|Q9BR01|ST4A1_HUMAN Sulfotransferase 4A1 OS=Homo sapiens OX=9606 GN=SULT4A1 PE=1 SV=2	2	6	6	6	5	4	5	4	4	4	4	5	6	6	3	4	5	4	5	4	5	3	5	4	5	4	5	4	4	4	4	5	6	6	3	4	5	4	5	4	5	3
P63073	P63073	4	4	4	Eukaryotic translation initiation factor 4E	Eif4e	sp|P63073|IF4E_MOUSE Eukaryotic translation initiation factor 4E OS=Mus musculus OX=10090 GN=Eif4e PE=1 SV=1	1	4	4	4	3	2	2	3	3	4	4	4	3	3	3	3	3	4	2	3	4	4	4	3	3	2	2	3	3	4	4	4	3	3	3	3	3	4	2	3	4	4
P63080;P28472	P63080;P28472	9;8	9;8	5;4	Gamma-aminobutyric acid receptor subunit beta-3	Gabrb3;GABRB3	sp|P63080|GBRB3_MOUSE Gamma-aminobutyric acid receptor subunit beta-3 OS=Mus musculus OX=10090 GN=Gabrb3 PE=1 SV=1;sp|P28472|GBRB3_HUMAN Gamma-aminobutyric acid receptor subunit beta-3 OS=Homo sapiens OX=9606 GN=GABRB3 PE=1 SV=1	2	9	9	5	6	5	8	8	7	8	7	7	7	8	9	5	3	5	8	7	6	7	6	6	6	5	8	8	7	8	7	7	7	8	9	5	3	5	8	7	6	7
P63085;P63086;P26696	P63085;P63086;P26696	18;18;12	18;18;12	15;15;9	Mitogen-activated protein kinase 1	Mapk1;mapk1	sp|P63085|MK01_MOUSE Mitogen-activated protein kinase 1 OS=Mus musculus OX=10090 GN=Mapk1 PE=1 SV=3;sp|P63086|MK01_RAT Mitogen-activated protein kinase 1 OS=Rattus norvegicus OX=10116 GN=Mapk1 PE=1 SV=3;sp|P26696|MK01_XENLA Mitogen-activated protein kinase	3	18	18	15	14	16	17	12	14	14	13	11	14	15	13	16	11	14	16	16	12	15	17	15	14	16	17	12	14	14	13	11	14	15	13	16	11	14	16	16	12	15
P63087;P48485;P48482;P30366	P63087	13;3;3;3	2;0;0;0	2;0;0;0	Serine/threonine-protein phosphatase PP1-gamma catalytic subunit	Ppp1cc	sp|P63087|PP1G_MOUSE Serine/threonine-protein phosphatase PP1-gamma catalytic subunit OS=Mus musculus OX=10090 GN=Ppp1cc PE=1 SV=1	4	13	2	2	11	11	10	8	10	11	10	10	11	11	10	10	9	12	10	11	11	10	9	9	2	2	2	2	2	2	2	2	2	2	2	2	1	2	2	2	2	2
Q6R0H7;P63094;Q8CGK7	Q6R0H7;P63094	10;10;3	9;9;2	9;9;2	Guanine nucleotide-binding protein G(s) subunit alpha isoforms XLas;Guanine nucleotide-binding protein G(s) subunit alpha isoforms short	Gnas	sp|Q6R0H7|GNAS1_MOUSE Guanine nucleotide-binding protein G(s) subunit alpha isoforms XLas OS=Mus musculus OX=10090 GN=Gnas PE=1 SV=1;sp|P63094|GNAS2_MOUSE Guanine nucleotide-binding protein G(s) subunit alpha isoforms short OS=Mus musculus OX=10090 GN=Gnas	3	10	9	9	8	7	9	8	7	6	8	8	9	8	8	7	8	10	8	8	7	8	9	5	7	6	8	7	6	5	7	7	8	7	7	6	7	9	7	7	6	7
P63101;P63102;P63104	P63101;P63102;P63104	18;18;17	14;14;13	13;13;12	14-3-3 protein zeta/delta	Ywhaz;YWHAZ	sp|P63101|1433Z_MOUSE 14-3-3 protein zeta/delta OS=Mus musculus OX=10090 GN=Ywhaz PE=1 SV=1;sp|P63102|1433Z_RAT 14-3-3 protein zeta/delta OS=Rattus norvegicus OX=10116 GN=Ywhaz PE=1 SV=1;sp|P63104|1433Z_HUMAN 14-3-3 protein zeta/delta OS=Homo sapiens OX=96	3	18	14	13	14	17	15	15	16	16	14	16	15	15	16	17	16	18	18	17	15	16	16	15	12	14	13	12	12	13	12	12	12	13	12	13	14	14	14	14	13	13
P63115	P63115	2	2	2	Asc-type amino acid transporter 1	Slc7a10	sp|P63115|AAA1_MOUSE Asc-type amino acid transporter 1 OS=Mus musculus OX=10090 GN=Slc7a10 PE=1 SV=1	1	2	2	2	1	1	1	2	1	1	1	1	1	2	0	2	2	1	2	2	2	0	2	2	1	1	1	2	1	1	1	1	1	2	0	2	2	1	2	2	2	0
P63137	P63137	6	2	1	Gamma-aminobutyric acid receptor subunit beta-2	Gabrb2	sp|P63137|GBRB2_MOUSE Gamma-aminobutyric acid receptor subunit beta-2 OS=Mus musculus OX=10090 GN=Gabrb2 PE=1 SV=2	1	6	2	1	5	4	6	6	6	6	6	6	6	6	6	5	3	5	6	6	6	6	5	6	1	2	2	2	2	2	2	2	2	2	2	2	1	2	2	2	2	2
P63168	P63168	3	1	1	Dynein light chain 1, cytoplasmic	Dynll1	sp|P63168|DYL1_MOUSE Dynein light chain 1, cytoplasmic OS=Mus musculus OX=10090 GN=Dynll1 PE=1 SV=1	1	3	1	1	3	3	3	3	3	3	2	3	3	3	3	3	2	3	3	3	3	3	3	3	1	1	1	1	1	1	1	1	1	1	1	1	1	1	1	1	1	1
Q9WTX5;P63208	Q9WTX5;P63208	7;7	7;7	7;7	S-phase kinase-associated protein 1	Skp1;SKP1	sp|Q9WTX5|SKP1_MOUSE S-phase kinase-associated protein 1 OS=Mus musculus OX=10090 GN=Skp1 PE=1 SV=3;sp|P63208|SKP1_HUMAN S-phase kinase-associated protein 1 OS=Homo sapiens OX=9606 GN=SKP1 PE=1 SV=2	2	7	7	7	5	5	5	4	3	5	4	5	5	5	4	6	3	2	5	5	4	5	6	7	5	5	5	4	3	5	4	5	5	5	4	6	3	2	5	5	4	5
P63213	P63213	5	5	5	Guanine nucleotide-binding protein G(I)/G(S)/G(O) subunit gamma-2	Gng2	sp|P63213|GBG2_MOUSE Guanine nucleotide-binding protein G(I)/G(S)/G(O) subunit gamma-2 OS=Mus musculus OX=10090 GN=Gng2 PE=1 SV=2	1	5	5	5	4	4	4	4	4	4	4	4	4	4	4	4	4	5	4	4	3	4	4	4	4	4	4	4	4	4	4	4	4	4	4	4	4	5	4	4	3	4
P63216	P63216	3	3	3	Guanine nucleotide-binding protein G(I)/G(S)/G(O) subunit gamma-3	Gng3	sp|P63216|GBG3_MOUSE Guanine nucleotide-binding protein G(I)/G(S)/G(O) subunit gamma-3 OS=Mus musculus OX=10090 GN=Gng3 PE=1 SV=1	1	3	3	3	3	3	3	3	3	3	3	3	3	3	3	3	3	3	3	2	3	3	3	3	3	3	3	3	3	3	3	3	3	3	3	3	3	3	3	2	3	3
P63242;Q8BGY2	P63242;Q8BGY2	8;6	8;6	8;6	Eukaryotic translation initiation factor 5A-1;Eukaryotic translation initiation factor 5A-2	Eif5a;Eif5a2	sp|P63242|IF5A1_MOUSE Eukaryotic translation initiation factor 5A-1 OS=Mus musculus OX=10090 GN=Eif5a PE=1 SV=2;sp|Q8BGY2|IF5A2_MOUSE Eukaryotic translation initiation factor 5A-2 OS=Mus musculus OX=10090 GN=Eif5a2 PE=1 SV=3	2	8	8	8	8	8	7	7	7	7	7	8	7	7	8	7	7	7	7	8	6	8	8	6	8	8	7	7	7	7	7	8	7	7	8	7	7	7	7	8	6	8
P63258;P63260	P63258;P63260	26;26	26;26	1;1	Actin, cytoplasmic 2;Actin, cytoplasmic 2, N-terminally processed	Actg1	sp|P63258|ACTG_BOVIN Actin, cytoplasmic 2 OS=Bos taurus OX=9913 GN=ACTG1 PE=1 SV=1;sp|P63260|ACTG_MOUSE Actin, cytoplasmic 2 OS=Mus musculus OX=10090 GN=Actg1 PE=1 SV=1	2	26	26	1	21	21	20	20	19	21	22	20	21	21	20	20	19	26	23	23	21	23	23	22	21	21	20	20	19	21	22	20	21	21	20	20	19	26	23	23	21	23
P63276	P63276	4	4	4	40S ribosomal protein S17	Rps17	sp|P63276|RS17_MOUSE Small ribosomal subunit protein eS17 OS=Mus musculus OX=10090 GN=Rps17 PE=1 SV=2	1	4	4	4	4	4	3	4	2	4	4	4	4	3	4	3	3	3	4	3	3	4	3	3	4	4	3	4	2	4	4	4	4	3	4	3	3	3	4	3	3	4
P63280	P63280	3	3	3	SUMO-conjugating enzyme UBC9	Ube2i	sp|P63280|UBC9_MOUSE SUMO-conjugating enzyme UBC9 OS=Mus musculus OX=10090 GN=Ube2i PE=1 SV=1	1	3	3	3	1	1	1	1	1	2	1	1	2	1	1	1	1	1	1	1	1	1	1	1	1	1	1	1	1	2	1	1	2	1	1	1	1	1	1	1	1	1
P63318	P63318	35	35	32	Protein kinase C gamma type	Prkcg	sp|P63318|KPCG_MOUSE Protein kinase C gamma type OS=Mus musculus OX=10090 GN=Prkcg PE=1 SV=1	1	35	35	32	31	30	29	29	28	28	29	30	30	31	28	30	28	32	29	29	26	30	28	31	31	30	29	29	28	28	29	30	30	31	28	30	28	32	29	29	26	30
P63321	P63321	7	7	3	Ras-related protein Ral-A	Rala	sp|P63321|RALA_MOUSE Ras-related protein Ral-A OS=Mus musculus OX=10090 GN=Rala PE=1 SV=1	1	7	7	3	5	5	5	5	5	4	5	5	5	5	4	5	5	7	5	5	5	5	5	5	5	5	5	5	5	4	5	5	5	5	4	5	5	7	5	5	5	5
P63323	P63323	7	7	7	40S ribosomal protein S12	Rps12	sp|P63323|RS12_MOUSE Small ribosomal subunit protein eS12 OS=Mus musculus OX=10090 GN=Rps12 PE=1 SV=3	1	7	7	7	6	7	5	6	6	5	5	6	6	4	6	5	5	6	6	5	5	6	7	5	6	7	5	6	6	5	5	6	6	4	6	5	5	6	6	5	5	6
P63325	P63325	3	3	3	40S ribosomal protein S10	Rps10	sp|P63325|RS10_MOUSE Small ribosomal subunit protein eS10 OS=Mus musculus OX=10090 GN=Rps10 PE=1 SV=1	1	3	3	3	2	2	2	2	2	2	2	2	2	2	2	2	2	3	2	2	2	2	2	2	2	2	2	2	2	2	2	2	2	2	2	2	2	3	2	2	2	2
P63328;P48455	P63328	18;3	18;3	11;0	Serine/threonine-protein phosphatase 2B catalytic subunit alpha isoform	Ppp3ca	sp|P63328|PP2BA_MOUSE Protein phosphatase 3 catalytic subunit alpha OS=Mus musculus OX=10090 GN=Ppp3ca PE=1 SV=1	2	18	18	11	13	14	14	13	13	14	13	13	15	14	13	13	12	18	14	15	11	13	13	15	13	14	14	13	13	14	13	13	15	14	13	13	12	18	14	15	11	13
P63330	P63330	10	1	1	Serine/threonine-protein phosphatase 2A catalytic subunit alpha isoform	Ppp2ca	sp|P63330|PP2AA_MOUSE Serine/threonine-protein phosphatase 2A catalytic subunit alpha isoform OS=Mus musculus OX=10090 GN=Ppp2ca PE=1 SV=1	1	10	1	1	10	9	10	10	10	10	10	10	10	10	10	10	10	10	10	10	10	10	10	10	1	1	1	1	1	1	1	1	1	1	1	1	1	1	1	1	1	1
P67778	P67778	13	13	13	Prohibitin	Phb	sp|P67778|PHB1_MOUSE Prohibitin 1 OS=Mus musculus OX=10090 GN=Phb1 PE=1 SV=1	1	13	13	13	13	12	12	12	12	13	12	13	13	13	13	13	13	11	12	13	12	12	12	13	13	12	12	12	12	13	12	13	13	13	13	13	13	11	12	13	12	12
P67871;P67870	P67871;P67870	6;6	6;6	6;6	Casein kinase II subunit beta	Csnk2b;CSNK2B	sp|P67871|CSK2B_MOUSE Casein kinase II subunit beta OS=Mus musculus OX=10090 GN=Csnk2b PE=1 SV=1;sp|P67870|CSK2B_HUMAN Casein kinase II subunit beta OS=Homo sapiens OX=9606 GN=CSNK2B PE=1 SV=1	2	6	6	6	6	5	6	6	6	5	6	6	5	6	5	6	2	4	6	4	5	3	5	5	6	5	6	6	6	5	6	6	5	6	5	6	2	4	6	4	5	3
P67984	P67984	2	2	2	60S ribosomal protein L22	Rpl22	sp|P67984|RL22_MOUSE Large ribosomal subunit protein eL22 OS=Mus musculus OX=10090 GN=Rpl22 PE=1 SV=2	1	2	2	2	2	2	2	2	1	2	1	2	2	2	2	2	2	2	2	1	1	2	2	2	2	2	2	2	1	2	1	2	2	2	2	2	2	2	2	1	1	2
P68037	P68037	5	5	5	Ubiquitin-conjugating enzyme E2 L3	Ube2l3	sp|P68037|UB2L3_MOUSE Ubiquitin-conjugating enzyme E2 L3 OS=Mus musculus OX=10090 GN=Ube2l3 PE=1 SV=1	1	5	5	5	5	4	4	5	4	5	5	5	5	5	4	5	5	5	5	5	5	5	5	5	5	4	4	5	4	5	5	5	5	5	4	5	5	5	5	5	5	5
P68040	P68040	14	14	14	Guanine nucleotide-binding protein subunit beta-2-like 1;Guanine nucleotide-binding protein subunit beta-2-like 1, N-terminally processed	Gnb2l1	sp|P68040|RACK1_MOUSE Small ribosomal subunit protein RACK1 OS=Mus musculus OX=10090 GN=Rack1 PE=1 SV=3	1	14	14	14	14	10	11	11	12	14	10	10	12	12	11	12	10	11	12	13	11	12	12	12	14	10	11	11	12	14	10	10	12	12	11	12	10	11	12	13	11	12
P68181	P68181	6	6	3	cAMP-dependent protein kinase catalytic subunit beta	Prkacb	sp|P68181|KAPCB_MOUSE cAMP-dependent protein kinase catalytic subunit beta OS=Mus musculus OX=10090 GN=Prkacb PE=1 SV=2	1	6	6	3	5	6	5	6	5	6	5	6	6	5	5	6	3	5	6	6	5	5	6	5	5	6	5	6	5	6	5	6	6	5	5	6	3	5	6	6	5	5
P68254;P27348	P68254;P27348	13;9	10;6	10;6	14-3-3 protein theta	Ywhaq;YWHAQ	sp|P68254|1433T_MOUSE 14-3-3 protein theta OS=Mus musculus OX=10090 GN=Ywhaq PE=1 SV=1;sp|P27348|1433T_HUMAN 14-3-3 protein theta OS=Homo sapiens OX=9606 GN=YWHAQ PE=1 SV=1	2	13	10	10	12	13	11	12	12	12	12	12	11	12	11	12	11	13	11	12	10	13	12	13	9	10	8	9	9	9	9	9	8	9	8	9	8	10	8	9	7	10
P68368	P68368	19	5	4	Tubulin alpha-4A chain	Tuba4a	sp|P68368|TBA4A_MOUSE Tubulin alpha-4A chain OS=Mus musculus OX=10090 GN=Tuba4a PE=1 SV=1	1	19	5	4	18	18	17	17	16	18	16	16	17	17	15	16	17	17	17	17	17	17	17	16	5	5	5	5	4	5	5	4	4	5	4	4	5	4	4	5	4	5
P68372	P68372	29	11	1	Tubulin beta-4B chain	Tubb4b	sp|P68372|TBB4B_MOUSE Tubulin beta-4B chain OS=Mus musculus OX=10090 GN=Tubb4b PE=1 SV=1	1	29	11	1	22	22	22	22	22	21	21	22	22	22	22	22	21	28	23	22	22	21	23	22	7	7	7	7	7	7	7	7	7	7	7	7	7	11	7	7	7	7
P68404	P68404	27	25	18	Protein kinase C beta type	Prkcb	sp|P68404|KPCB_MOUSE Protein kinase C beta type OS=Mus musculus OX=10090 GN=Prkcb PE=1 SV=4	1	27	25	18	19	18	22	20	21	18	16	22	20	19	18	19	18	22	19	21	17	19	22	16	17	16	20	18	19	17	14	20	18	17	16	17	16	20	17	19	15	17
P68510	P68510	19	17	14	14-3-3 protein eta	Ywhah	sp|P68510|1433F_MOUSE 14-3-3 protein eta OS=Mus musculus OX=10090 GN=Ywhah PE=1 SV=2	1	19	17	14	14	15	13	15	15	15	13	16	15	14	16	16	13	18	16	15	14	15	15	14	12	13	11	13	13	13	11	14	13	12	14	14	11	16	14	13	12	13
P70168	P70168	18	18	18	Importin subunit beta-1	Kpnb1	sp|P70168|IMB1_MOUSE Importin subunit beta-1 OS=Mus musculus OX=10090 GN=Kpnb1 PE=1 SV=2	1	18	18	18	12	12	15	15	14	10	13	15	12	13	12	12	9	10	13	13	13	15	13	15	12	12	15	15	14	10	13	15	12	13	12	12	9	10	13	13	13	15
P70175	P70175	23	20	20	Disks large homolog 3	Dlg3	sp|P70175|DLG3_MOUSE Disks large homolog 3 OS=Mus musculus OX=10090 GN=Dlg3 PE=1 SV=1	1	23	20	20	21	18	20	18	17	20	17	18	15	17	19	16	15	18	20	19	17	19	21	19	18	15	17	15	15	17	14	15	13	15	17	14	13	17	17	16	14	17
P70195	P70195	3	3	3	Proteasome subunit beta type-7	Psmb7	sp|P70195|PSB7_MOUSE Proteasome subunit beta type-7 OS=Mus musculus OX=10090 GN=Psmb7 PE=1 SV=1	1	3	3	3	3	2	2	2	1	2	2	2	1	2	1	2	2	2	3	2	2	3	2	2	3	2	2	2	1	2	2	2	1	2	1	2	2	2	3	2	2	3
P70202	P70202	4	4	3	Latexin	Lxn	sp|P70202|LXN_MOUSE Latexin OS=Mus musculus OX=10090 GN=Lxn PE=1 SV=2	1	4	4	3	2	2	2	3	2	3	2	3	3	3	3	2	2	2	3	2	3	3	3	3	2	2	2	3	2	3	2	3	3	3	3	2	2	2	3	2	3	3
P70206	P70206	12	8	8	Plexin-A1	Plxna1	sp|P70206|PLXA1_MOUSE Plexin-A1 OS=Mus musculus OX=10090 GN=Plxna1 PE=1 SV=1	1	12	8	8	7	8	10	5	9	8	8	6	7	8	9	8	6	3	9	8	6	3	7	6	4	5	6	3	6	4	4	3	4	4	5	4	4	2	5	4	3	2
P70232	P70232	4	4	4	Neural cell adhesion molecule L1-like protein;Processed neural cell adhesion molecule L1-like protein	Chl1	sp|P70232|NCHL1_MOUSE Neural cell adhesion molecule L1-like protein OS=Mus musculus OX=10090 GN=Chl1 PE=1 SV=2	1	4	4	4	2	2	3	2	1	3	0	2	2	2	2	1	0	1	1	2	0	1	2	2	2	2	3	2	1	3	0	2	2	2	2	1	0	1	1	2	0	1
P70236;O09110	P70236;O09110	2;1	2;1	2;1	Dual specificity mitogen-activated protein kinase kinase 6;Dual specificity mitogen-activated protein kinase kinase 3	Map2k6;Map2k3	sp|P70236|MP2K6_MOUSE Dual specificity mitogen-activated protein kinase kinase 6 OS=Mus musculus OX=10090 GN=Map2k6 PE=1 SV=1;sp|O09110|MP2K3_MOUSE Dual specificity mitogen-activated protein kinase kinase 3 OS=Mus musculus OX=10090 GN=Map2k3 PE=1 SV=2	2	2	2	2	1	1	1	2	1	0	0	0	1	1	1	1	0	0	1	2	0	0	1	0	1	1	1	2	1	0	0	0	1	1	1	1	0	0	1	2	0	0
P70280	P70280	3	3	3	Vesicle-associated membrane protein 7	Vamp7	sp|P70280|VAMP7_MOUSE Vesicle-associated membrane protein 7 OS=Mus musculus OX=10090 GN=Vamp7 PE=1 SV=1	1	3	3	3	0	1	0	1	0	0	1	1	1	0	0	1	0	2	0	1	1	0	0	2	0	1	0	1	0	0	1	1	1	0	0	1	0	2	0	1	1	0
P70288;O09106	P70288;O09106	3;2	3;2	3;2	Histone deacetylase 2;Histone deacetylase 1	Hdac2;Hdac1	sp|P70288|HDAC2_MOUSE Histone deacetylase 2 OS=Mus musculus OX=10090 GN=Hdac2 PE=1 SV=1;sp|O09106|HDAC1_MOUSE Histone deacetylase 1 OS=Mus musculus OX=10090 GN=Hdac1 PE=1 SV=1	2	3	3	3	1	1	2	2	1	2	1	2	1	2	1	1	0	2	2	1	0	1	1	2	1	1	2	2	1	2	1	2	1	2	1	1	0	2	2	1	0	1
P70290	P70290	3	3	3	55 kDa erythrocyte membrane protein	Mpp1	sp|P70290|EM55_MOUSE 55 kDa erythrocyte membrane protein OS=Mus musculus OX=10090 GN=Mpp1 PE=1 SV=1	1	3	3	3	3	2	2	2	2	3	2	2	3	3	3	3	1	3	3	2	3	2	2	2	3	2	2	2	2	3	2	2	3	3	3	3	1	3	3	2	3	2
P70296;Q8VIN1	P70296	14;1	14;1	14;1	Phosphatidylethanolamine-binding protein 1;Hippocampal cholinergic neurostimulating peptide	Pebp1	sp|P70296|PEBP1_MOUSE Phosphatidylethanolamine-binding protein 1 OS=Mus musculus OX=10090 GN=Pebp1 PE=1 SV=3	2	14	14	14	13	14	14	13	13	13	13	14	14	14	13	13	12	10	14	14	13	11	13	12	13	14	14	13	13	13	13	14	14	14	13	13	12	10	14	14	13	11
P70297;O88811	P70297	5;2	5;2	5;2	Signal transducing adapter molecule 1	Stam	sp|P70297|STAM1_MOUSE Signal transducing adapter molecule 1 OS=Mus musculus OX=10090 GN=Stam PE=1 SV=3	2	5	5	5	5	5	5	5	3	5	4	5	4	4	5	4	2	3	3	4	4	5	5	4	5	5	5	5	3	5	4	5	4	4	5	4	2	3	3	4	4	5
P70318;P52912	P70318;P52912	2;1	2;1	2;1	Nucleolysin TIAR;Nucleolysin TIA-1	Tial1;Tia1	sp|P70318|TIAR_MOUSE Nucleolysin TIAR OS=Mus musculus OX=10090 GN=Tial1 PE=1 SV=1;sp|P52912|TIA1_MOUSE Cytotoxic granule associated RNA binding protein TIA1 OS=Mus musculus OX=10090 GN=Tia1 PE=1 SV=1	2	2	2	2	1	1	1	1	1	1	0	1	1	1	2	1	0	1	1	1	1	0	1	1	1	1	1	1	1	1	0	1	1	1	2	1	0	1	1	1	1	0
P70333	P70333	10	4	4	Heterogeneous nuclear ribonucleoprotein H2	Hnrnph2	sp|P70333|HNRH2_MOUSE Heterogeneous nuclear ribonucleoprotein H2 OS=Mus musculus OX=10090 GN=Hnrnph2 PE=1 SV=1	1	10	4	4	8	9	8	7	9	6	7	7	8	9	8	9	7	8	8	8	7	8	7	6	3	3	2	2	3	1	1	2	3	4	3	3	1	3	2	2	2	2
P70335	P70335	4	1	1	Rho-associated protein kinase 1	Rock1	sp|P70335|ROCK1_MOUSE Rho-associated protein kinase 1 OS=Mus musculus OX=10090 GN=Rock1 PE=1 SV=1	1	4	1	1	4	3	4	4	4	3	4	4	3	4	4	3	3	3	4	4	4	3	4	3	1	0	1	1	1	1	1	1	0	1	1	0	0	0	1	1	1	1
P70336	P70336	28	28	25	Rho-associated protein kinase 2	Rock2	sp|P70336|ROCK2_MOUSE Rho-associated protein kinase 2 OS=Mus musculus OX=10090 GN=Rock2 PE=1 SV=1	1	28	28	25	20	22	23	22	18	16	17	23	22	25	20	21	12	17	24	23	15	17	18	23	20	22	23	22	18	16	17	23	22	25	20	21	12	17	24	23	15	17
P70349	P70349	7	7	7	Histidine triad nucleotide-binding protein 1	Hint1	sp|P70349|HINT1_MOUSE Adenosine 5-monophosphoramidase HINT1 OS=Mus musculus OX=10090 GN=Hint1 PE=1 SV=3	1	7	7	7	6	6	6	6	6	6	6	6	6	6	6	6	4	6	6	6	6	6	6	6	6	6	6	6	6	6	6	6	6	6	6	6	4	6	6	6	6	6
P70362	P70362	3	3	3	Ubiquitin fusion degradation protein 1 homolog	Ufd1l	sp|P70362|UFD1_MOUSE Ubiquitin recognition factor in ER-associated degradation protein 1 OS=Mus musculus OX=10090 GN=Ufd1 PE=1 SV=2	1	3	3	3	1	1	2	2	1	3	0	1	1	0	1	2	0	1	1	1	1	1	1	2	1	1	2	2	1	3	0	1	1	0	1	2	0	1	1	1	1	1
P70372	P70372	8	8	3	ELAV-like protein 1	Elavl1	sp|P70372|ELAV1_MOUSE ELAV-like protein 1 OS=Mus musculus OX=10090 GN=Elavl1 PE=1 SV=2	1	8	8	3	7	6	4	8	7	7	6	8	7	7	7	6	5	6	6	6	6	7	8	8	7	6	4	8	7	7	6	8	7	7	7	6	5	6	6	6	6	7
P70398;O00507	P70398	16;6	16;6	16;6	Probable ubiquitin carboxyl-terminal hydrolase FAF-X	Usp9x	sp|P70398|USP9X_MOUSE Probable ubiquitin carboxyl-terminal hydrolase FAF-X OS=Mus musculus OX=10090 GN=Usp9x PE=1 SV=2	2	16	16	16	15	13	14	15	12	11	8	11	10	14	14	13	7	9	13	14	9	11	14	12	15	13	14	15	12	11	8	11	10	14	14	13	7	9	13	14	9	11
P70404;P51553;P41565	P70404;P51553;P41565	16;15;15	16;15;15	16;15;15	Isocitrate dehydrogenase [NAD] subunit gamma 1, mitochondrial;Isocitrate dehydrogenase [NAD] subunit gamma, mitochondrial	Idh3g;IDH3G	sp|P70404|IDHG1_MOUSE Isocitrate dehydrogenase [NAD] subunit gamma 1, mitochondrial OS=Mus musculus OX=10090 GN=Idh3g PE=1 SV=1;sp|P51553|IDH3G_HUMAN Isocitrate dehydrogenase [NAD] subunit gamma, mitochondrial OS=Homo sapiens OX=9606 GN=IDH3G PE=1 SV=1;sp|	3	16	16	16	14	14	13	13	14	13	12	13	14	14	14	12	12	15	12	13	14	13	14	13	14	14	13	13	14	13	12	13	14	14	14	12	12	15	12	13	14	13
P70414	P70414	14	14	14	Sodium/calcium exchanger 1	Slc8a1	sp|P70414|NAC1_MOUSE Sodium/calcium exchanger 1 OS=Mus musculus OX=10090 GN=Slc8a1 PE=1 SV=1	1	14	14	14	12	13	14	12	12	12	13	13	14	13	13	13	11	10	13	13	13	11	13	12	12	13	14	12	12	12	13	13	14	13	13	13	11	10	13	13	13	11
P70429	P70429	2	2	2	Ena/VASP-like protein	Evl	sp|P70429|EVL_MOUSE Ena/VASP-like protein OS=Mus musculus OX=10090 GN=Evl PE=1 SV=2	1	2	2	2	1	0	1	1	2	1	1	0	2	1	0	0	0	0	0	1	0	0	0	1	1	0	1	1	2	1	1	0	2	1	0	0	0	0	0	1	0	0
P70441	P70441	11	11	11	Na(+)/H(+) exchange regulatory cofactor NHE-RF1	Slc9a3r1	sp|P70441|NHRF1_MOUSE Na(+)/H(+) exchange regulatory cofactor NHE-RF1 OS=Mus musculus OX=10090 GN=Nherf1 PE=1 SV=3	1	11	11	11	8	8	8	8	8	8	8	7	8	9	8	8	8	7	8	9	6	9	9	9	8	8	8	8	8	8	8	7	8	9	8	8	8	7	8	9	6	9
P70663	P70663	6	6	6	SPARC-like protein 1	Sparcl1	sp|P70663|SPRL1_MOUSE SPARC-like protein 1 OS=Mus musculus OX=10090 GN=Sparcl1 PE=1 SV=3	1	6	6	6	3	3	6	3	5	3	3	3	4	3	6	3	2	1	3	3	2	3	3	3	3	3	6	3	5	3	3	3	4	3	6	3	2	1	3	3	2	3
Q60817;P70670	Q60817;P70670	4;4	4;4	4;4	Nascent polypeptide-associated complex subunit alpha;Nascent polypeptide-associated complex subunit alpha, muscle-specific form	Naca	sp|Q60817|NACA_MOUSE Nascent polypeptide-associated complex subunit alpha OS=Mus musculus OX=10090 GN=Naca PE=1 SV=1;sp|P70670|NACAM_MOUSE Nascent polypeptide-associated complex subunit alpha, muscle-specific form OS=Mus musculus OX=10090 GN=Naca PE=1 SV=2	2	4	4	4	4	3	4	3	2	4	4	3	3	3	3	3	2	2	2	3	3	4	3	3	4	3	4	3	2	4	4	3	3	3	3	3	2	2	2	3	3	4
P70699	P70699	2	2	2	Lysosomal alpha-glucosidase	Gaa	sp|P70699|LYAG_MOUSE Lysosomal alpha-glucosidase OS=Mus musculus OX=10090 GN=Gaa PE=1 SV=2	1	2	2	2	2	1	2	2	1	2	1	2	2	2	1	2	1	1	2	2	1	2	2	1	2	1	2	2	1	2	1	2	2	2	1	2	1	1	2	2	1	2
P70704;Q148W0	P70704	28;1	28;1	28;1	Phospholipid-transporting ATPase IA	Atp8a1	sp|P70704|AT8A1_MOUSE Phospholipid-transporting ATPase IA OS=Mus musculus OX=10090 GN=Atp8a1 PE=1 SV=2	2	28	28	28	21	17	20	20	23	20	20	21	23	23	20	18	14	16	22	19	20	22	22	20	21	17	20	20	23	20	20	21	23	23	20	18	14	16	22	19	20	22
P80313;Q9SF16	P80313	18;1	18;1	18;1	T-complex protein 1 subunit eta	Cct7	sp|P80313|TCPH_MOUSE T-complex protein 1 subunit eta OS=Mus musculus OX=10090 GN=Cct7 PE=1 SV=1	2	18	18	18	15	14	16	15	14	16	13	15	16	15	14	15	12	15	14	15	15	15	14	14	15	14	16	15	14	16	13	15	16	15	14	15	12	15	14	15	15	15
P80314;P78371	P80314;P78371	27;17	27;17	27;17	T-complex protein 1 subunit beta	Cct2;CCT2	sp|P80314|TCPB_MOUSE T-complex protein 1 subunit beta OS=Mus musculus OX=10090 GN=Cct2 PE=1 SV=4;sp|P78371|TCPB_HUMAN T-complex protein 1 subunit beta OS=Homo sapiens OX=9606 GN=CCT2 PE=1 SV=4	2	27	27	27	22	22	25	20	26	24	25	22	26	21	21	22	18	22	23	23	20	25	21	24	22	22	25	20	26	24	25	22	26	21	21	22	18	22	23	23	20	25
P80315	P80315	23	23	23	T-complex protein 1 subunit delta	Cct4	sp|P80315|TCPD_MOUSE T-complex protein 1 subunit delta OS=Mus musculus OX=10090 GN=Cct4 PE=1 SV=3	1	23	23	23	21	17	17	20	18	19	19	20	19	20	19	19	18	16	19	21	17	21	18	20	21	17	17	20	18	19	19	20	19	20	19	19	18	16	19	21	17	21
P80316	P80316	21	21	21	T-complex protein 1 subunit epsilon	Cct5	sp|P80316|TCPE_MOUSE T-complex protein 1 subunit epsilon OS=Mus musculus OX=10090 GN=Cct5 PE=1 SV=1	1	21	21	21	17	15	18	18	18	18	16	17	18	17	16	16	13	15	15	18	14	15	14	17	17	15	18	18	18	18	16	17	18	17	16	16	13	15	15	18	14	15
P80317;Q61390	P80317	18;5	18;5	18;5	T-complex protein 1 subunit zeta	Cct6a	sp|P80317|TCPZ_MOUSE T-complex protein 1 subunit zeta OS=Mus musculus OX=10090 GN=Cct6a PE=1 SV=3	2	18	18	18	16	16	15	15	15	16	16	16	15	15	15	16	15	16	15	16	15	14	16	16	16	16	15	15	15	16	16	16	15	15	15	16	15	16	15	16	15	14
P80318;P54408	P80318	27;1	27;1	27;1	T-complex protein 1 subunit gamma	Cct3	sp|P80318|TCPG_MOUSE T-complex protein 1 subunit gamma OS=Mus musculus OX=10090 GN=Cct3 PE=1 SV=1	2	27	27	27	19	23	21	21	23	20	20	21	23	23	19	23	22	16	22	20	22	20	21	21	19	23	21	21	23	20	20	21	23	23	19	23	22	16	22	20	22	20
P80560	P80560	4	4	4	Receptor-type tyrosine-protein phosphatase N2	Ptprn2	sp|P80560|PTPR2_MOUSE Receptor-type tyrosine-protein phosphatase N2 OS=Mus musculus OX=10090 GN=Ptprn2 PE=1 SV=2	1	4	4	4	4	3	4	4	3	2	1	3	4	4	4	3	2	2	4	4	2	3	4	3	4	3	4	4	3	2	1	3	4	4	4	3	2	2	4	4	2	3
Q9Z0N1;P81795;P41091;C9WPN6;Q9Z0N2;Q2VIR3	Q9Z0N1;P81795;P41091	3;3;2;1;1;1	3;3;2;1;1;1	3;3;2;1;1;1	Eukaryotic translation initiation factor 2 subunit 3, X-linked;Eukaryotic translation initiation factor 2 subunit 3	Eif2s3x;Eif2s3;EIF2S3	sp|Q9Z0N1|IF2G_MOUSE Eukaryotic translation initiation factor 2 subunit 3, X-linked OS=Mus musculus OX=10090 GN=Eif2s3x PE=1 SV=2;sp|P81795|IF2G_RAT Eukaryotic translation initiation factor 2 subunit 3, X-linked OS=Rattus norvegicus OX=10116 GN=Eif2s3 PE=1	6	3	3	3	3	1	2	3	0	2	2	3	1	1	1	2	0	3	3	3	2	3	2	3	3	1	2	3	0	2	2	3	1	1	1	2	0	3	3	3	2	3
P83483;P83484;Q9C5A9	P83483;P83484;Q9C5A9	4;4;4	1;1;1	1;1;1	ATP synthase subunit beta-1, mitochondrial;ATP synthase subunit beta-2, mitochondrial;ATP synthase subunit beta-3, mitochondrial		sp|P83483|ATPBM_ARATH ATP synthase subunit beta-1, mitochondrial OS=Arabidopsis thaliana OX=3702 GN=At5g08670 PE=1 SV=1;sp|P83484|ATPBN_ARATH ATP synthase subunit beta-2, mitochondrial OS=Arabidopsis thaliana OX=3702 GN=At5g08690 PE=1 SV=1;sp|Q9C5A9|ATPBO_	3	4	1	1	4	4	4	4	4	4	4	4	4	4	4	4	4	4	4	4	4	4	4	4	1	1	1	1	1	1	1	1	1	1	1	1	1	1	1	1	1	1
P83510	P83510	11	2	2	Traf2 and NCK-interacting protein kinase	Tnik	sp|P83510|TNIK_MOUSE Traf2 and NCK-interacting protein kinase OS=Mus musculus OX=10090 GN=Tnik PE=1 SV=2	1	11	2	2	7	9	8	9	9	7	8	8	7	8	9	9	7	6	10	9	8	7	5	9	1	1	1	1	1	1	1	1	0	0	2	1	1	0	2	1	0	0
Q8VCK3;P83887	Q8VCK3;P83887	2;2	2;2	2;2	Tubulin gamma-2 chain;Tubulin gamma-1 chain	Tubg2;Tubg1	sp|Q8VCK3|TBG2_MOUSE Tubulin gamma-2 chain OS=Mus musculus OX=10090 GN=Tubg2 PE=1 SV=1;sp|P83887|TBG1_MOUSE Tubulin gamma-1 chain OS=Mus musculus OX=10090 GN=Tubg1 PE=1 SV=1	2	2	2	2	2	2	2	1	0	2	1	2	2	2	2	2	0	2	2	2	0	1	2	2	2	2	2	1	0	2	1	2	2	2	2	2	0	2	2	2	0	1
P83940	P83940	5	5	5	Transcription elongation factor B polypeptide 1	Tceb1	sp|P83940|ELOC_MOUSE Elongin-C OS=Mus musculus OX=10090 GN=Eloc PE=1 SV=1	1	5	5	5	4	5	5	3	4	4	3	4	4	5	4	5	3	1	4	4	4	4	4	4	4	5	5	3	4	4	3	4	4	5	4	5	3	1	4	4	4	4
P84075;P84074	P84075;P84074	9;9	9;9	3;3	Neuron-specific calcium-binding protein hippocalcin	Hpca;HPCA	sp|P84075|HPCA_MOUSE Neuron-specific calcium-binding protein hippocalcin OS=Mus musculus OX=10090 GN=Hpca PE=1 SV=2;sp|P84074|HPCA_HUMAN Neuron-specific calcium-binding protein hippocalcin OS=Homo sapiens OX=9606 GN=HPCA PE=1 SV=2	2	9	9	3	8	8	8	8	8	8	8	8	8	8	7	8	7	5	8	8	8	8	8	8	8	8	8	8	8	8	8	8	8	8	7	8	7	5	8	8	8	8
P84084	P84084	12	6	5	ADP-ribosylation factor 5	Arf5	sp|P84084|ARF5_MOUSE ADP-ribosylation factor 5 OS=Mus musculus OX=10090 GN=Arf5 PE=1 SV=2	1	12	6	5	10	10	10	10	10	10	10	10	10	10	10	10	10	11	10	10	10	9	9	11	5	5	5	5	5	5	5	5	5	5	5	5	5	6	5	5	5	4
P84086	P84086	8	8	6	Complexin-2	Cplx2	sp|P84086|CPLX2_MOUSE Complexin-2 OS=Mus musculus OX=10090 GN=Cplx2 PE=1 SV=1	1	8	8	6	8	7	8	8	8	8	8	8	8	8	8	8	8	7	8	8	7	8	8	8	8	7	8	8	8	8	8	8	8	8	8	8	8	7	8	8	7	8
P84091	P84091	22	22	22	AP-2 complex subunit mu	Ap2m1	sp|P84091|AP2M1_MOUSE AP-2 complex subunit mu OS=Mus musculus OX=10090 GN=Ap2m1 PE=1 SV=1	1	22	22	22	18	17	18	20	17	19	20	19	18	19	17	18	19	20	19	19	21	20	20	20	18	17	18	20	17	19	20	19	18	19	17	18	19	20	19	19	21	20
P84096;Q8R527;Q9ER71	P84096	10;1;1	9;0;0	9;0;0	Rho-related GTP-binding protein RhoG	Rhog	sp|P84096|RHOG_MOUSE Rho-related GTP-binding protein RhoG OS=Mus musculus OX=10090 GN=Rhog PE=1 SV=1	3	10	9	9	7	8	8	7	6	7	7	8	6	7	7	6	5	8	6	7	7	6	7	6	6	7	7	6	5	6	6	7	5	6	6	5	4	7	5	6	6	5
P84099	P84099	4	4	4	60S ribosomal protein L19	Rpl19	sp|P84099|RL19_MOUSE Large ribosomal subunit protein eL19 OS=Mus musculus OX=10090 GN=Rpl19 PE=1 SV=1	1	4	4	4	3	3	4	3	4	4	4	4	3	4	4	4	2	4	4	4	2	3	4	4	3	3	4	3	4	4	4	4	3	4	4	4	2	4	4	4	2	3
P84104	P84104	6	6	5	Serine/arginine-rich splicing factor 3	Srsf3	sp|P84104|SRSF3_MOUSE Serine/arginine-rich splicing factor 3 OS=Mus musculus OX=10090 GN=Srsf3 PE=1 SV=1	1	6	6	5	4	5	4	3	4	4	4	3	4	3	5	3	3	4	5	4	3	3	5	3	4	5	4	3	4	4	4	3	4	3	5	3	3	4	5	4	3	3
P85094	P85094	3	3	3	Isochorismatase domain-containing protein 2A, mitochondrial	Isoc2a	sp|P85094|ISC2A_MOUSE Isochorismatase domain-containing protein 2A OS=Mus musculus OX=10090 GN=Isoc2a PE=1 SV=1	1	3	3	3	1	2	2	1	2	2	2	1	2	2	1	0	1	2	2	2	1	0	3	1	1	2	2	1	2	2	2	1	2	2	1	0	1	2	2	2	1	0
P92549	P92549	7	2	2	ATP synthase subunit alpha, mitochondrial	ATPA	sp|P92549|ATPAM_ARATH ATP synthase subunit alpha, mitochondrial OS=Arabidopsis thaliana OX=3702 GN=ATPA PE=1 SV=3	1	7	2	2	7	6	7	6	6	6	4	7	5	7	7	6	7	4	6	7	5	7	6	6	2	2	2	1	1	1	0	2	0	2	2	2	2	0	2	2	0	2
P97300	P97300	9	9	9	Neuroplastin	Nptn	sp|P97300|NPTN_MOUSE Neuroplastin OS=Mus musculus OX=10090 GN=Nptn PE=1 SV=3	1	9	9	9	9	9	8	9	8	9	9	8	9	9	8	9	8	9	9	9	9	8	8	7	9	9	8	9	8	9	9	8	9	9	8	9	8	9	9	9	9	8
P97315	P97315	10	10	10	Cysteine and glycine-rich protein 1	Csrp1	sp|P97315|CSRP1_MOUSE Cysteine and glycine-rich protein 1 OS=Mus musculus OX=10090 GN=Csrp1 PE=1 SV=3	1	10	10	10	8	10	10	8	9	8	8	9	10	8	8	9	7	7	8	9	7	8	8	8	8	10	10	8	9	8	8	9	10	8	8	9	7	7	8	9	7	8
P97351	P97351	10	10	10	40S ribosomal protein S3a	Rps3a	sp|P97351|RS3A_MOUSE Small ribosomal subunit protein eS1 OS=Mus musculus OX=10090 GN=Rps3a PE=1 SV=3	1	10	10	10	9	6	5	7	7	6	6	8	7	8	8	7	8	8	9	9	8	7	9	9	9	6	5	7	7	6	6	8	7	8	8	7	8	8	9	9	8	7
P97352;Q99584	P97352	3;1	3;1	3;1	Protein S100-A13	S100a13	sp|P97352|S10AD_MOUSE Protein S100-A13 OS=Mus musculus OX=10090 GN=S100a13 PE=1 SV=1	2	3	3	3	3	3	2	2	2	2	2	1	2	2	0	2	2	2	2	3	2	3	3	2	3	3	2	2	2	2	2	1	2	2	0	2	2	2	2	3	2	3
P97355	P97355	8	8	8	Spermine synthase	Sms	sp|P97355|SPSY_MOUSE Spermine synthase OS=Mus musculus OX=10090 GN=Sms PE=1 SV=1	1	8	8	8	6	3	4	6	4	4	5	5	4	5	5	5	4	3	6	5	6	5	6	7	6	3	4	6	4	4	5	5	4	5	5	5	4	3	6	5	6	5
P97370	P97370	6	6	6	Sodium/potassium-transporting ATPase subunit beta-3	Atp1b3	sp|P97370|AT1B3_MOUSE Sodium/potassium-transporting ATPase subunit beta-3 OS=Mus musculus OX=10090 GN=Atp1b3 PE=1 SV=1	1	6	6	6	4	4	3	5	4	4	5	4	5	4	5	4	3	3	4	4	4	4	5	5	4	4	3	5	4	4	5	4	5	4	5	4	3	3	4	4	4	4
P97371;Q06323	P97371;Q06323	6;5	6;5	6;5	Proteasome activator complex subunit 1	Psme1;PSME1	sp|P97371|PSME1_MOUSE Proteasome activator complex subunit 1 OS=Mus musculus OX=10090 GN=Psme1 PE=1 SV=2;sp|Q06323|PSME1_HUMAN Proteasome activator complex subunit 1 OS=Homo sapiens OX=9606 GN=PSME1 PE=1 SV=1	2	6	6	6	5	4	4	4	5	5	3	2	5	5	4	6	4	0	5	3	3	3	5	5	5	4	4	4	5	5	3	2	5	5	4	6	4	0	5	3	3	3
P97379	P97379	9	9	9	Ras GTPase-activating protein-binding protein 2	G3bp2	sp|P97379|G3BP2_MOUSE Ras GTPase-activating protein-binding protein 2 OS=Mus musculus OX=10090 GN=G3bp2 PE=1 SV=2	1	9	9	9	6	6	5	5	5	6	5	6	7	7	5	6	3	5	5	5	6	4	6	5	6	6	5	5	5	6	5	6	7	7	5	6	3	5	5	5	6	4
P97384	P97384	8	8	8	Annexin A11	Anxa11	sp|P97384|ANX11_MOUSE Annexin A11 OS=Mus musculus OX=10090 GN=Anxa11 PE=1 SV=2	1	8	8	8	5	3	3	4	7	4	5	6	4	5	5	2	4	4	3	4	3	3	2	3	5	3	3	4	7	4	5	6	4	5	5	2	4	4	3	4	3	3
P97390	P97390	5	5	5	Vacuolar protein sorting-associated protein 45	Vps45	sp|P97390|VPS45_MOUSE Vacuolar protein sorting-associated protein 45 OS=Mus musculus OX=10090 GN=Vps45 PE=1 SV=1	1	5	5	5	4	3	4	4	4	4	4	4	3	3	2	3	2	2	4	4	2	3	4	5	4	3	4	4	4	4	4	4	3	3	2	3	2	2	4	4	2	3
P97427	P97427	26	23	21	Dihydropyrimidinase-related protein 1	Crmp1	sp|P97427|DPYL1_MOUSE Dihydropyrimidinase-related protein 1 OS=Mus musculus OX=10090 GN=Crmp1 PE=1 SV=1	1	26	23	21	24	25	25	23	25	23	24	24	26	24	24	23	20	22	24	24	23	23	24	23	21	22	22	20	22	20	21	21	23	21	21	20	17	19	21	21	20	20
P97441	P97441	6	6	6	Zinc transporter 3	Slc30a3	sp|P97441|ZNT3_MOUSE Probable proton-coupled zinc antiporter SLC30A3 OS=Mus musculus OX=10090 GN=Slc30a3 PE=1 SV=1	1	6	6	6	5	5	6	4	4	5	4	5	4	5	6	4	5	5	5	5	5	6	5	5	5	5	6	4	4	5	4	5	4	5	6	4	5	5	5	5	5	6
P97445	P97445	3	1	1	Voltage-dependent P/Q-type calcium channel subunit alpha-1A	Cacna1a	sp|P97445|CAC1A_MOUSE Voltage-dependent P/Q-type calcium channel subunit alpha-1A OS=Mus musculus OX=10090 GN=Cacna1a PE=1 SV=2	1	3	1	1	3	1	1	1	1	1	2	1	1	2	1	1	1	1	1	1	3	1	1	2	1	0	0	0	0	0	1	0	0	1	0	0	0	0	0	0	1	0
P97447;Q9WUH4	P97447;Q9WUH4	8;6	8;6	8;6	Four and a half LIM domains protein 1	Fhl1	sp|P97447|FHL1_MOUSE Four and a half LIM domains protein 1 OS=Mus musculus OX=10090 GN=Fhl1 PE=1 SV=3;sp|Q9WUH4|FHL1_RAT Four and a half LIM domains protein 1 OS=Rattus norvegicus OX=10116 GN=Fhl1 PE=2 SV=1	2	8	8	8	7	7	7	8	6	8	8	8	6	6	6	8	1	8	7	7	6	6	6	8	7	7	7	8	6	8	8	8	6	6	6	8	1	8	7	7	6	6
P97450	P97450	3	3	3	ATP synthase-coupling factor 6, mitochondrial	Atp5j	sp|P97450|ATP5J_MOUSE ATP synthase-coupling factor 6, mitochondrial OS=Mus musculus OX=10090 GN=Atp5pf PE=1 SV=1	1	3	3	3	3	2	1	1	2	3	1	1	1	1	1	2	1	0	2	2	1	2	2	2	3	2	1	1	2	3	1	1	1	1	1	2	1	0	2	2	1	2
P97461;Q9ZUT9;P51427	P97461	8;3;3	8;3;3	8;3;3	40S ribosomal protein S5;40S ribosomal protein S5, N-terminally processed	Rps5	sp|P97461|RS5_MOUSE Small ribosomal subunit protein uS7 OS=Mus musculus OX=10090 GN=Rps5 PE=1 SV=4	3	8	8	8	8	7	7	7	8	7	7	5	7	6	7	6	4	8	7	7	5	6	8	6	8	7	7	7	8	7	7	5	7	6	7	6	4	8	7	7	5	6
Q63619;Q99807;P97478	Q63619;Q99807;P97478	2;2;2	2;2;2	2;2;2	5-demethoxyubiquinone hydroxylase, mitochondrial	Coq7;COQ7	sp|Q63619|COQ7_RAT 5-demethoxyubiquinone hydroxylase, mitochondrial (Fragment) OS=Rattus norvegicus OX=10116 GN=Coq7 PE=2 SV=3;sp|Q99807|COQ7_HUMAN 5-demethoxyubiquinone hydroxylase, mitochondrial OS=Homo sapiens OX=9606 GN=COQ7 PE=1 SV=3;sp|P97478|COQ7_MO	3	2	2	2	1	2	1	2	1	1	2	2	1	1	0	1	0	1	1	2	0	2	2	2	1	2	1	2	1	1	2	2	1	1	0	1	0	1	1	2	0	2
P97492	P97492	10	10	10	Regulator of G-protein signaling 14	Rgs14	sp|P97492|RGS14_MOUSE Regulator of G-protein signaling 14 OS=Mus musculus OX=10090 GN=Rgs14 PE=1 SV=2	1	10	10	10	6	8	8	7	7	8	7	7	8	7	8	5	5	4	7	8	7	8	8	7	6	8	8	7	7	8	7	7	8	7	8	5	5	4	7	8	7	8
P97493	P97493	3	3	3	Thioredoxin, mitochondrial	Txn2	sp|P97493|THIOM_MOUSE Thioredoxin, mitochondrial OS=Mus musculus OX=10090 GN=Txn2 PE=1 SV=1	1	3	3	3	3	2	3	2	2	2	1	2	1	3	1	2	1	1	1	3	2	3	3	1	3	2	3	2	2	2	1	2	1	3	1	2	1	1	1	3	2	3
P97494	P97494	3	3	3	Glutamate--cysteine ligase catalytic subunit	Gclc	sp|P97494|GSH1_MOUSE Glutamate--cysteine ligase catalytic subunit OS=Mus musculus OX=10090 GN=Gclc PE=1 SV=4	1	3	3	3	3	3	3	3	3	2	3	3	3	2	2	3	3	3	3	3	3	3	3	3	3	3	3	3	3	2	3	3	3	2	2	3	3	3	3	3	3	3
P97765	P97765	7	7	7	WW domain-binding protein 2	Wbp2	sp|P97765|WBP2_MOUSE WW domain-binding protein 2 OS=Mus musculus OX=10090 GN=Wbp2 PE=1 SV=1	1	7	7	7	6	6	6	6	6	6	5	6	6	6	6	6	3	5	5	5	5	6	6	6	6	6	6	6	6	6	5	6	6	6	6	6	3	5	5	5	5	6
P97772	P97772	3	2	2	Metabotropic glutamate receptor 1	Grm1	sp|P97772|GRM1_MOUSE Metabotropic glutamate receptor 1 OS=Mus musculus OX=10090 GN=Grm1 PE=1 SV=2	1	3	2	2	3	3	3	3	2	3	2	2	2	3	2	2	1	3	2	3	3	3	3	3	2	2	2	2	1	2	2	1	2	2	2	1	0	2	1	2	2	2
P97797;P78324	P97797	10;1	10;1	10;1	Tyrosine-protein phosphatase non-receptor type substrate 1	Sirpa	sp|P97797|SHPS1_MOUSE Tyrosine-protein phosphatase non-receptor type substrate 1 OS=Mus musculus OX=10090 GN=Sirpa PE=1 SV=2	2	10	10	10	10	10	10	10	9	10	8	10	10	10	9	10	10	8	9	10	9	10	10	10	10	10	10	10	9	10	8	10	10	10	9	10	10	8	9	10	9	10
P97807;P93033;Q9FI53	P97807	16;1;1	16;1;1	16;1;1	Fumarate hydratase, mitochondrial	Fh	sp|P97807|FUMH_MOUSE Fumarate hydratase, mitochondrial OS=Mus musculus OX=10090 GN=Fh PE=1 SV=3	3	16	16	16	13	14	15	13	14	13	13	15	14	14	12	13	12	14	13	13	14	13	13	15	13	14	15	13	14	13	13	15	14	14	12	13	12	14	13	13	14	13
P97820	P97820	10	1	1	Mitogen-activated protein kinase kinase kinase kinase 4	Map4k4	sp|P97820|M4K4_MOUSE Mitogen-activated protein kinase kinase kinase kinase 4 OS=Mus musculus OX=10090 GN=Map4k4 PE=1 SV=1	1	10	1	1	6	9	8	8	9	6	7	7	7	8	8	8	5	6	8	8	7	6	5	8	0	1	1	0	1	0	0	0	0	0	1	0	0	0	0	0	0	0
P97823	P97823	4	4	4	Acyl-protein thioesterase 1	Lypla1	sp|P97823|LYPA1_MOUSE Acyl-protein thioesterase 1 OS=Mus musculus OX=10090 GN=Lypla1 PE=1 SV=1	1	4	4	4	2	2	2	4	2	3	1	3	2	4	2	3	1	1	3	3	3	3	3	3	2	2	2	4	2	3	1	3	2	4	2	3	1	1	3	3	3	3
P97855	P97855	2	2	2	Ras GTPase-activating protein-binding protein 1	G3bp1	sp|P97855|G3BP1_MOUSE Ras GTPase-activating protein-binding protein 1 OS=Mus musculus OX=10090 GN=G3bp1 PE=1 SV=1	1	2	2	2	1	1	0	1	1	1	0	1	1	1	1	2	1	1	0	0	0	1	0	1	1	1	0	1	1	1	0	1	1	1	1	2	1	1	0	0	0	1
P97929;O35923	P97929;O35923	2;1	2;1	2;1	Breast cancer type 2 susceptibility protein homolog	Brca2	sp|P97929|BRCA2_MOUSE Breast cancer type 2 susceptibility protein homolog OS=Mus musculus OX=10090 GN=Brca2 PE=1 SV=2;sp|O35923|BRCA2_RAT Breast cancer type 2 susceptibility protein homolog OS=Rattus norvegicus OX=10116 GN=Brca2 PE=1 SV=1	2	2	2	2	1	1	1	1	1	1	1	1	1	1	1	1	1	0	1	2	0	0	1	1	1	1	1	1	1	1	1	1	1	1	1	1	1	0	1	2	0	0
P97952	P97952	3	3	3	Sodium channel subunit beta-1	Scn1b	sp|P97952|SCN1B_MOUSE Sodium channel subunit beta-1 OS=Mus musculus OX=10090 GN=Scn1b PE=1 SV=1	1	3	3	3	3	3	3	3	3	3	3	3	3	3	3	3	3	2	3	3	2	3	3	3	3	3	3	3	3	3	3	3	3	3	3	3	3	2	3	3	2	3
P98086	P98086	5	5	5	Complement C1q subcomponent subunit A	C1qa	sp|P98086|C1QA_MOUSE Complement C1q subcomponent subunit A OS=Mus musculus OX=10090 GN=C1qa PE=1 SV=2	1	5	5	5	4	4	3	4	5	4	5	3	5	4	5	4	2	3	4	4	5	4	5	4	4	4	3	4	5	4	5	3	5	4	5	4	2	3	4	4	5	4
P99024	P99024	27	3	3	Tubulin beta-5 chain	Tubb5	sp|P99024|TBB5_MOUSE Tubulin beta-5 chain OS=Mus musculus OX=10090 GN=Tubb5 PE=1 SV=1	1	27	3	3	21	21	21	21	21	20	20	21	21	21	21	21	20	26	22	21	21	20	22	21	3	3	3	3	3	3	3	3	3	3	3	3	3	3	3	3	3	3
P99026	P99026	4	4	4	Proteasome subunit beta type-4	Psmb4	sp|P99026|PSB4_MOUSE Proteasome subunit beta type-4 OS=Mus musculus OX=10090 GN=Psmb4 PE=1 SV=1	1	4	4	4	3	2	3	3	3	2	1	3	3	3	3	2	1	2	3	3	1	3	4	4	3	2	3	3	3	2	1	3	3	3	3	2	1	2	3	3	1	3
P99027	P99027	7	7	7	60S acidic ribosomal protein P2	Rplp2	sp|P99027|RLA2_MOUSE Large ribosomal subunit protein P2 OS=Mus musculus OX=10090 GN=Rplp2 PE=1 SV=3	1	7	7	7	5	5	5	4	6	6	5	4	6	7	5	5	5	3	6	7	6	5	7	7	5	5	5	4	6	6	5	4	6	7	5	5	5	3	6	7	6	5
P99028	P99028	3	3	3	Cytochrome b-c1 complex subunit 6, mitochondrial	Uqcrh	sp|P99028|QCR6_MOUSE Cytochrome b-c1 complex subunit 6, mitochondrial OS=Mus musculus OX=10090 GN=Uqcrh PE=1 SV=2	1	3	3	3	3	3	3	2	3	3	1	2	3	3	3	3	3	2	3	2	2	2	2	3	3	3	3	2	3	3	1	2	3	3	3	3	3	2	3	2	2	2
P99029;P30044	P99029	12;4	12;4	12;4	Peroxiredoxin-5, mitochondrial	Prdx5	sp|P99029|PRDX5_MOUSE Peroxiredoxin-5, mitochondrial OS=Mus musculus OX=10090 GN=Prdx5 PE=1 SV=2	2	12	12	12	11	11	10	10	10	10	10	10	10	10	11	10	11	12	11	11	11	11	11	11	11	11	10	10	10	10	10	10	10	10	11	10	11	12	11	11	11	11
Q00493	Q00493	9	9	9	Carboxypeptidase E	Cpe	sp|Q00493|CBPE_MOUSE Carboxypeptidase E OS=Mus musculus OX=10090 GN=Cpe PE=1 SV=2	1	9	9	9	8	5	6	6	6	6	6	7	4	6	5	6	6	7	6	7	6	6	7	7	8	5	6	6	6	6	6	7	4	6	5	6	6	7	6	7	6	6
Q00612;P11413;REV__P46662;P97324	Q00612;P11413	6;3;1;1	6;3;1;1	6;3;1;1	Glucose-6-phosphate 1-dehydrogenase X;Glucose-6-phosphate 1-dehydrogenase	G6pdx;G6PD	sp|Q00612|G6PD1_MOUSE Glucose-6-phosphate 1-dehydrogenase X OS=Mus musculus OX=10090 GN=G6pdx PE=1 SV=3;sp|P11413|G6PD_HUMAN Glucose-6-phosphate 1-dehydrogenase OS=Homo sapiens OX=9606 GN=G6PD PE=1 SV=4	4	6	6	6	6	6	5	6	5	5	4	6	6	4	5	6	3	4	5	6	5	5	5	5	6	6	5	6	5	5	4	6	6	4	5	6	3	4	5	6	5	5
Q00623;P0DTV0;CON__P15497	Q00623	3;1;1	3;1;1	3;1;1	Apolipoprotein A-I;Proapolipoprotein A-I;Truncated apolipoprotein A-I	Apoa1	sp|Q00623|APOA1_MOUSE Apolipoprotein A-I OS=Mus musculus OX=10090 GN=Apoa1 PE=1 SV=2	3	3	3	3	0	0	0	0	0	2	0	2	0	1	0	0	0	0	0	3	0	0	0	2	0	0	0	0	0	2	0	2	0	1	0	0	0	0	0	3	0	0
Q00915	Q00915	2	2	2	Retinol-binding protein 1	Rbp1	sp|Q00915|RET1_MOUSE Retinol-binding protein 1 OS=Mus musculus OX=10090 GN=Rbp1 PE=1 SV=2	1	2	2	2	2	0	2	0	1	0	2	2	0	1	2	2	0	0	2	2	1	2	1	1	2	0	2	0	1	0	2	2	0	1	2	2	0	0	2	2	1	2
Q00PI9	Q00PI9	11	11	11	Heterogeneous nuclear ribonucleoprotein U-like protein 2	Hnrnpul2	sp|Q00PI9|HNRL2_MOUSE Heterogeneous nuclear ribonucleoprotein U-like protein 2 OS=Mus musculus OX=10090 GN=Hnrnpul2 PE=1 SV=2	1	11	11	11	8	9	8	10	7	7	8	7	7	6	7	5	7	9	8	8	8	7	9	9	8	9	8	10	7	7	8	7	7	6	7	5	7	9	8	8	8	7
Q01063;O89084	Q01063;O89084	2;1	2;1	2;1	cAMP-specific 3,5-cyclic phosphodiesterase 4D;cAMP-specific 3,5-cyclic phosphodiesterase 4A	Pde4d;Pde4a	sp|Q01063|PDE4D_MOUSE cAMP-specific 3,5-cyclic phosphodiesterase 4D OS=Mus musculus OX=10090 GN=Pde4d PE=1 SV=2;sp|O89084|PDE4A_MOUSE cAMP-specific 3,5-cyclic phosphodiesterase 4A OS=Mus musculus OX=10090 GN=Pde4a PE=1 SV=2	2	2	2	2	1	1	1	1	1	1	0	0	1	1	1	0	1	1	2	1	0	1	1	0	1	1	1	1	1	1	0	0	1	1	1	0	1	1	2	1	0	1
Q01065	Q01065	8	6	6	Calcium/calmodulin-dependent 3,5-cyclic nucleotide phosphodiesterase 1B	Pde1b	sp|Q01065|PDE1B_MOUSE Dual specificity calcium/calmodulin-dependent 3,5-cyclic nucleotide phosphodiesterase 1B OS=Mus musculus OX=10090 GN=Pde1b PE=1 SV=2	1	8	6	6	6	7	4	6	5	6	4	7	6	8	6	5	4	6	5	6	4	6	6	5	4	5	3	4	3	4	2	5	4	6	4	3	2	4	4	4	2	4
Q01097;Q01098;Q03391	Q01097	18;1;1	18;1;1	18;1;1	Glutamate receptor ionotropic, NMDA 2B	Grin2b	sp|Q01097|NMDE2_MOUSE Glutamate receptor ionotropic, NMDA 2B OS=Mus musculus OX=10090 GN=Grin2b PE=1 SV=3	3	18	18	18	11	17	15	12	16	11	11	12	15	14	12	14	8	13	13	16	10	10	13	17	11	17	15	12	16	11	11	12	15	14	12	14	8	13	13	16	10	10
Q01149	Q01149	4	4	4	Collagen alpha-2(I) chain	Col1a2	sp|Q01149|CO1A2_MOUSE Collagen alpha-2(I) chain OS=Mus musculus OX=10090 GN=Col1a2 PE=1 SV=2	1	4	4	4	0	4	0	0	0	0	0	0	0	0	0	0	0	0	0	0	0	0	0	0	0	4	0	0	0	0	0	0	0	0	0	0	0	0	0	0	0	0
Q01405;Q9D662	Q01405	6;1	6;1	6;1	Protein transport protein Sec23A	Sec23a	sp|Q01405|SC23A_MOUSE Protein transport protein Sec23A OS=Mus musculus OX=10090 GN=Sec23a PE=1 SV=2	2	6	6	6	5	5	4	5	5	4	5	4	4	4	6	4	5	5	5	5	3	4	5	4	5	5	4	5	5	4	5	4	4	4	6	4	5	5	5	5	3	4
Q15404;Q01730	Q15404;Q01730	2;2	2;2	2;2	Ras suppressor protein 1	RSU1;Rsu1	sp|Q15404|RSU1_HUMAN Ras suppressor protein 1 OS=Homo sapiens OX=9606 GN=RSU1 PE=1 SV=3;sp|Q01730|RSU1_MOUSE Ras suppressor protein 1 OS=Mus musculus OX=10090 GN=Rsu1 PE=1 SV=3	2	2	2	2	1	1	1	1	2	2	0	1	2	1	2	1	0	0	2	2	0	1	2	1	1	1	1	1	2	2	0	1	2	1	2	1	0	0	2	2	0	1
Q01768	Q01768	11	4	4	Nucleoside diphosphate kinase B	Nme2	sp|Q01768|NDKB_MOUSE Nucleoside diphosphate kinase B OS=Mus musculus OX=10090 GN=Nme2 PE=1 SV=1	1	11	4	4	11	10	10	10	11	11	9	11	11	10	9	11	10	8	10	11	10	11	11	10	4	4	4	4	4	4	3	4	4	4	3	4	4	3	4	4	4	4
Q02013	Q02013	2	2	2	Aquaporin-1	Aqp1	sp|Q02013|AQP1_MOUSE Aquaporin-1 OS=Mus musculus OX=10090 GN=Aqp1 PE=1 SV=3	1	2	2	2	2	0	0	0	0	0	0	0	0	0	0	0	0	1	0	0	0	2	0	0	2	0	0	0	0	0	0	0	0	0	0	0	0	1	0	0	0	2
Q02053;P22314;P31254;P31255	Q02053;P22314	32;20;7;2	32;20;7;2	32;20;7;2	Ubiquitin-like modifier-activating enzyme 1	Uba1;UBA1	sp|Q02053|UBA1_MOUSE Ubiquitin-like modifier-activating enzyme 1 OS=Mus musculus OX=10090 GN=Uba1 PE=1 SV=1;sp|P22314|UBA1_HUMAN Ubiquitin-like modifier-activating enzyme 1 OS=Homo sapiens OX=9606 GN=UBA1 PE=1 SV=3	4	32	32	32	27	27	29	28	28	28	25	27	28	27	27	27	24	25	27	26	25	27	27	27	27	27	29	28	28	28	25	27	28	27	27	27	24	25	27	26	25	27
Q02105	Q02105	4	4	4	Complement C1q subcomponent subunit C	C1qc	sp|Q02105|C1QC_MOUSE Complement C1q subcomponent subunit C OS=Mus musculus OX=10090 GN=C1qc PE=1 SV=2	1	4	4	4	4	4	4	3	4	3	3	3	4	3	4	3	2	3	3	3	3	3	3	3	4	4	4	3	4	3	3	3	4	3	4	3	2	3	3	3	3	3
Q02357	Q02357	7	2	2	Ankyrin-1	Ank1	sp|Q02357|ANK1_MOUSE Ankyrin-1 OS=Mus musculus OX=10090 GN=Ank1 PE=1 SV=2	1	7	2	2	6	6	6	6	6	6	6	6	6	6	4	6	6	6	6	6	4	6	6	6	1	1	1	1	1	1	2	1	1	1	1	1	1	1	1	1	1	1
Q02819	Q02819	3	3	3	Nucleobindin-1	Nucb1	sp|Q02819|NUCB1_MOUSE Nucleobindin-1 OS=Mus musculus OX=10090 GN=Nucb1 PE=1 SV=2	1	3	3	3	2	0	0	0	0	1	1	0	2	0	0	1	0	0	2	0	0	0	0	0	2	0	0	0	0	1	1	0	2	0	0	1	0	0	2	0	0	0
Q03137	Q03137	8	8	6	Ephrin type-A receptor 4	Epha4	sp|Q03137|EPHA4_MOUSE Ephrin type-A receptor 4 OS=Mus musculus OX=10090 GN=Epha4 PE=1 SV=2	1	8	8	6	5	7	7	6	5	6	4	5	5	7	6	6	4	4	7	7	4	4	6	6	5	7	7	6	5	6	4	5	5	7	6	6	4	4	7	7	4	4
Q03141;P27448;Q8VHJ5	Q03141;P27448;Q8VHJ5	7;6;5	7;6;5	4;3;3	MAP/microtubule affinity-regulating kinase 3;Serine/threonine-protein kinase MARK1	Mark3;MARK3;Mark1	sp|Q03141|MARK3_MOUSE MAP/microtubule affinity-regulating kinase 3 OS=Mus musculus OX=10090 GN=Mark3 PE=1 SV=2;sp|P27448|MARK3_HUMAN MAP/microtubule affinity-regulating kinase 3 OS=Homo sapiens OX=9606 GN=MARK3 PE=1 SV=5;sp|Q8VHJ5|MARK1_MOUSE Serine/threon	3	7	7	4	4	5	5	5	5	4	4	3	4	4	4	6	0	5	5	6	1	3	4	4	4	5	5	5	5	4	4	3	4	4	4	6	0	5	5	6	1	3
Q03157	Q03157	4	4	4	Amyloid-like protein 1;C30	Aplp1	sp|Q03157|APLP1_MOUSE Amyloid beta precursor like protein 1 OS=Mus musculus OX=10090 GN=Aplp1 PE=1 SV=2	1	4	4	4	1	3	1	1	0	2	1	1	2	1	1	2	1	1	1	2	1	2	2	1	1	3	1	1	0	2	1	1	2	1	1	2	1	1	1	2	1	2
Q03265;P56757	Q03265	37;2	37;2	32;1	ATP synthase subunit alpha, mitochondrial	Atp5a1	sp|Q03265|ATPA_MOUSE ATP synthase subunit alpha, mitochondrial OS=Mus musculus OX=10090 GN=Atp5f1a PE=1 SV=1	2	37	37	32	32	30	31	32	32	33	31	33	32	32	32	30	28	33	31	31	28	31	32	32	32	30	31	32	32	33	31	33	32	32	32	30	28	33	31	31	28	31
Q03517	Q03517	5	5	5	Secretogranin-2;Secretoneurin;Manserin	Scg2	sp|Q03517|SCG2_MOUSE Secretogranin-2 OS=Mus musculus OX=10090 GN=Scg2 PE=1 SV=1	1	5	5	5	2	3	3	2	2	2	1	4	2	2	1	4	1	1	3	4	1	1	3	4	2	3	3	2	2	2	1	4	2	2	1	4	1	1	3	4	1	1
Q03958	Q03958	4	4	4	Prefoldin subunit 6	Pfdn6	sp|Q03958|PFD6_MOUSE Prefoldin subunit 6 OS=Mus musculus OX=10090 GN=Pfdn6 PE=1 SV=1	1	4	4	4	2	3	3	3	3	3	3	3	2	3	3	4	3	2	3	4	2	3	3	3	2	3	3	3	3	3	3	3	2	3	3	4	3	2	3	4	2	3
Q04447	Q04447	22	22	22	Creatine kinase B-type	Ckb	sp|Q04447|KCRB_MOUSE Creatine kinase B-type OS=Mus musculus OX=10090 GN=Ckb PE=1 SV=1	1	22	22	22	18	19	18	20	19	19	19	18	19	19	19	19	18	18	19	19	17	19	20	20	18	19	18	20	19	19	19	18	19	19	19	19	18	18	19	19	17	19
Q04690	Q04690	4	4	4	Neurofibromin	Nf1	sp|Q04690|NF1_MOUSE Neurofibromin OS=Mus musculus OX=10090 GN=Nf1 PE=1 SV=1	1	4	4	4	2	2	3	3	2	3	2	3	2	3	3	3	0	1	2	3	1	2	3	3	2	2	3	3	2	3	2	3	2	3	3	3	0	1	2	3	1	2
Q04735;Q04899	Q04735;Q04899	3;2	2;1	1;0	Cyclin-dependent kinase 16;Cyclin-dependent kinase 18	Cdk16;Cdk18	sp|Q04735|CDK16_MOUSE Cyclin-dependent kinase 16 OS=Mus musculus OX=10090 GN=Cdk16 PE=1 SV=1;sp|Q04899|CDK18_MOUSE Cyclin-dependent kinase 18 OS=Mus musculus OX=10090 GN=Cdk18 PE=1 SV=1	2	3	2	1	3	2	1	2	1	3	2	2	3	2	2	2	2	1	3	3	1	2	3	3	2	1	1	2	1	2	2	2	2	2	2	2	1	1	2	2	1	1
Q04857	Q04857	2	2	2	Collagen alpha-1(VI) chain	Col6a1	sp|Q04857|CO6A1_MOUSE Collagen alpha-1(VI) chain OS=Mus musculus OX=10090 GN=Col6a1 PE=1 SV=1	1	2	2	2	0	0	0	0	0	0	0	0	0	0	2	1	0	1	0	0	0	1	0	0	0	0	0	0	0	0	0	0	0	0	2	1	0	1	0	0	0	1
Q05512;Q7KZI7	Q05512;Q7KZI7	7;5	4;2	4;2	Serine/threonine-protein kinase MARK2	Mark2;MARK2	sp|Q05512|MARK2_MOUSE Serine/threonine-protein kinase MARK2 OS=Mus musculus OX=10090 GN=Mark2 PE=1 SV=3;sp|Q7KZI7|MARK2_HUMAN Serine/threonine-protein kinase MARK2 OS=Homo sapiens OX=9606 GN=MARK2 PE=1 SV=2	2	7	4	4	3	4	6	6	5	4	1	3	4	2	5	4	0	3	2	4	0	2	1	3	2	2	4	3	3	2	0	2	2	1	3	2	0	1	1	1	0	1
Q05793	Q05793	16	16	16	Basement membrane-specific heparan sulfate proteoglycan core protein;Endorepellin;LG3 peptide	Hspg2	sp|Q05793|PGBM_MOUSE Basement membrane-specific heparan sulfate proteoglycan core protein OS=Mus musculus OX=10090 GN=Hspg2 PE=1 SV=1	1	16	16	16	10	5	5	6	11	6	3	4	2	2	16	7	2	6	1	6	4	7	2	2	10	5	5	6	11	6	3	4	2	2	16	7	2	6	1	6	4	7
Q05816	Q05816	10	10	10	Fatty acid-binding protein, epidermal	Fabp5	sp|Q05816|FABP5_MOUSE Fatty acid-binding protein 5 OS=Mus musculus OX=10090 GN=Fabp5 PE=1 SV=3	1	10	10	10	8	7	7	8	8	7	6	8	8	7	6	7	6	8	8	7	6	6	7	6	8	7	7	8	8	7	6	8	8	7	6	7	6	8	8	7	6	6
Q05920	Q05920	34	34	34	Pyruvate carboxylase, mitochondrial	Pc	sp|Q05920|PYC_MOUSE Pyruvate carboxylase, mitochondrial OS=Mus musculus OX=10090 GN=Pc PE=1 SV=1	1	34	34	34	29	28	26	28	30	27	28	30	30	28	28	30	29	28	31	28	29	28	29	29	29	28	26	28	30	27	28	30	30	28	28	30	29	28	31	28	29	28
Q06138;P91891	Q06138;P91891	4;3	4;3	4;3	Calcium-binding protein 39;Protein Mo25	Cab39;Mo25	sp|Q06138|CAB39_MOUSE Calcium-binding protein 39 OS=Mus musculus OX=10090 GN=Cab39 PE=1 SV=2;sp|P91891|MO25_DROME Protein Mo25 OS=Drosophila melanogaster OX=7227 GN=Mo25 PE=2 SV=2	2	4	4	4	3	1	2	2	2	3	2	2	3	2	2	3	1	0	3	3	3	2	3	2	3	1	2	2	2	3	2	2	3	2	2	3	1	0	3	3	3	2
Q06185	Q06185	7	7	7	ATP synthase subunit e, mitochondrial	Atp5i	sp|Q06185|ATP5I_MOUSE ATP synthase subunit e, mitochondrial OS=Mus musculus OX=10090 GN=Atp5me PE=1 SV=2	1	7	7	7	5	5	5	5	4	4	2	4	5	5	4	4	3	4	5	4	4	4	4	5	5	5	5	5	4	4	2	4	5	5	4	4	3	4	5	4	4	4
Q06890	Q06890	14	14	14	Clusterin;Clusterin beta chain;Clusterin alpha chain	Clu	sp|Q06890|CLUS_MOUSE Clusterin OS=Mus musculus OX=10090 GN=Clu PE=1 SV=1	1	14	14	14	11	10	11	11	12	13	12	11	12	13	10	13	6	11	11	13	12	12	13	12	11	10	11	11	12	13	12	11	12	13	10	13	6	11	11	13	12	12
Q07076	Q07076	12	12	12	Annexin A7	Anxa7	sp|Q07076|ANXA7_MOUSE Annexin A7 OS=Mus musculus OX=10090 GN=Anxa7 PE=1 SV=2	1	12	12	12	10	10	10	10	10	11	10	11	10	11	9	11	7	6	11	9	11	11	12	10	10	10	10	10	10	11	10	11	10	11	9	11	7	6	11	9	11	11
Q07417	Q07417	3	3	3	Short-chain specific acyl-CoA dehydrogenase, mitochondrial	Acads	sp|Q07417|ACADS_MOUSE Short-chain specific acyl-CoA dehydrogenase, mitochondrial OS=Mus musculus OX=10090 GN=Acads PE=1 SV=2	1	3	3	3	3	2	1	3	2	3	2	1	1	2	2	2	1	3	2	2	1	3	1	3	3	2	1	3	2	3	2	1	1	2	2	2	1	3	2	2	1	3
Q08331	Q08331	11	11	10	Calretinin	Calb2	sp|Q08331|CALB2_MOUSE Calretinin OS=Mus musculus OX=10090 GN=Calb2 PE=1 SV=3	1	11	11	10	10	10	11	10	10	10	8	10	10	9	9	11	5	7	10	10	8	10	10	9	10	10	11	10	10	10	8	10	10	9	9	11	5	7	10	10	8	10
Q08460;Q12791	Q08460;Q12791	8;7	8;7	8;7	Calcium-activated potassium channel subunit alpha-1	Kcnma1;KCNMA1	sp|Q08460|KCMA1_MOUSE Calcium-activated potassium channel subunit alpha-1 OS=Mus musculus OX=10090 GN=Kcnma1 PE=1 SV=2;sp|Q12791|KCMA1_HUMAN Calcium-activated potassium channel subunit alpha-1 OS=Homo sapiens OX=9606 GN=KCNMA1 PE=1 SV=2	2	8	8	8	3	5	3	2	3	4	5	4	3	3	1	4	4	5	5	5	3	2	3	5	3	5	3	2	3	4	5	4	3	3	1	4	4	5	5	5	3	2
Q08642;Q9Y2J8	Q08642;Q9Y2J8	4;2	4;2	4;2	Protein-arginine deiminase type-2	Padi2;PADI2	sp|Q08642|PADI2_MOUSE Protein-arginine deiminase type-2 OS=Mus musculus OX=10090 GN=Padi2 PE=1 SV=2;sp|Q9Y2J8|PADI2_HUMAN Protein-arginine deiminase type-2 OS=Homo sapiens OX=9606 GN=PADI2 PE=1 SV=2	2	4	4	4	2	1	2	2	1	2	3	2	2	2	3	1	1	2	2	1	2	4	1	2	2	1	2	2	1	2	3	2	2	2	3	1	1	2	2	1	2	4
Q0KL02	Q0KL02	12	12	7	Triple functional domain protein	Trio	sp|Q0KL02|TRIO_MOUSE Triple functional domain protein OS=Mus musculus OX=10090 GN=Trio PE=1 SV=3	1	12	12	7	7	7	7	7	8	7	6	7	7	9	8	7	4	4	8	11	3	7	9	8	7	7	7	7	8	7	6	7	7	9	8	7	4	4	8	11	3	7
Q0VBD0	Q0VBD0	3	3	3	Integrin beta	Itgb8	sp|Q0VBD0|ITB8_MOUSE Integrin beta-8 OS=Mus musculus OX=10090 GN=Itgb8 PE=1 SV=1	1	3	3	3	3	1	0	3	1	2	2	1	1	3	2	1	1	1	3	2	1	2	1	1	3	1	0	3	1	2	2	1	1	3	2	1	1	1	3	2	1	2
Q0VBF8	Q0VBF8	2	2	2	Protein stum homolog		sp|Q0VBF8|STUM_MOUSE Protein stum homolog OS=Mus musculus OX=10090 GN=Stum PE=1 SV=1	1	2	2	2	2	2	2	2	2	2	2	2	2	2	2	2	2	2	2	2	2	2	2	2	2	2	2	2	2	2	2	2	2	2	2	2	2	2	2	2	2	2
Q0VE82	Q0VE82	9	8	8	Copine-7	Cpne7	sp|Q0VE82|CPNE7_MOUSE Copine-7 OS=Mus musculus OX=10090 GN=Cpne7 PE=1 SV=1	1	9	8	8	6	7	7	7	9	8	4	8	6	7	5	8	3	8	9	6	6	7	7	8	5	6	6	6	8	7	3	7	5	6	4	7	2	7	8	5	5	6
Q0VGU4	Q0VGU4	3	3	3		Vgf	sp|Q0VGU4|VGF_MOUSE Neurosecretory protein VGF OS=Mus musculus OX=10090 GN=Vgf PE=1 SV=1	1	3	3	3	0	1	0	0	1	1	2	1	1	1	0	2	1	0	1	0	0	1	1	1	0	1	0	0	1	1	2	1	1	1	0	2	1	0	1	0	0	1
Q11011	Q11011	29	29	29	Puromycin-sensitive aminopeptidase	Npepps	sp|Q11011|PSA_MOUSE Puromycin-sensitive aminopeptidase OS=Mus musculus OX=10090 GN=Npepps PE=1 SV=2	1	29	29	29	24	24	25	25	25	22	20	23	23	24	21	25	23	19	24	25	24	25	22	24	24	24	25	25	25	22	20	23	23	24	21	25	23	19	24	25	24	25
Q9ERD7;Q13509	Q9ERD7;Q13509	22;22	9;9	6;6	Tubulin beta-3 chain	Tubb3;TUBB3	sp|Q9ERD7|TBB3_MOUSE Tubulin beta-3 chain OS=Mus musculus OX=10090 GN=Tubb3 PE=1 SV=1;sp|Q13509|TBB3_HUMAN Tubulin beta-3 chain OS=Homo sapiens OX=9606 GN=TUBB3 PE=1 SV=2	2	22	9	6	21	22	20	21	21	21	19	21	21	21	20	21	19	21	21	21	21	21	21	21	9	9	8	9	9	9	8	9	9	9	8	9	8	9	8	9	9	9
Q60865;Q14444	Q60865;Q14444	3;3	3;3	3;3	Caprin-1	Caprin1;CAPRIN1	sp|Q60865|CAPR1_MOUSE Caprin-1 OS=Mus musculus OX=10090 GN=Caprin1 PE=1 SV=2;sp|Q14444|CAPR1_HUMAN Caprin-1 OS=Homo sapiens OX=9606 GN=CAPRIN1 PE=1 SV=2	2	3	3	3	2	3	3	2	2	2	2	2	1	1	3	2	1	2	1	2	2	1	2	2	2	3	3	2	2	2	2	2	1	1	3	2	1	2	1	2	2	1
Q148V7	Q148V7	9	9	9	LisH domain and HEAT repeat-containing protein KIAA1468	Kiaa1468	sp|Q148V7|RELCH_MOUSE RAB11-binding protein RELCH OS=Mus musculus OX=10090 GN=Relch PE=1 SV=1	1	9	9	9	6	7	7	5	7	8	6	7	4	8	8	7	5	4	7	8	4	6	5	7	6	7	7	5	7	8	6	7	4	8	8	7	5	4	7	8	4	6
Q14BB9	Q14BB9	4	4	4	MAP6 domain-containing protein 1	Map6d1	sp|Q14BB9|MA6D1_MOUSE MAP6 domain-containing protein 1 OS=Mus musculus OX=10090 GN=Map6d1 PE=1 SV=1	1	4	4	4	2	2	1	3	2	2	1	2	1	2	2	2	1	2	2	0	2	1	1	3	2	2	1	3	2	2	1	2	1	2	2	2	1	2	2	0	2	1
Q14BI2	Q14BI2	9	7	7	Metabotropic glutamate receptor 2	Grm2	sp|Q14BI2|GRM2_MOUSE Metabotropic glutamate receptor 2 OS=Mus musculus OX=10090 GN=Grm2 PE=1 SV=2	1	9	7	7	6	8	7	8	7	6	2	8	8	6	5	3	4	4	6	5	5	7	7	6	5	6	5	7	5	4	1	7	6	5	3	2	3	3	4	3	3	5
Q16720	Q16720	30	17	16	Plasma membrane calcium-transporting ATPase 3	ATP2B3	sp|Q16720|AT2B3_HUMAN Plasma membrane calcium-transporting ATPase 3 OS=Homo sapiens OX=9606 GN=ATP2B3 PE=1 SV=3	1	30	17	16	26	25	25	27	26	25	24	25	27	24	25	24	23	26	28	25	23	23	24	25	14	13	13	14	15	14	13	14	15	14	13	13	12	14	16	14	11	12
Q2M3X8	Q2M3X8	8	8	8	Phosphatase and actin regulator 1	Phactr1	sp|Q2M3X8|PHAR1_MOUSE Phosphatase and actin regulator 1 OS=Mus musculus OX=10090 GN=Phactr1 PE=1 SV=1	1	8	8	8	6	7	7	4	7	3	5	7	7	5	6	3	3	7	7	4	4	2	6	6	6	7	7	4	7	3	5	7	7	5	6	3	3	7	7	4	4	2
Q2NL51;Q9SV83;P0DKI6;P43288;Q39012;P43289;Q8VZD5;Q39010	Q2NL51	8;1;1;1;1;1;1;1	4;0;0;0;0;0;0;0	4;0;0;0;0;0;0;0	Glycogen synthase kinase-3 alpha	Gsk3a	sp|Q2NL51|GSK3A_MOUSE Glycogen synthase kinase-3 alpha OS=Mus musculus OX=10090 GN=Gsk3a PE=1 SV=2	8	8	4	4	6	6	6	6	6	6	7	6	8	8	6	7	3	6	6	6	4	4	6	4	3	3	3	3	3	3	4	4	4	4	3	4	2	3	3	3	1	2
Q2PFD7	Q2PFD7	18	18	18	PH and SEC7 domain-containing protein 3	Psd3	sp|Q2PFD7|PSD3_MOUSE PH and SEC7 domain-containing protein 3 OS=Mus musculus OX=10090 GN=Psd3 PE=1 SV=2	1	18	18	18	16	15	16	16	14	15	13	15	16	16	14	14	10	11	13	16	10	14	14	17	16	15	16	16	14	15	13	15	16	16	14	14	10	11	13	16	10	14
Q3TC33	Q3TC33	3	3	3	Coiled-coil domain-containing protein 127	Ccdc127	sp|Q3TC33|CC127_MOUSE Coiled-coil domain-containing protein 127 OS=Mus musculus OX=10090 GN=Ccdc127 PE=1 SV=2	1	3	3	3	1	1	1	1	1	1	0	0	1	1	1	1	1	0	1	1	1	0	1	0	1	1	1	1	1	1	0	0	1	1	1	1	1	0	1	1	1	0
Q3TC72	Q3TC72	6	6	6	Fumarylacetoacetate hydrolase domain-containing protein 2A	Fahd2	sp|Q3TC72|FAHD2_MOUSE Fumarylacetoacetate hydrolase domain-containing protein 2A OS=Mus musculus OX=10090 GN=Fahd2 PE=1 SV=1	1	6	6	6	6	5	6	5	6	4	4	4	5	4	6	4	6	6	6	5	5	6	5	4	6	5	6	5	6	4	4	4	5	4	6	4	6	6	6	5	5	6
Q3TDD9	Q3TDD9	4	4	4	Protein phosphatase 1 regulatory subunit 21	Ppp1r21	sp|Q3TDD9|PPR21_MOUSE Protein phosphatase 1 regulatory subunit 21 OS=Mus musculus OX=10090 GN=Ppp1r21 PE=1 SV=2	1	4	4	4	1	1	1	0	2	2	1	1	1	0	1	1	2	1	1	1	1	2	2	2	1	1	1	0	2	2	1	1	1	0	1	1	2	1	1	1	1	2
Q3TDK6	Q3TDK6	7	7	7	Protein rogdi homolog	Rogdi	sp|Q3TDK6|ROGDI_MOUSE Protein rogdi homolog OS=Mus musculus OX=10090 GN=Rogdi PE=1 SV=2	1	7	7	7	7	5	7	7	7	7	5	7	7	7	6	7	4	4	6	7	5	6	6	6	7	5	7	7	7	7	5	7	7	7	6	7	4	4	6	7	5	6
Q3TDN2	Q3TDN2	2	2	2	FAS-associated factor 2	Faf2	sp|Q3TDN2|FAF2_MOUSE FAS-associated factor 2 OS=Mus musculus OX=10090 GN=Faf2 PE=1 SV=2	1	2	2	2	1	1	0	1	1	0	0	0	0	0	1	0	1	0	1	0	0	1	1	0	1	1	0	1	1	0	0	0	0	0	1	0	1	0	1	0	0	1
Q3TEA8	Q3TEA8	10	10	10	Heterochromatin protein 1-binding protein 3	Hp1bp3	sp|Q3TEA8|HP1B3_MOUSE Heterochromatin protein 1-binding protein 3 OS=Mus musculus OX=10090 GN=Hp1bp3 PE=1 SV=1	1	10	10	10	8	7	6	7	8	10	6	7	7	9	9	8	4	6	8	9	9	8	10	8	8	7	6	7	8	10	6	7	7	9	9	8	4	6	8	9	9	8
Q3TES0	Q3TES0	4	3	3	IQ motif and SEC7 domain-containing protein 3	Iqsec3	sp|Q3TES0|IQEC3_MOUSE IQ motif and SEC7 domain-containing protein 3 OS=Mus musculus OX=10090 GN=Iqsec3 PE=1 SV=1	1	4	3	3	3	4	2	3	3	3	4	4	4	2	3	3	3	3	4	3	2	3	3	2	2	3	2	2	2	2	3	3	3	1	2	2	2	2	3	2	1	2
Q3THE2	Q3THE2	4	4	2	Myosin regulatory light chain 12B	Myl12b	sp|Q3THE2|ML12B_MOUSE Myosin regulatory light chain 12B OS=Mus musculus OX=10090 GN=Myl12b PE=1 SV=2	1	4	4	2	4	4	4	4	4	4	4	4	4	4	4	4	4	4	4	4	4	4	4	4	4	4	4	4	4	4	4	4	4	4	4	4	4	4	4	4	4	4
Q3THK7	Q3THK7	12	12	12	GMP synthase [glutamine-hydrolyzing]	Gmps	sp|Q3THK7|GUAA_MOUSE GMP synthase [glutamine-hydrolyzing] OS=Mus musculus OX=10090 GN=Gmps PE=1 SV=2	1	12	12	12	8	7	7	8	8	8	7	8	9	8	6	9	5	6	9	9	7	6	9	7	8	7	7	8	8	8	7	8	9	8	6	9	5	6	9	9	7	6
Q3THS6;Q91X83	Q3THS6	5;1	5;1	5;1	S-adenosylmethionine synthase isoform type-2	Mat2a	sp|Q3THS6|METK2_MOUSE S-adenosylmethionine synthase isoform type-2 OS=Mus musculus OX=10090 GN=Mat2a PE=1 SV=2	2	5	5	5	4	3	2	4	3	3	3	3	4	4	2	4	5	5	3	2	4	5	3	4	4	3	2	4	3	3	3	3	4	4	2	4	5	5	3	2	4	5
Q3TMH2	Q3TMH2	5	5	5	Secernin-3	Scrn3	sp|Q3TMH2|SCRN3_MOUSE Secernin-3 OS=Mus musculus OX=10090 GN=Scrn3 PE=1 SV=1	1	5	5	5	4	4	3	4	4	3	4	3	5	4	3	4	4	3	3	3	3	3	2	3	4	4	3	4	4	3	4	3	5	4	3	4	4	3	3	3	3	3
Q3TPX4	Q3TPX4	5	5	5	Exocyst complex component 5	Exoc5	sp|Q3TPX4|EXOC5_MOUSE Exocyst complex component 5 OS=Mus musculus OX=10090 GN=Exoc5 PE=1 SV=2	1	5	5	5	4	2	3	4	4	2	4	2	4	3	3	3	1	1	4	3	2	0	3	4	4	2	3	4	4	2	4	2	4	3	3	3	1	1	4	3	2	0
Q3TWI9	Q3TWI9	2	2	2	CSC1-like protein 2	Tmem63b	sp|Q3TWI9|CSCL2_MOUSE CSC1-like protein 2 OS=Mus musculus OX=10090 GN=Tmem63b PE=1 SV=1	1	2	2	2	1	0	0	1	0	1	1	1	0	1	0	1	0	0	1	2	0	0	1	0	1	0	0	1	0	1	1	1	0	1	0	1	0	0	1	2	0	0
Q3TWW8	Q3TWW8	2	1	1	Serine/arginine-rich splicing factor 6	Srsf6	sp|Q3TWW8|SRSF6_MOUSE Serine/arginine-rich splicing factor 6 OS=Mus musculus OX=10090 GN=Srsf6 PE=1 SV=1	1	2	1	1	0	2	2	1	1	2	1	1	1	1	2	1	2	2	2	2	1	1	1	2	0	1	1	0	0	1	0	0	0	0	1	0	1	1	1	1	0	0
Q3TXS7	Q3TXS7	16	16	16	26S proteasome non-ATPase regulatory subunit 1	Psmd1	sp|Q3TXS7|PSMD1_MOUSE 26S proteasome non-ATPase regulatory subunit 1 OS=Mus musculus OX=10090 GN=Psmd1 PE=1 SV=1	1	16	16	16	10	14	13	13	14	13	10	13	15	13	11	15	5	11	14	14	9	12	13	12	10	14	13	13	14	13	10	13	15	13	11	15	5	11	14	14	9	12
Q3TXX4;Q61983;Q5SZA1;Q7TSF2;Q8BFU8	Q3TXX4	13;1;1;1;1	13;1;1;1;1	10;0;0;0;0	Vesicular glutamate transporter 1	Slc17a7	sp|Q3TXX4|VGLU1_MOUSE Vesicular glutamate transporter 1 OS=Mus musculus OX=10090 GN=Slc17a7 PE=1 SV=2	5	13	13	10	12	10	11	10	11	10	10	9	12	9	12	10	9	8	10	12	10	8	11	10	12	10	11	10	11	10	10	9	12	9	12	10	9	8	10	12	10	8
Q3TY60	Q3TY60	2	2	2	Protein FAM131B	Fam131b	sp|Q3TY60|F131B_MOUSE Protein FAM131B OS=Mus musculus OX=10090 GN=Fam131b PE=1 SV=1	1	2	2	2	2	2	1	2	2	2	2	2	2	2	2	2	1	0	2	2	1	1	2	2	2	2	1	2	2	2	2	2	2	2	2	2	1	0	2	2	1	1
Q3TYX3	Q3TYX3	3	3	3	SET and MYND domain-containing protein 5	Smyd5	sp|Q3TYX3|SMYD5_MOUSE Histone-lysine N-trimethyltransferase SMYD5 OS=Mus musculus OX=10090 GN=Smyd5 PE=1 SV=2	1	3	3	3	2	3	2	2	2	3	3	3	3	2	3	2	2	2	2	3	2	3	2	2	2	3	2	2	2	3	3	3	3	2	3	2	2	2	2	3	2	3
Q3TZZ7	Q3TZZ7	2	2	2	Extended synaptotagmin-2	Esyt2	sp|Q3TZZ7|ESYT2_MOUSE Extended synaptotagmin-2 OS=Mus musculus OX=10090 GN=Esyt2 PE=1 SV=1	1	2	2	2	1	0	1	1	0	2	0	1	0	1	0	1	0	1	2	1	0	1	0	1	1	0	1	1	0	2	0	1	0	1	0	1	0	1	2	1	0	1
Q3U0V1;Q92945	Q3U0V1;Q92945	12;11	12;11	11;10	Far upstream element-binding protein 2	Khsrp;KHSRP	sp|Q3U0V1|FUBP2_MOUSE Far upstream element-binding protein 2 OS=Mus musculus OX=10090 GN=Khsrp PE=1 SV=2;sp|Q92945|FUBP2_HUMAN Far upstream element-binding protein 2 OS=Homo sapiens OX=9606 GN=KHSRP PE=1 SV=4	2	12	12	11	11	11	11	8	10	11	8	11	10	8	8	7	6	8	9	12	8	9	11	9	11	11	11	8	10	11	8	11	10	8	8	7	6	8	9	12	8	9
Q3U1J4	Q3U1J4	21	21	21	DNA damage-binding protein 1	Ddb1	sp|Q3U1J4|DDB1_MOUSE DNA damage-binding protein 1 OS=Mus musculus OX=10090 GN=Ddb1 PE=1 SV=2	1	21	21	21	17	19	19	18	18	17	13	18	15	17	19	14	16	15	17	19	18	19	16	18	17	19	19	18	18	17	13	18	15	17	19	14	16	15	17	19	18	19
Q3U5Q7	Q3U5Q7	4	4	4	UMP-CMP kinase 2, mitochondrial	Cmpk2	sp|Q3U5Q7|CMPK2_MOUSE UMP-CMP kinase 2, mitochondrial OS=Mus musculus OX=10090 GN=Cmpk2 PE=1 SV=2	1	4	4	4	3	2	4	4	3	3	4	3	4	2	3	3	0	3	4	3	1	2	2	4	3	2	4	4	3	3	4	3	4	2	3	3	0	3	4	3	1	2
Q3UDE2	Q3UDE2	3	3	3	Tubulin--tyrosine ligase-like protein 12	Ttll12	sp|Q3UDE2|TTL12_MOUSE Tubulin--tyrosine ligase-like protein 12 OS=Mus musculus OX=10090 GN=Ttll12 PE=1 SV=1	1	3	3	3	2	0	3	2	1	2	1	2	2	3	3	2	1	3	3	3	1	0	2	2	2	0	3	2	1	2	1	2	2	3	3	2	1	3	3	3	1	0
Q3UEB3	Q3UEB3	5	5	5	Poly(U)-binding-splicing factor PUF60	Puf60	sp|Q3UEB3|PUF60_MOUSE Poly(U)-binding-splicing factor PUF60 OS=Mus musculus OX=10090 GN=Puf60 PE=1 SV=2	1	5	5	5	4	3	4	3	3	3	2	3	4	3	4	4	1	3	3	3	2	2	2	3	4	3	4	3	3	3	2	3	4	3	4	4	1	3	3	3	2	2
Q3UGC7;Q66JS6	Q3UGC7;Q66JS6	4;4	4;4	4;4	Eukaryotic translation initiation factor 3 subunit J-A;Eukaryotic translation initiation factor 3 subunit J-B	Eif3j1;Eif3j2	sp|Q3UGC7|EI3JA_MOUSE Eukaryotic translation initiation factor 3 subunit J-A OS=Mus musculus OX=10090 GN=Eif3j1 PE=2 SV=1;sp|Q66JS6|EI3JB_MOUSE Eukaryotic translation initiation factor 3 subunit J-B OS=Mus musculus OX=10090 GN=Eif3j2 PE=1 SV=1	2	4	4	4	3	4	1	3	3	3	3	3	2	2	3	2	1	2	2	3	2	4	3	4	3	4	1	3	3	3	3	3	2	2	3	2	1	2	2	3	2	4
Q3UGR5	Q3UGR5	5	5	5	Haloacid dehalogenase-like hydrolase domain-containing protein 2	Hdhd2	sp|Q3UGR5|HDHD2_MOUSE Haloacid dehalogenase-like hydrolase domain-containing protein 2 OS=Mus musculus OX=10090 GN=Hdhd2 PE=1 SV=2	1	5	5	5	4	5	3	5	4	4	4	4	4	4	4	4	1	4	5	4	4	3	3	4	4	5	3	5	4	4	4	4	4	4	4	4	1	4	5	4	4	3
Q3UH60	Q3UH60	5	5	5	Disco-interacting protein 2 homolog B	Dip2b	sp|Q3UH60|DIP2B_MOUSE Disco-interacting protein 2 homolog B OS=Mus musculus OX=10090 GN=Dip2b PE=1 SV=1	1	5	5	5	0	0	3	0	2	1	1	0	2	1	2	2	2	0	1	2	1	0	1	1	0	0	3	0	2	1	1	0	2	1	2	2	2	0	1	2	1	0
Q3UH66;Q80UE6;Q9JIH7;P83741	Q3UH66	3;1;1;1	3;1;1;1	2;0;0;0	Serine/threonine-protein kinase WNK2	Wnk2	sp|Q3UH66|WNK2_MOUSE Serine/threonine-protein kinase WNK2 OS=Mus musculus OX=10090 GN=Wnk2 PE=1 SV=2	4	3	3	2	2	2	2	1	2	1	1	1	2	1	3	1	1	2	2	1	1	1	1	2	2	2	2	1	2	1	1	1	2	1	3	1	1	2	2	1	1	1
Q3UH99	Q3UH99	4	4	4	Protein shisa-6 homolog	Shisa6	sp|Q3UH99|SHSA6_MOUSE Protein shisa-6 OS=Mus musculus OX=10090 GN=Shisa6 PE=1 SV=1	1	4	4	4	3	3	3	4	0	4	0	3	3	3	1	1	1	2	3	2	0	2	2	3	3	3	3	4	0	4	0	3	3	3	1	1	1	2	3	2	0	2
Q3UHA3	Q3UHA3	2	2	2	Spatacsin	Spg11	sp|Q3UHA3|SPTCS_MOUSE Spatacsin OS=Mus musculus OX=10090 GN=Spg11 PE=1 SV=3	1	2	2	2	1	1	1	1	1	1	1	1	1	2	1	1	0	1	1	1	1	1	1	1	1	1	1	1	1	1	1	1	1	2	1	1	0	1	1	1	1	1
Q3UHB1	Q3UHB1	14	14	14	5-nucleotidase domain-containing protein 3	Nt5dc3	sp|Q3UHB1|NT5D3_MOUSE 5-nucleotidase domain-containing protein 3 OS=Mus musculus OX=10090 GN=Nt5dc3 PE=1 SV=1	1	14	14	14	13	13	12	14	12	13	11	13	12	13	12	13	9	9	13	13	11	12	12	12	13	13	12	14	12	13	11	13	12	13	12	13	9	9	13	13	11	12
Q3UHB8	Q3UHB8	8	8	8	Coiled-coil domain-containing protein 177	Ccdc177	sp|Q3UHB8|CC177_MOUSE Coiled-coil domain-containing protein 177 OS=Mus musculus OX=10090 GN=Ccdc177 PE=1 SV=1	1	8	8	8	6	7	7	6	7	6	6	7	5	6	6	4	2	6	6	8	3	6	6	6	6	7	7	6	7	6	6	7	5	6	6	4	2	6	6	8	3	6
Q3UHD6	Q3UHD6	9	9	9	Sorting nexin-27	Snx27	sp|Q3UHD6|SNX27_MOUSE Sorting nexin-27 OS=Mus musculus OX=10090 GN=Snx27 PE=1 SV=2	1	9	9	9	6	8	6	7	8	7	4	7	6	5	8	7	3	7	7	7	3	6	7	6	6	8	6	7	8	7	4	7	6	5	8	7	3	7	7	7	3	6
Q3UHD9	Q3UHD9	17	17	17	Arf-GAP with GTPase, ANK repeat and PH domain-containing protein 2	Agap2	sp|Q3UHD9|AGAP2_MOUSE Arf-GAP with GTPase, ANK repeat and PH domain-containing protein 2 OS=Mus musculus OX=10090 GN=Agap2 PE=1 SV=1	1	17	17	17	14	13	13	11	14	12	9	11	13	10	13	12	7	12	12	14	10	11	10	13	14	13	13	11	14	12	9	11	13	10	13	12	7	12	12	14	10	11
Q3UHJ0	Q3UHJ0	24	24	24	AP2-associated protein kinase 1	Aak1	sp|Q3UHJ0|AAK1_MOUSE AP2-associated protein kinase 1 OS=Mus musculus OX=10090 GN=Aak1 PE=1 SV=2	1	24	24	24	21	22	21	22	19	17	20	22	22	20	23	20	14	23	23	22	15	19	20	22	21	22	21	22	19	17	20	22	22	20	23	20	14	23	23	22	15	19
Q3UHK1	Q3UHK1	2	2	2	Proton myo-inositol cotransporter	Slc2a13	sp|Q3UHK1|MYCT_MOUSE Proton myo-inositol cotransporter OS=Mus musculus OX=10090 GN=Slc2a13 PE=1 SV=2	1	2	2	2	0	1	1	1	1	0	0	1	1	1	0	0	0	1	1	1	0	0	1	0	0	1	1	1	1	0	0	1	1	1	0	0	0	1	1	1	0	0
Q3UHK6;Q9WTS5	Q3UHK6;Q9WTS5	2;1	2;1	2;1	Teneurin-4;Teneurin-2;Ten-2, soluble form;Ten-2 intracellular domain	Tenm4;Tenm2	sp|Q3UHK6|TEN4_MOUSE Teneurin-4 OS=Mus musculus OX=10090 GN=Tenm4 PE=1 SV=2;sp|Q9WTS5|TEN2_MOUSE Teneurin-2 OS=Mus musculus OX=10090 GN=Tenm2 PE=1 SV=1	2	2	2	2	0	1	0	1	1	1	1	0	1	0	1	0	1	0	1	2	0	1	1	1	0	1	0	1	1	1	1	0	1	0	1	0	1	0	1	2	0	1
Q3UHL1	Q3UHL1	24	24	24	CaM kinase-like vesicle-associated protein	Camkv	sp|Q3UHL1|CAMKV_MOUSE CaM kinase-like vesicle-associated protein OS=Mus musculus OX=10090 GN=Camkv PE=1 SV=2	1	24	24	24	21	21	22	19	21	23	22	21	22	20	19	20	20	17	21	22	19	18	22	20	21	21	22	19	21	23	22	21	22	20	19	20	20	17	21	22	19	18
Q3UHU5	Q3UHU5	3	1	1	Microtubule cross-linking factor 1	Mtcl1	sp|Q3UHU5|MTCL1_MOUSE Microtubule cross-linking factor 1 OS=Mus musculus OX=10090 GN=Mtcl1 PE=1 SV=1	1	3	1	1	1	1	0	1	2	1	0	2	2	2	2	0	2	1	2	2	1	1	0	2	1	0	0	1	1	0	0	1	0	1	1	0	0	0	1	1	0	0
Q3UHX2	Q3UHX2	2	2	2	28 kDa heat- and acid-stable phosphoprotein	Pdap1	sp|Q3UHX2|HAP28_MOUSE 28 kDa heat- and acid-stable phosphoprotein OS=Mus musculus OX=10090 GN=Pdap1 PE=1 SV=1	1	2	2	2	2	2	2	2	2	2	1	2	2	2	2	1	2	2	2	2	1	1	2	1	2	2	2	2	2	2	1	2	2	2	2	1	2	2	2	2	1	1
Q3UIU2	Q3UIU2	5	5	5	NADH dehydrogenase [ubiquinone] 1 beta subcomplex subunit 6	Ndufb6	sp|Q3UIU2|NDUB6_MOUSE NADH dehydrogenase [ubiquinone] 1 beta subcomplex subunit 6 OS=Mus musculus OX=10090 GN=Ndufb6 PE=1 SV=3	1	5	5	5	4	4	4	3	4	3	2	4	3	5	3	3	4	3	5	4	2	3	5	4	4	4	4	3	4	3	2	4	3	5	3	3	4	3	5	4	2	3
Q3UJU9	Q3UJU9	3	3	3	Regulator of microtubule dynamics protein 3	Rmdn3	sp|Q3UJU9|RMD3_MOUSE Regulator of microtubule dynamics protein 3 OS=Mus musculus OX=10090 GN=Rmdn3 PE=1 SV=2	1	3	3	3	1	1	2	2	3	1	2	2	3	2	1	3	1	2	1	2	2	1	2	3	1	1	2	2	3	1	2	2	3	2	1	3	1	2	1	2	2	1
Q3UKJ7	Q3UKJ7	2	2	2	WD40 repeat-containing protein SMU1;WD40 repeat-containing protein SMU1, N-terminally processed	Smu1	sp|Q3UKJ7|SMU1_MOUSE WD40 repeat-containing protein SMU1 OS=Mus musculus OX=10090 GN=Smu1 PE=2 SV=2	1	2	2	2	0	2	1	1	1	1	0	0	0	1	1	0	0	1	1	1	1	0	1	0	0	2	1	1	1	1	0	0	0	1	1	0	0	1	1	1	1	0
Q3ULD5	Q3ULD5	8	8	8	Methylcrotonoyl-CoA carboxylase beta chain, mitochondrial	Mccc2	sp|Q3ULD5|MCCB_MOUSE Methylcrotonoyl-CoA carboxylase beta chain, mitochondrial OS=Mus musculus OX=10090 GN=Mccc2 PE=1 SV=1	1	8	8	8	6	2	4	5	4	4	2	3	3	4	3	4	1	5	5	4	3	4	4	6	6	2	4	5	4	4	2	3	3	4	3	4	1	5	5	4	3	4
Q3ULJ0;Q6NXY9	Q3ULJ0	16;1	14;1	14;1	Glycerol-3-phosphate dehydrogenase 1-like protein	Gpd1l	sp|Q3ULJ0|GPD1L_MOUSE Glycerol-3-phosphate dehydrogenase 1-like protein OS=Mus musculus OX=10090 GN=Gpd1l PE=1 SV=2	2	16	14	14	13	14	13	13	13	13	11	13	13	12	13	13	12	11	14	12	12	12	13	13	11	12	11	11	12	11	9	11	12	10	11	11	10	9	12	10	10	10
Q3UM45	Q3UM45	14	14	14	Protein phosphatase 1 regulatory subunit 7	Ppp1r7	sp|Q3UM45|PP1R7_MOUSE Protein phosphatase 1 regulatory subunit 7 OS=Mus musculus OX=10090 GN=Ppp1r7 PE=1 SV=2	1	14	14	14	13	10	10	14	11	13	11	11	13	13	9	12	12	12	13	11	13	11	12	10	13	10	10	14	11	13	11	11	13	13	9	12	12	12	13	11	13	11
Q3UMR5	Q3UMR5	7	7	7	Calcium uniporter protein, mitochondrial	Mcu	sp|Q3UMR5|MCU_MOUSE Calcium uniporter protein, mitochondrial OS=Mus musculus OX=10090 GN=Mcu PE=1 SV=2	1	7	7	7	6	6	5	6	7	6	5	7	5	6	6	6	5	6	6	6	6	6	7	6	6	6	5	6	7	6	5	7	5	6	6	6	5	6	6	6	6	6
Q3UNH4	Q3UNH4	30	30	30	G protein-regulated inducer of neurite outgrowth 1	Gprin1	sp|Q3UNH4|GRIN1_MOUSE G protein-regulated inducer of neurite outgrowth 1 OS=Mus musculus OX=10090 GN=Gprin1 PE=1 SV=2	1	30	30	30	21	24	23	25	22	25	21	26	25	22	22	26	18	20	22	25	18	21	20	23	21	24	23	25	22	25	21	26	25	22	22	26	18	20	22	25	18	21
Q3UPL0	Q3UPL0	7	7	7	Protein transport protein Sec31A	Sec31a	sp|Q3UPL0|SC31A_MOUSE Protein transport protein Sec31A OS=Mus musculus OX=10090 GN=Sec31a PE=1 SV=2	1	7	7	7	4	3	2	3	3	4	2	4	5	3	4	3	0	2	4	4	2	3	3	3	4	3	2	3	3	4	2	4	5	3	4	3	0	2	4	4	2	3
Q3UQ44;Q9JKF1	Q3UQ44	8;1	8;1	8;1	Ras GTPase-activating-like protein IQGAP2	Iqgap2	sp|Q3UQ44|IQGA2_MOUSE Ras GTPase-activating-like protein IQGAP2 OS=Mus musculus OX=10090 GN=Iqgap2 PE=1 SV=2	2	8	8	8	4	5	4	4	5	3	3	4	2	5	4	3	0	5	5	6	0	6	4	4	4	5	4	4	5	3	3	4	2	5	4	3	0	5	5	6	0	6
Q3UTJ2	Q3UTJ2	7	7	7	Sorbin and SH3 domain-containing protein 2	Sorbs2	sp|Q3UTJ2|SRBS2_MOUSE Sorbin and SH3 domain-containing protein 2 OS=Mus musculus OX=10090 GN=Sorbs2 PE=1 SV=2	1	7	7	7	2	1	4	3	2	6	2	1	1	2	6	6	0	5	2	5	1	4	4	1	2	1	4	3	2	6	2	1	1	2	6	6	0	5	2	5	1	4
Q3UU96	Q3UU96	2	1	1	Serine/threonine-protein kinase MRCK alpha	Cdc42bpa	sp|Q3UU96|MRCKA_MOUSE Serine/threonine-protein kinase MRCK alpha OS=Mus musculus OX=10090 GN=Cdc42bpa PE=1 SV=2	1	2	1	1	2	2	1	2	2	1	2	2	2	2	2	1	1	2	2	2	1	2	1	2	1	1	0	1	1	0	1	1	1	1	1	0	1	1	1	1	0	1
Q3UUG6	Q3UUG6	13	13	13	TBC1 domain family member 24	Tbc1d24	sp|Q3UUG6|TBC24_MOUSE TBC1 domain family member 24 OS=Mus musculus OX=10090 GN=Tbc1d24 PE=1 SV=2	1	13	13	13	10	10	10	9	8	7	7	9	7	7	10	10	4	10	9	8	8	8	9	8	10	10	10	9	8	7	7	9	7	7	10	10	4	10	9	8	8	8
Q3UUI3	Q3UUI3	6	6	6	Acyl-coenzyme A thioesterase THEM4	Them4	sp|Q3UUI3|THEM4_MOUSE Acyl-coenzyme A thioesterase THEM4 OS=Mus musculus OX=10090 GN=Them4 PE=1 SV=1	1	6	6	6	5	6	5	5	5	6	6	4	6	4	5	5	3	4	6	5	4	5	6	6	5	6	5	5	5	6	6	4	6	4	5	5	3	4	6	5	4	5
Q3UUQ7	Q3UUQ7	2	2	2	GPI inositol-deacylase	Pgap1	sp|Q3UUQ7|PGAP1_MOUSE GPI inositol-deacylase OS=Mus musculus OX=10090 GN=Pgap1 PE=1 SV=3	1	2	2	2	1	1	1	0	1	0	0	1	1	1	2	0	1	0	0	0	0	0	0	0	1	1	1	0	1	0	0	1	1	1	2	0	1	0	0	0	0	0
Q3UV70	Q3UV70	2	2	2	[Pyruvate dehydrogenase [acetyl-transferring]]-phosphatase 1, mitochondrial	Pdp1	sp|Q3UV70|PDP1_MOUSE [Pyruvate dehydrogenase [acetyl-transferring]]-phosphatase 1, mitochondrial OS=Mus musculus OX=10090 GN=Pdp1 PE=1 SV=1	1	2	2	2	1	1	1	1	2	0	1	1	1	1	1	1	1	1	1	1	1	1	1	1	1	1	1	1	2	0	1	1	1	1	1	1	1	1	1	1	1	1
Q3UVL4	Q3UVL4	6	6	6	Vacuolar protein sorting-associated protein 51 homolog	Vps51	sp|Q3UVL4|VPS51_MOUSE Vacuolar protein sorting-associated protein 51 homolog OS=Mus musculus OX=10090 GN=Vps51 PE=1 SV=2	1	6	6	6	3	3	3	4	4	3	4	2	3	5	3	3	2	3	3	5	1	3	3	3	3	3	3	4	4	3	4	2	3	5	3	3	2	3	3	5	1	3
Q3UVX5	Q3UVX5	17	17	16	Metabotropic glutamate receptor 5	Grm5	sp|Q3UVX5|GRM5_MOUSE Metabotropic glutamate receptor 5 OS=Mus musculus OX=10090 GN=Grm5 PE=1 SV=2	1	17	17	16	8	10	12	9	14	11	6	10	10	11	12	11	8	9	14	10	7	8	10	13	8	10	12	9	14	11	6	10	10	11	12	11	8	9	14	10	7	8
Q3UYC0;Q5PNS9;Q8BU27;Q149T7	Q3UYC0	12;1;1;1	12;1;1;1	12;1;1;1	Protein phosphatase 1H	Ppm1h	sp|Q3UYC0|PPM1H_MOUSE Protein phosphatase 1H OS=Mus musculus OX=10090 GN=Ppm1h PE=1 SV=1	4	12	12	12	11	9	8	9	10	7	7	9	10	10	11	11	3	9	9	10	4	6	10	8	11	9	8	9	10	7	7	9	10	10	11	11	3	9	9	10	4	6
Q3UYG8	Q3UYG8	3	3	3	O-acetyl-ADP-ribose deacetylase MACROD2	Macrod2	sp|Q3UYG8|MACD2_MOUSE ADP-ribose glycohydrolase MACROD2 OS=Mus musculus OX=10090 GN=Macrod2 PE=1 SV=1	1	3	3	3	2	3	2	2	1	2	2	1	1	1	2	2	0	1	2	1	1	2	1	1	2	3	2	2	1	2	2	1	1	1	2	2	0	1	2	1	1	2
Q3V3R1	Q3V3R1	8	8	8	Monofunctional C1-tetrahydrofolate synthase, mitochondrial	Mthfd1l	sp|Q3V3R1|C1TM_MOUSE Monofunctional C1-tetrahydrofolate synthase, mitochondrial OS=Mus musculus OX=10090 GN=Mthfd1l PE=1 SV=2	1	8	8	8	6	7	4	3	5	3	4	5	4	5	4	6	4	4	6	7	3	4	4	5	6	7	4	3	5	3	4	5	4	5	4	6	4	4	6	7	3	4
Q3V3V9;Q6F5E8	Q3V3V9;Q6F5E8	2;2	2;2	2;2	Leucine-rich repeat-containing protein 16C	Rltpr;RLTPR	sp|Q3V3V9|CARL2_MOUSE Capping protein, Arp2/3 and myosin-I linker protein 2 OS=Mus musculus OX=10090 GN=Carmil2 PE=1 SV=2;sp|Q6F5E8|CARL2_HUMAN Capping protein, Arp2/3 and myosin-I linker protein 2 OS=Homo sapiens OX=9606 GN=CARMIL2 PE=1 SV=2	2	2	2	2	1	2	2	2	2	1	1	1	0	1	1	1	2	1	1	1	0	0	1	2	1	2	2	2	2	1	1	1	0	1	1	1	2	1	1	1	0	0
Q3ZCM7	Q3ZCM7	14	2	2	Tubulin beta-8 chain	TUBB8	sp|Q3ZCM7|TBB8_HUMAN Tubulin beta-8 chain OS=Homo sapiens OX=9606 GN=TUBB8 PE=1 SV=2	1	14	2	2	11	12	11	11	11	11	11	11	11	11	11	11	10	14	12	11	11	11	12	11	2	2	2	2	2	2	2	2	2	2	2	2	2	2	2	2	2	2
Q4ACU6	Q4ACU6	15	14	14	SH3 and multiple ankyrin repeat domains protein 3	Shank3	sp|Q4ACU6|SHAN3_MOUSE SH3 and multiple ankyrin repeat domains protein 3 OS=Mus musculus OX=10090 GN=Shank3 PE=1 SV=3	1	15	14	14	9	10	10	9	5	9	6	10	9	7	8	7	7	8	12	8	5	7	10	9	8	9	9	8	4	8	5	9	8	6	7	6	6	7	11	7	4	6
Q4FZY0;Q9D8Y0;A5D7A0;Q96C19;Q9D4J1	Q4FZY0;Q9D8Y0;A5D7A0;Q96C19	12;11;10;8;2	12;11;10;8;2	12;11;10;8;2	EF-hand domain-containing protein D2	Efhd2;EFHD2	sp|Q4FZY0|EFHD2_RAT EF-hand domain-containing protein D2 OS=Rattus norvegicus OX=10116 GN=Efhd2 PE=1 SV=1;sp|Q9D8Y0|EFHD2_MOUSE EF-hand domain-containing protein D2 OS=Mus musculus OX=10090 GN=Efhd2 PE=1 SV=1;sp|A5D7A0|EFHD2_BOVIN EF-hand domain-containing	5	12	12	12	10	11	10	10	11	10	10	10	10	10	11	10	9	9	10	9	10	9	11	11	10	11	10	10	11	10	10	10	10	10	11	10	9	9	10	9	10	9
Q4KML4	Q4KML4	3	3	3	Costars family protein ABRACL	Abracl	sp|Q4KML4|ABRAL_MOUSE Costars family protein ABRACL OS=Mus musculus OX=10090 GN=Abracl PE=1 SV=1	1	3	3	3	2	3	2	2	2	3	2	2	2	2	2	2	2	1	1	2	1	2	2	3	2	3	2	2	2	3	2	2	2	2	2	2	2	1	1	2	1	2
Q4KMM3;Q4V8B0	Q4KMM3	30;14	30;14	30;14	Oxidation resistance protein 1	Oxr1	sp|Q4KMM3|OXR1_MOUSE Oxidation resistance protein 1 OS=Mus musculus OX=10090 GN=Oxr1 PE=1 SV=3	2	30	30	30	25	27	28	27	28	25	22	24	26	27	27	24	21	22	26	27	21	23	25	24	25	27	28	27	28	25	22	24	26	27	27	24	21	22	26	27	21	23
Q4KUS2;Q9Z1N9	Q4KUS2	8;2	8;2	8;2	Protein unc-13 homolog A	Unc13a	sp|Q4KUS2|UN13A_MOUSE Protein unc-13 homolog A OS=Mus musculus OX=10090 GN=Unc13a PE=1 SV=3	2	8	8	8	5	6	4	7	7	4	4	4	5	6	3	4	3	2	4	6	3	3	6	6	5	6	4	7	7	4	4	4	5	6	3	4	3	2	4	6	3	3
Q4V9Z5	Q4V9Z5	4	4	4	Seizure 6-like protein 2	Sez6l2	sp|Q4V9Z5|SE6L2_MOUSE Seizure 6-like protein 2 OS=Mus musculus OX=10090 GN=Sez6l2 PE=1 SV=1	1	4	4	4	3	3	3	4	1	3	1	2	3	2	0	4	1	2	3	2	0	1	1	3	3	3	3	4	1	3	1	2	3	2	0	4	1	2	3	2	0	1
Q4VAA2	Q4VAA2	2	2	2	Protein CDV3	Cdv3	sp|Q4VAA2|CDV3_MOUSE Protein CDV3 OS=Mus musculus OX=10090 GN=Cdv3 PE=1 SV=2	1	2	2	2	0	1	1	1	2	0	0	0	2	1	1	1	0	0	1	1	2	0	2	2	0	1	1	1	2	0	0	0	2	1	1	1	0	0	1	1	2	0
Q4VAE3	Q4VAE3	3	3	3	Transmembrane protein 65	Tmem65	sp|Q4VAE3|TMM65_MOUSE Transmembrane protein 65 OS=Mus musculus OX=10090 GN=Tmem65 PE=1 SV=1	1	3	3	3	3	3	3	3	3	3	2	2	1	3	3	2	2	3	3	2	2	3	3	2	3	3	3	3	3	3	2	2	1	3	3	2	2	3	3	2	2	3
Q8I4X0;Q4Z1L3;Q4YU79	Q8I4X0;Q4Z1L3;Q4YU79	3;3;2	1;1;1	1;1;1	Actin-1	PFL2215w	sp|Q8I4X0|ACT1_PLAF7 Actin-1 OS=Plasmodium falciparum (isolate 3D7) OX=36329 GN=ACT1 PE=1 SV=1;sp|Q4Z1L3|ACT1_PLABA Actin-1 OS=Plasmodium berghei (strain Anka) OX=5823 GN=ACT1 PE=1 SV=2;sp|Q4YU79|ACT2_PLABA Actin-2 OS=Plasmodium berghei (strain Anka) OX=58	3	3	1	1	3	3	3	2	2	2	3	2	2	3	2	2	1	3	3	3	2	3	3	2	1	1	1	1	1	1	1	1	1	1	1	1	0	1	1	1	0	1
Q501J6	Q501J6	16	10	10	Probable ATP-dependent RNA helicase DDX17	Ddx17	sp|Q501J6|DDX17_MOUSE Probable ATP-dependent RNA helicase DDX17 OS=Mus musculus OX=10090 GN=Ddx17 PE=1 SV=1	1	16	10	10	14	13	11	12	13	14	10	14	12	12	10	12	6	11	12	11	11	12	12	11	8	7	6	6	8	9	4	8	6	6	4	6	1	5	6	5	6	6
Q505D7	Q505D7	3	3	3	Optic atrophy 3 protein homolog	Opa3	sp|Q505D7|OPA3_MOUSE Optic atrophy 3 protein homolog OS=Mus musculus OX=10090 GN=Opa3 PE=1 SV=1	1	3	3	3	3	2	2	2	2	2	2	2	2	2	2	2	1	1	2	2	2	2	2	2	3	2	2	2	2	2	2	2	2	2	2	2	1	1	2	2	2	2
Q505F5	Q505F5	7	7	7	Leucine-rich repeat-containing protein 47	Lrrc47	sp|Q505F5|LRC47_MOUSE Leucine-rich repeat-containing protein 47 OS=Mus musculus OX=10090 GN=Lrrc47 PE=1 SV=1	1	7	7	7	5	4	3	3	5	4	4	3	5	4	4	5	4	4	4	5	2	3	3	4	5	4	3	3	5	4	4	3	5	4	4	5	4	4	4	5	2	3
Q9D328;Q53FP2	Q9D328;Q53FP2	2;2	2;2	2;2	Transmembrane protein 35	Tmem35;TMEM35	sp|Q9D328|NACHO_MOUSE Novel acetylcholine receptor chaperone OS=Mus musculus OX=10090 GN=Tmem35a PE=1 SV=1;sp|Q53FP2|NACHO_HUMAN Novel acetylcholine receptor chaperone OS=Homo sapiens OX=9606 GN=TMEM35A PE=1 SV=2	2	2	2	2	1	2	2	1	2	1	1	1	1	2	1	2	1	2	1	2	1	1	1	1	1	2	2	1	2	1	1	1	1	2	1	2	1	2	1	2	1	1
Q569Z6	Q569Z6	3	3	3	Thyroid hormone receptor-associated protein 3	Thrap3	sp|Q569Z6|TR150_MOUSE Thyroid hormone receptor-associated protein 3 OS=Mus musculus OX=10090 GN=Thrap3 PE=1 SV=1	1	3	3	3	1	1	2	2	1	2	1	2	1	2	2	2	1	1	1	1	0	1	2	1	1	1	2	2	1	2	1	2	1	2	2	2	1	1	1	1	0	1
Q56A07	Q56A07	5	5	5	Sodium channel subunit beta-2	Scn2b	sp|Q56A07|SCN2B_MOUSE Sodium channel subunit beta-2 OS=Mus musculus OX=10090 GN=Scn2b PE=1 SV=1	1	5	5	5	4	3	4	4	4	4	4	4	4	4	5	3	4	4	4	4	3	3	4	4	4	3	4	4	4	4	4	4	4	4	5	3	4	4	4	4	3	3
Q58A65	Q58A65	2	1	1	C-Jun-amino-terminal kinase-interacting protein 4	Spag9	sp|Q58A65|JIP4_MOUSE C-Jun-amino-terminal kinase-interacting protein 4 OS=Mus musculus OX=10090 GN=Spag9 PE=1 SV=2	1	2	1	1	2	0	0	2	0	1	1	0	1	2	0	1	1	0	1	1	0	1	1	1	1	0	0	1	0	1	0	0	1	1	0	1	1	0	1	1	0	1
Q5DQR4;Q9Y2K9;Q3TJ91	Q5DQR4;Q9Y2K9	11;7;1	11;7;1	10;6;1	Syntaxin-binding protein 5-like	Stxbp5l;STXBP5L	sp|Q5DQR4|STB5L_MOUSE Syntaxin-binding protein 5-like OS=Mus musculus OX=10090 GN=Stxbp5l PE=1 SV=1;sp|Q9Y2K9|STB5L_HUMAN Syntaxin-binding protein 5-like OS=Homo sapiens OX=9606 GN=STXBP5L PE=1 SV=2	3	11	11	10	5	8	5	7	5	6	5	7	4	5	6	5	4	4	7	6	5	5	4	6	5	8	5	7	5	6	5	7	4	5	6	5	4	4	7	6	5	5
Q5DTL9;Q8JZR6	Q5DTL9	13;5	12;4	10;3	Sodium-driven chloride bicarbonate exchanger	Slc4a10	sp|Q5DTL9|S4A10_MOUSE Sodium-driven chloride bicarbonate exchanger OS=Mus musculus OX=10090 GN=Slc4a10 PE=1 SV=2	2	13	12	10	13	13	12	12	13	10	8	12	11	13	12	12	8	11	10	13	9	10	11	13	12	12	11	11	12	9	7	11	10	12	11	11	7	10	9	12	8	9
Q5DTT2	Q5DTT2	6	6	6	PH and SEC7 domain-containing protein 1	Psd	sp|Q5DTT2|PSD1_MOUSE PH and SEC7 domain-containing protein 1 OS=Mus musculus OX=10090 GN=Psd PE=1 SV=2	1	6	6	6	2	3	0	2	2	1	4	1	1	2	1	1	0	2	2	2	4	2	1	2	2	3	0	2	2	1	4	1	1	2	1	1	0	2	2	2	4	2
Q5DTY9	Q5DTY9	7	7	7	BTB/POZ domain-containing protein KCTD16	Kctd16	sp|Q5DTY9|KCD16_MOUSE BTB/POZ domain-containing protein KCTD16 OS=Mus musculus OX=10090 GN=Kctd16 PE=1 SV=2	1	7	7	7	3	5	3	3	3	2	3	2	2	3	3	3	1	4	2	3	2	1	2	1	3	5	3	3	3	2	3	2	2	3	3	3	1	4	2	3	2	1
Q5DU25	Q5DU25	14	8	8	IQ motif and SEC7 domain-containing protein 2	Iqsec2	sp|Q5DU25|IQEC2_MOUSE IQ motif and SEC7 domain-containing protein 2 OS=Mus musculus OX=10090 GN=Iqsec2 PE=1 SV=3	1	14	8	8	10	10	11	12	9	8	10	11	10	13	9	8	8	11	12	10	10	11	10	9	5	5	7	6	4	3	5	6	5	7	4	3	3	7	6	5	5	6
Q5E924	Q5E924	6	3	1	Glyceraldehyde-3-phosphate dehydrogenase GAPCP2, chloroplastic	GAPCP2	sp|Q5E924|G3PP2_ARATH Glyceraldehyde-3-phosphate dehydrogenase GAPCP2, chloroplastic OS=Arabidopsis thaliana OX=3702 GN=GAPCP2 PE=2 SV=1	1	6	3	1	3	3	3	3	3	4	3	3	3	3	3	3	3	6	4	3	3	3	3	3	1	1	1	1	1	2	1	1	1	1	1	1	1	3	2	1	1	1
Q5EBJ4	Q5EBJ4	7	7	7	Ermin	Ermn	sp|Q5EBJ4|ERMIN_MOUSE Ermin OS=Mus musculus OX=10090 GN=Ermn PE=1 SV=1	1	7	7	7	7	7	7	7	7	7	7	7	7	7	6	7	7	6	7	7	7	7	7	7	7	7	7	7	7	7	7	7	7	7	6	7	7	6	7	7	7	7
Q5F2E8;Q8BYC6;Q6ZQ29	Q5F2E8	5;2;1	5;2;1	5;2;1	Serine/threonine-protein kinase TAO1	Taok1	sp|Q5F2E8|TAOK1_MOUSE Serine/threonine-protein kinase TAO1 OS=Mus musculus OX=10090 GN=Taok1 PE=1 SV=1	3	5	5	5	2	3	1	3	3	2	1	2	2	2	1	2	0	1	1	3	0	0	3	3	2	3	1	3	3	2	1	2	2	2	1	2	0	1	1	3	0	0
Q5FWK3	Q5FWK3	10	10	10	Rho GTPase-activating protein 1	Arhgap1	sp|Q5FWK3|RHG01_MOUSE Rho GTPase-activating protein 1 OS=Mus musculus OX=10090 GN=Arhgap1 PE=1 SV=1	1	10	10	10	8	7	10	10	9	9	7	9	9	9	7	9	6	8	8	9	6	7	8	8	8	7	10	10	9	9	7	9	9	9	7	9	6	8	8	9	6	7
Q5HZI9	Q5HZI9	4	4	4	Solute carrier family 25 member 51	Slc25a51	sp|Q5HZI9|S2551_MOUSE Mitochondrial nicotinamide adenine dinucleotide transporter SLC25A51 OS=Mus musculus OX=10090 GN=Slc25a51 PE=1 SV=1	1	4	4	4	4	2	2	4	2	4	3	4	2	3	2	3	1	1	3	3	2	3	4	4	4	2	2	4	2	4	3	4	2	3	2	3	1	1	3	3	2	3
Q5IRJ6	Q5IRJ6	2	2	2	Zinc transporter 9	Slc30a9	sp|Q5IRJ6|ZNT9_MOUSE Proton-coupled zinc antiporter SLC30A9, mitochondrial OS=Mus musculus OX=10090 GN=Slc30a9 PE=1 SV=2	1	2	2	2	1	1	1	1	1	1	0	1	0	1	0	1	0	2	1	1	0	0	1	1	1	1	1	1	1	1	0	1	0	1	0	1	0	2	1	1	0	0
Q5M8N0	Q5M8N0	7	7	7	CB1 cannabinoid receptor-interacting protein 1	Cnrip1	sp|Q5M8N0|CNRP1_MOUSE CB1 cannabinoid receptor-interacting protein 1 OS=Mus musculus OX=10090 GN=Cnrip1 PE=1 SV=1	1	7	7	7	7	7	7	7	7	7	7	7	7	7	6	7	7	7	7	7	6	7	6	7	7	7	7	7	7	7	7	7	7	7	6	7	7	7	7	7	6	7
Q5M8N4	Q5M8N4	3	3	3	Epimerase family protein SDR39U1	Sdr39u1	sp|Q5M8N4|D39U1_MOUSE Epimerase family protein SDR39U1 OS=Mus musculus OX=10090 GN=Sdr39u1 PE=1 SV=2	1	3	3	3	3	1	1	1	3	0	1	2	2	2	1	0	0	0	1	2	1	3	2	1	3	1	1	1	3	0	1	2	2	2	1	0	0	0	1	2	1	3
Q5NCF2	Q5NCF2	3	3	3	Trafficking protein particle complex subunit 1	Trappc1	sp|Q5NCF2|TPPC1_MOUSE Trafficking protein particle complex subunit 1 OS=Mus musculus OX=10090 GN=Trappc1 PE=1 SV=1	1	3	3	3	2	2	2	2	2	2	2	2	1	2	2	3	1	1	1	2	2	1	3	2	2	2	2	2	2	2	2	2	1	2	2	3	1	1	1	2	2	1
Q5PR73	Q5PR73	9	9	8	GTP-binding protein Di-Ras2	Diras2	sp|Q5PR73|DIRA2_MOUSE GTP-binding protein Di-Ras2 OS=Mus musculus OX=10090 GN=Diras2 PE=1 SV=1	1	9	9	8	9	8	8	8	8	8	8	8	8	9	7	8	8	7	8	8	8	8	8	9	9	8	8	8	8	8	8	8	8	9	7	8	8	7	8	8	8	8
Q5RJI5;Q9LZW4	Q5RJI5	5;1	5;1	4;1	Serine/threonine-protein kinase BRSK1	Brsk1	sp|Q5RJI5|BRSK1_MOUSE Serine/threonine-protein kinase BRSK1 OS=Mus musculus OX=10090 GN=Brsk1 PE=1 SV=1	2	5	5	4	3	2	3	3	3	4	3	2	3	2	3	2	0	1	4	2	1	4	3	4	3	2	3	3	3	4	3	2	3	2	3	2	0	1	4	2	1	4
Q5SQX6	Q5SQX6	22	22	12	Cytoplasmic FMR1-interacting protein 2	Cyfip2	sp|Q5SQX6|CYFP2_MOUSE Cytoplasmic FMR1-interacting protein 2 OS=Mus musculus OX=10090 GN=Cyfip2 PE=1 SV=2	1	22	22	12	15	16	19	17	17	16	18	18	18	17	15	15	15	14	18	20	16	16	15	18	15	16	19	17	17	16	18	18	18	17	15	15	15	14	18	20	16	16
Q5SRX1;Q6ZVM7	Q5SRX1;Q6ZVM7	7;4	7;4	7;4	TOM1-like protein 2	Tom1l2;TOM1L2	sp|Q5SRX1|TM1L2_MOUSE TOM1-like protein 2 OS=Mus musculus OX=10090 GN=Tom1l2 PE=1 SV=1;sp|Q6ZVM7|TM1L2_HUMAN TOM1-like protein 2 OS=Homo sapiens OX=9606 GN=TOM1L2 PE=1 SV=1	2	7	7	7	6	7	5	5	6	5	5	6	5	5	6	6	4	5	6	6	6	6	7	5	6	7	5	5	6	5	5	6	5	5	6	6	4	5	6	6	6	6
Q5SSL4	Q5SSL4	7	7	6	Active breakpoint cluster region-related protein	Abr	sp|Q5SSL4|ABR_MOUSE Active breakpoint cluster region-related protein OS=Mus musculus OX=10090 GN=Abr PE=1 SV=1	1	7	7	6	6	7	6	5	6	7	5	6	7	5	6	5	2	4	6	7	5	6	6	6	6	7	6	5	6	7	5	6	7	5	6	5	2	4	6	7	5	6
Q5SSM3;Q3UIA2	Q5SSM3	6;1	6;1	6;1	Rho GTPase-activating protein 44	Arhgap44	sp|Q5SSM3|RHG44_MOUSE Rho GTPase-activating protein 44 OS=Mus musculus OX=10090 GN=Arhgap44 PE=1 SV=1	2	6	6	6	4	2	4	3	3	4	3	4	4	4	4	3	1	4	4	4	2	4	4	3	4	2	4	3	3	4	3	4	4	4	4	3	1	4	4	4	2	4
Q5SUR0	Q5SUR0	2	2	2	Phosphoribosylformylglycinamidine synthase	Pfas	sp|Q5SUR0|PUR4_MOUSE Phosphoribosylformylglycinamidine synthase OS=Mus musculus OX=10090 GN=Pfas PE=1 SV=1	1	2	2	2	1	1	1	1	0	0	0	0	1	2	1	0	0	0	1	1	0	1	1	1	1	1	1	1	0	0	0	0	1	2	1	0	0	0	1	1	0	1
Q5SVL6	Q5SVL6	4	3	3	Rap1 GTPase-activating protein 2	Rap1gap2	sp|Q5SVL6|RPGP2_MOUSE Rap1 GTPase-activating protein 2 OS=Mus musculus OX=10090 GN=Rap1gap2 PE=1 SV=1	1	4	3	3	1	1	3	1	3	1	1	1	3	1	3	1	1	1	1	2	1	1	1	1	0	0	2	0	2	0	0	0	2	0	2	0	0	0	0	1	0	0
Q5SXY1	Q5SXY1	4	4	4	Cytospin-B	Specc1	sp|Q5SXY1|CYTSB_MOUSE Cytospin-B OS=Mus musculus OX=10090 GN=Specc1 PE=1 SV=2	1	4	4	4	1	3	2	2	3	2	2	2	3	3	2	2	1	1	3	2	1	2	3	3	1	3	2	2	3	2	2	2	3	3	2	2	1	1	3	2	1	2
Q5SYD0;Q5SUA5	Q5SYD0	10;1	10;1	10;1	Unconventional myosin-Id	Myo1d	sp|Q5SYD0|MYO1D_MOUSE Unconventional myosin-Id OS=Mus musculus OX=10090 GN=Myo1d PE=1 SV=1	2	10	10	10	6	6	6	9	6	7	9	8	6	5	8	6	5	5	6	6	6	5	5	8	6	6	6	9	6	7	9	8	6	5	8	6	5	5	6	6	6	5
Q5U3K5	Q5U3K5	5	5	5	Rab-like protein 6	Rabl6	sp|Q5U3K5|RABL6_MOUSE Rab-like protein 6 OS=Mus musculus OX=10090 GN=Rabl6 PE=1 SV=2	1	5	5	5	2	1	1	2	3	2	2	2	1	2	0	1	0	2	1	2	2	2	3	2	2	1	1	2	3	2	2	2	1	2	0	1	0	2	1	2	2	2
Q5U458	Q5U458	10	10	10	DnaJ homolog subfamily C member 11	Dnajc11	sp|Q5U458|DJC11_MOUSE DnaJ homolog subfamily C member 11 OS=Mus musculus OX=10090 GN=Dnajc11 PE=1 SV=2	1	10	10	10	8	8	6	8	8	7	3	7	6	8	5	6	3	6	7	7	6	5	7	7	8	8	6	8	8	7	3	7	6	8	5	6	3	6	7	7	6	5
Q5U5Q9	Q5U5Q9	2	2	2	BRCA1-A complex subunit RAP80	Uimc1	sp|Q5U5Q9|UIMC1_MOUSE BRCA1-A complex subunit RAP80 OS=Mus musculus OX=10090 GN=Uimc1 PE=1 SV=2	1	2	2	2	1	1	1	1	1	1	1	1	1	1	1	1	1	2	1	1	1	1	1	1	1	1	1	1	1	1	1	1	1	1	1	1	1	2	1	1	1	1
Q5XI81;Q61584;P35922;Q9WVR4	Q5XI81;Q61584;P35922;Q9WVR4	2;2;1;1	2;2;1;1	2;2;1;1	Fragile X mental retardation syndrome-related protein 1;Fragile X mental retardation protein 1 homolog;Fragile X mental retardation syndrome-related protein 2	Fxr1;Fmr1;Fxr2	sp|Q5XI81|FXR1_RAT RNA-binding protein FXR1 OS=Rattus norvegicus OX=10116 GN=Fxr1 PE=1 SV=1;sp|Q61584|FXR1_MOUSE RNA-binding protein FXR1 OS=Mus musculus OX=10090 GN=Fxr1 PE=1 SV=2;sp|P35922|FMR1_MOUSE Fragile X messenger ribonucleoprotein 1 OS=Mus musculu	4	2	2	2	2	1	1	2	0	1	0	1	1	1	1	2	1	2	1	2	0	1	1	1	2	1	1	2	0	1	0	1	1	1	1	2	1	2	1	2	0	1
Q5XJY5	Q5XJY5	6	6	6	Coatomer subunit delta	Arcn1	sp|Q5XJY5|COPD_MOUSE Coatomer subunit delta OS=Mus musculus OX=10090 GN=Arcn1 PE=1 SV=2	1	6	6	6	5	4	5	5	4	5	5	3	5	6	5	4	3	4	5	4	5	6	5	5	5	4	5	5	4	5	5	3	5	6	5	4	3	4	5	4	5	6
Q8N5M9;Q5XKN4	Q8N5M9;Q5XKN4	2;2	2;2	2;2	Protein jagunal homolog 1	JAGN1;Jagn1	sp|Q8N5M9|JAGN1_HUMAN Protein jagunal homolog 1 OS=Homo sapiens OX=9606 GN=JAGN1 PE=1 SV=1;sp|Q5XKN4|JAGN1_MOUSE Protein jagunal homolog 1 OS=Mus musculus OX=10090 GN=Jagn1 PE=1 SV=2	2	2	2	2	2	1	2	2	2	2	2	2	1	1	2	2	0	1	2	2	2	2	1	1	2	1	2	2	2	2	2	2	1	1	2	2	0	1	2	2	2	2
Q60597;Q6P6Z8	Q60597	41;15	41;15	41;15	2-oxoglutarate dehydrogenase, mitochondrial	Ogdh	sp|Q60597|ODO1_MOUSE 2-oxoglutarate dehydrogenase complex component E1 OS=Mus musculus OX=10090 GN=Ogdh PE=1 SV=3	2	41	41	41	34	32	34	36	35	34	29	35	32	34	33	34	31	30	34	35	27	35	34	35	34	32	34	36	35	34	29	35	32	34	33	34	31	30	34	35	27	35
Q60598	Q60598	15	15	15	Src substrate cortactin	Cttn	sp|Q60598|SRC8_MOUSE Src substrate cortactin OS=Mus musculus OX=10090 GN=Cttn PE=1 SV=2	1	15	15	15	12	13	15	13	14	11	11	11	13	12	13	12	13	13	14	13	9	12	13	13	12	13	15	13	14	11	11	11	13	12	13	12	13	13	14	13	9	12
Q60605	Q60605	6	6	6	Myosin light polypeptide 6	Myl6	sp|Q60605|MYL6_MOUSE Myosin light polypeptide 6 OS=Mus musculus OX=10090 GN=Myl6 PE=1 SV=3	1	6	6	6	6	6	5	5	6	5	6	5	5	6	6	6	6	4	5	6	4	4	5	6	6	6	5	5	6	5	6	5	5	6	6	6	6	4	5	6	4	4
Q60625	Q60625	22	22	22	Intercellular adhesion molecule 5	Icam5	sp|Q60625|ICAM5_MOUSE Intercellular adhesion molecule 5 OS=Mus musculus OX=10090 GN=Icam5 PE=1 SV=2	1	22	22	22	16	14	16	17	13	16	16	15	13	15	14	17	17	15	17	17	15	16	14	17	16	14	16	17	13	16	16	15	13	15	14	17	17	15	17	17	15	16
Q60631	Q60631	10	10	10	Growth factor receptor-bound protein 2	Grb2	sp|Q60631|GRB2_MOUSE Growth factor receptor-bound protein 2 OS=Mus musculus OX=10090 GN=Grb2 PE=1 SV=1	1	10	10	10	8	9	10	10	9	10	8	9	9	9	10	9	7	9	9	10	7	8	9	8	8	9	10	10	9	10	8	9	9	9	10	9	7	9	9	10	7	8
Q60634	Q60634	16	16	16	Flotillin-2	Flot2	sp|Q60634|FLOT2_MOUSE Flotillin-2 OS=Mus musculus OX=10090 GN=Flot2 PE=1 SV=2	1	16	16	16	12	13	10	13	12	13	11	13	12	15	11	9	9	10	10	9	13	10	13	12	12	13	10	13	12	13	11	13	12	15	11	9	9	10	10	9	13	10
Q60668;Q9SHZ5	Q60668	9;1	9;1	7;0	Heterogeneous nuclear ribonucleoprotein D0	Hnrnpd	sp|Q60668|HNRPD_MOUSE Heterogeneous nuclear ribonucleoprotein D0 OS=Mus musculus OX=10090 GN=Hnrnpd PE=1 SV=2	2	9	9	7	7	8	8	7	8	8	7	8	9	8	8	6	7	7	9	8	7	6	8	7	7	8	8	7	8	8	7	8	9	8	8	6	7	7	9	8	7	6
Q60676	Q60676	5	5	5	Serine/threonine-protein phosphatase 5	Ppp5c	sp|Q60676|PPP5_MOUSE Serine/threonine-protein phosphatase 5 OS=Mus musculus OX=10090 GN=Ppp5c PE=1 SV=3	1	5	5	5	5	4	5	4	3	5	3	4	5	5	4	4	4	4	5	4	4	4	4	4	5	4	5	4	3	5	3	4	5	5	4	4	4	4	5	4	4	4
Q60692	Q60692	7	7	7	Proteasome subunit beta type-6	Psmb6	sp|Q60692|PSB6_MOUSE Proteasome subunit beta type-6 OS=Mus musculus OX=10090 GN=Psmb6 PE=1 SV=3	1	7	7	7	4	4	4	4	4	4	4	4	4	4	4	4	3	6	4	5	4	4	4	4	4	4	4	4	4	4	4	4	4	4	4	4	3	6	4	5	4	4
Q60714	Q60714	3	3	3	Long-chain fatty acid transport protein 1	Slc27a1	sp|Q60714|S27A1_MOUSE Long-chain fatty acid transport protein 1 OS=Mus musculus OX=10090 GN=Slc27a1 PE=1 SV=1	1	3	3	3	2	2	3	2	3	3	1	3	2	3	2	2	2	3	2	3	2	3	2	2	2	2	3	2	3	3	1	3	2	3	2	2	2	3	2	3	2	3
Q60737	Q60737	11	11	11	Casein kinase II subunit alpha	Csnk2a1	sp|Q60737|CSK21_MOUSE Casein kinase II subunit alpha OS=Mus musculus OX=10090 GN=Csnk2a1 PE=1 SV=2	1	11	11	11	11	9	10	8	8	9	10	10	10	11	8	9	9	6	7	9	8	9	8	9	11	9	10	8	8	9	10	10	10	11	8	9	9	6	7	9	8	9
Q60749;Q9WU01	Q60749	3;1	2;0	2;0	KH domain-containing, RNA-binding, signal transduction-associated protein 1	Khdrbs1	sp|Q60749|KHDR1_MOUSE KH domain-containing, RNA-binding, signal transduction-associated protein 1 OS=Mus musculus OX=10090 GN=Khdrbs1 PE=1 SV=2	2	3	2	2	2	3	3	3	3	3	3	3	3	3	3	3	3	3	3	3	3	3	3	3	1	2	2	2	2	2	2	2	2	2	2	2	2	2	2	2	2	2
Q60759	Q60759	3	3	3	Glutaryl-CoA dehydrogenase, mitochondrial	Gcdh	sp|Q60759|GCDH_MOUSE Glutaryl-CoA dehydrogenase, mitochondrial OS=Mus musculus OX=10090 GN=Gcdh PE=1 SV=2	1	3	3	3	2	2	1	2	2	1	1	2	2	2	1	2	2	1	2	1	0	2	2	2	2	2	1	2	2	1	1	2	2	2	1	2	2	1	2	1	0	2
Q60770	Q60770	3	3	3	Syntaxin-binding protein 3	Stxbp3	sp|Q60770|STXB3_MOUSE Syntaxin-binding protein 3 OS=Mus musculus OX=10090 GN=Stxbp3 PE=1 SV=1	1	3	3	3	2	1	1	1	1	2	2	1	1	1	1	1	1	2	1	2	2	3	2	1	2	1	1	1	1	2	2	1	1	1	1	1	1	2	1	2	2	3
Q60771	Q60771	2	2	2	Claudin-11	Cldn11	sp|Q60771|CLD11_MOUSE Claudin-11 OS=Mus musculus OX=10090 GN=Cldn11 PE=1 SV=1	1	2	2	2	2	1	1	2	1	1	1	2	2	1	1	1	1	1	1	1	1	1	1	2	2	1	1	2	1	1	1	2	2	1	1	1	1	1	1	1	1	1
Q60780	Q60780	7	7	7	Growth arrest-specific protein 7	Gas7	sp|Q60780|GAS7_MOUSE Growth arrest-specific protein 7 OS=Mus musculus OX=10090 GN=Gas7 PE=1 SV=1	1	7	7	7	5	7	7	7	7	4	4	6	7	5	7	4	2	6	7	7	2	5	7	6	5	7	7	7	7	4	4	6	7	5	7	4	2	6	7	7	2	5
Q60790	Q60790	2	2	2	Ras GTPase-activating protein 3	Rasa3	sp|Q60790|RASA3_MOUSE Ras GTPase-activating protein 3 OS=Mus musculus OX=10090 GN=Rasa3 PE=1 SV=2	1	2	2	2	1	2	1	1	1	1	0	1	0	2	2	0	0	2	2	2	0	0	1	1	1	2	1	1	1	1	0	1	0	2	2	0	0	2	2	2	0	0
Q60854	Q60854	9	9	9	Serpin B6	Serpinb6	sp|Q60854|SPB6_MOUSE Serpin B6 OS=Mus musculus OX=10090 GN=Serpinb6 PE=1 SV=1	1	9	9	9	7	9	8	8	9	9	6	7	8	7	7	9	6	7	8	7	5	7	8	9	7	9	8	8	9	9	6	7	8	7	7	9	6	7	8	7	5	7
Q60864	Q60864	28	28	28	Stress-induced-phosphoprotein 1	Stip1	sp|Q60864|STIP1_MOUSE Stress-induced-phosphoprotein 1 OS=Mus musculus OX=10090 GN=Stip1 PE=1 SV=1	1	28	28	28	25	25	23	24	24	25	23	25	22	25	23	25	22	20	23	23	23	23	23	25	25	25	23	24	24	25	23	25	22	25	23	25	22	20	23	23	23	23
Q60870	Q60870	2	2	2	Receptor expression-enhancing protein 5	Reep5	sp|Q60870|REEP5_MOUSE Receptor expression-enhancing protein 5 OS=Mus musculus OX=10090 GN=Reep5 PE=1 SV=1	1	2	2	2	2	2	1	2	2	2	2	1	2	2	2	1	2	2	2	2	1	1	1	0	2	2	1	2	2	2	2	1	2	2	2	1	2	2	2	2	1	1
Q60875	Q60875	22	22	22	Rho guanine nucleotide exchange factor 2	Arhgef2	sp|Q60875|ARHG2_MOUSE Rho guanine nucleotide exchange factor 2 OS=Mus musculus OX=10090 GN=Arhgef2 PE=1 SV=4	1	22	22	22	13	13	13	15	15	14	13	14	16	19	11	14	10	15	17	15	12	16	15	18	13	13	13	15	15	14	13	14	16	19	11	14	10	15	17	15	12	16
Q60899;Q61701	Q60899;Q61701	7;6	7;6	3;2	ELAV-like protein 2;ELAV-like protein 4	Elavl2;Elavl4	sp|Q60899|ELAV2_MOUSE ELAV-like protein 2 OS=Mus musculus OX=10090 GN=Elavl2 PE=1 SV=1;sp|Q61701|ELAV4_MOUSE ELAV-like protein 4 OS=Mus musculus OX=10090 GN=Elavl4 PE=1 SV=1	2	7	7	3	7	7	7	7	7	7	6	7	7	7	7	6	6	7	7	7	5	7	7	7	7	7	7	7	7	7	6	7	7	7	7	6	6	7	7	7	5	7
Q60900	Q60900	6	3	3	ELAV-like protein 3	Elavl3	sp|Q60900|ELAV3_MOUSE ELAV-like protein 3 OS=Mus musculus OX=10090 GN=Elavl3 PE=1 SV=1	1	6	3	3	4	6	5	5	4	6	5	5	5	5	4	4	4	3	5	4	4	4	5	5	1	3	2	2	1	3	3	2	2	2	1	2	1	0	2	1	2	1
Q60902	Q60902	10	10	10	Epidermal growth factor receptor substrate 15-like 1	Eps15l1	sp|Q60902|EP15R_MOUSE Epidermal growth factor receptor substrate 15-like 1 OS=Mus musculus OX=10090 GN=Eps15l1 PE=1 SV=3	1	10	10	10	5	8	6	6	8	5	6	5	7	6	7	5	5	5	7	8	3	4	7	6	5	8	6	6	8	5	6	5	7	6	7	5	5	5	7	8	3	4
Q60930	Q60930	13	13	13	Voltage-dependent anion-selective channel protein 2	Vdac2	sp|Q60930|VDAC2_MOUSE Voltage-dependent anion-selective channel protein 2 OS=Mus musculus OX=10090 GN=Vdac2 PE=1 SV=2	1	13	13	13	13	13	13	13	13	13	13	13	13	13	13	13	12	13	13	13	12	13	13	13	13	13	13	13	13	13	13	13	13	13	13	13	12	13	13	13	12	13
Q60931	Q60931	12	12	12	Voltage-dependent anion-selective channel protein 3	Vdac3	sp|Q60931|VDAC3_MOUSE Voltage-dependent anion-selective channel protein 3 OS=Mus musculus OX=10090 GN=Vdac3 PE=1 SV=1	1	12	12	12	9	11	11	9	10	10	8	10	10	11	10	8	8	9	10	11	10	10	11	9	9	11	11	9	10	10	8	10	10	11	10	8	8	9	10	11	10	10
Q60932	Q60932	19	19	2	Voltage-dependent anion-selective channel protein 1	Vdac1	sp|Q60932|VDAC1_MOUSE Voltage-dependent anion-selective channel protein 1 OS=Mus musculus OX=10090 GN=Vdac1 PE=1 SV=3	1	19	19	2	16	15	16	16	17	16	16	17	16	16	16	16	13	18	17	16	17	16	16	16	16	15	16	16	17	16	16	17	16	16	16	16	13	18	17	16	17	16
Q60936	Q60936	2	2	2	Atypical kinase ADCK3, mitochondrial	Adck3	sp|Q60936|COQ8A_MOUSE Atypical kinase COQ8A, mitochondrial OS=Mus musculus OX=10090 GN=Coq8a PE=1 SV=2	1	2	2	2	0	2	1	0	1	0	1	0	1	0	0	0	0	1	1	0	0	0	1	1	0	2	1	0	1	0	1	0	1	0	0	0	0	1	1	0	0	0
Q60972;Q60973	Q60972;Q60973	5;4	5;4	5;4	Histone-binding protein RBBP4;Histone-binding protein RBBP7	Rbbp4;Rbbp7	sp|Q60972|RBBP4_MOUSE Histone-binding protein RBBP4 OS=Mus musculus OX=10090 GN=Rbbp4 PE=1 SV=5;sp|Q60973|RBBP7_MOUSE Histone-binding protein RBBP7 OS=Mus musculus OX=10090 GN=Rbbp7 PE=1 SV=1	2	5	5	5	3	5	4	4	4	2	4	4	5	3	4	4	1	3	3	3	4	3	3	4	3	5	4	4	4	2	4	4	5	3	4	4	1	3	3	3	4	3
Q60996	Q60996	4	3	3	Serine/threonine-protein phosphatase 2A 56 kDa regulatory subunit gamma isoform	Ppp2r5c	sp|Q60996|2A5G_MOUSE Serine/threonine-protein phosphatase 2A 56 kDa regulatory subunit gamma isoform OS=Mus musculus OX=10090 GN=Ppp2r5c PE=1 SV=2	1	4	3	3	3	3	2	3	3	3	3	3	3	3	3	3	3	3	3	3	2	3	3	3	2	2	1	2	2	2	2	2	2	2	2	2	2	2	2	2	1	2
Q61001;O15230	Q61001	10;2	10;2	10;2	Laminin subunit alpha-5	Lama5	sp|Q61001|LAMA5_MOUSE Laminin subunit alpha-5 OS=Mus musculus OX=10090 GN=Lama5 PE=1 SV=4	2	10	10	10	1	0	1	1	1	0	0	1	0	0	10	1	0	1	0	0	1	1	0	0	1	0	1	1	1	0	0	1	0	0	10	1	0	1	0	0	1	1
Q61011	Q61011	4	2	2	Guanine nucleotide-binding protein G(I)/G(S)/G(T) subunit beta-3	Gnb3	sp|Q61011|GBB3_MOUSE Guanine nucleotide-binding protein G(I)/G(S)/G(T) subunit beta-3 OS=Mus musculus OX=10090 GN=Gnb3 PE=1 SV=2	1	4	2	2	2	2	2	2	2	2	3	3	2	2	3	3	2	3	2	2	2	2	3	3	0	0	0	0	0	0	1	1	0	0	1	1	0	1	0	0	0	0
Q61016	Q61016	4	4	4	Guanine nucleotide-binding protein G(I)/G(S)/G(O) subunit gamma-7	Gng7	sp|Q61016|GBG7_MOUSE Guanine nucleotide-binding protein G(I)/G(S)/G(O) subunit gamma-7 OS=Mus musculus OX=10090 GN=Gng7 PE=1 SV=2	1	4	4	4	3	3	3	3	2	3	3	3	3	4	4	3	3	2	3	3	4	3	3	3	3	3	3	3	2	3	3	3	3	4	4	3	3	2	3	3	4	3
Q61024	Q61024	3	3	3	Asparagine synthetase [glutamine-hydrolyzing]	Asns	sp|Q61024|ASNS_MOUSE Asparagine synthetase [glutamine-hydrolyzing] OS=Mus musculus OX=10090 GN=Asns PE=1 SV=3	1	3	3	3	2	2	2	3	2	2	3	2	2	2	2	2	1	3	3	3	1	2	2	2	2	2	2	3	2	2	3	2	2	2	2	2	1	3	3	3	1	2
Q61029;Q61033	Q61029;Q61033	2;1	2;1	2;1	Lamina-associated polypeptide 2, isoforms beta/delta/epsilon/gamma;Lamina-associated polypeptide 2, isoforms alpha/zeta	Tmpo	sp|Q61029|LAP2B_MOUSE Lamina-associated polypeptide 2, isoforms beta/delta/epsilon/gamma OS=Mus musculus OX=10090 GN=Tmpo PE=1 SV=4;sp|Q61033|LAP2A_MOUSE Lamina-associated polypeptide 2, isoforms alpha/zeta OS=Mus musculus OX=10090 GN=Tmpo PE=1 SV=4	2	2	2	2	1	1	1	1	1	2	0	0	1	1	1	1	0	0	1	0	1	2	2	0	1	1	1	1	1	2	0	0	1	1	1	1	0	0	1	0	1	2
Q61035	Q61035	10	10	7	Histidine--tRNA ligase, cytoplasmic	Hars	sp|Q61035|HARS1_MOUSE Histidine--tRNA ligase, cytoplasmic OS=Mus musculus OX=10090 GN=Hars1 PE=1 SV=2	1	10	10	7	8	9	9	10	9	8	7	9	8	8	9	9	5	7	7	9	9	9	9	9	8	9	9	10	9	8	7	9	8	8	9	9	5	7	7	9	9	9
Q61081	Q61081	9	9	9	Hsp90 co-chaperone Cdc37;Hsp90 co-chaperone Cdc37, N-terminally processed	Cdc37	sp|Q61081|CDC37_MOUSE Hsp90 co-chaperone Cdc37 OS=Mus musculus OX=10090 GN=Cdc37 PE=1 SV=1	1	9	9	9	7	7	7	6	7	7	4	5	7	6	7	8	4	6	7	6	6	7	8	5	7	7	7	6	7	7	4	5	7	6	7	8	4	6	7	6	6	7
Q61097	Q61097	6	6	6	Kinase suppressor of Ras 1	Ksr1	sp|Q61097|KSR1_MOUSE Kinase suppressor of Ras 1 OS=Mus musculus OX=10090 GN=Ksr1 PE=1 SV=1	1	6	6	6	5	4	3	2	4	5	4	5	5	6	5	4	2	4	3	4	3	4	4	4	5	4	3	2	4	5	4	5	5	6	5	4	2	4	3	4	3	4
Q61102	Q61102	5	5	5	ATP-binding cassette sub-family B member 7, mitochondrial	Abcb7	sp|Q61102|ABCB7_MOUSE Iron-sulfur clusters transporter ABCB7, mitochondrial OS=Mus musculus OX=10090 GN=Abcb7 PE=1 SV=3	1	5	5	5	2	4	3	3	3	2	2	3	4	3	3	3	2	3	3	3	2	2	3	3	2	4	3	3	3	2	2	3	4	3	3	3	2	3	3	3	2	2
Q61137	Q61137	4	4	4	Astrotactin-1	Astn1	sp|Q61137|ASTN1_MOUSE Astrotactin-1 OS=Mus musculus OX=10090 GN=Astn1 PE=1 SV=4	1	4	4	4	2	3	4	2	2	2	3	3	3	4	3	2	2	3	3	3	1	1	2	3	2	3	4	2	2	2	3	3	3	4	3	2	2	3	3	3	1	1
Q61151	Q61151	10	10	9	Serine/threonine-protein phosphatase 2A 56 kDa regulatory subunit epsilon isoform	Ppp2r5e	sp|Q61151|2A5E_MOUSE Serine/threonine-protein phosphatase 2A 56 kDa regulatory subunit epsilon isoform OS=Mus musculus OX=10090 GN=Ppp2r5e PE=1 SV=3	1	10	10	9	8	7	8	7	8	7	7	9	8	8	6	7	5	7	7	6	7	7	8	6	8	7	8	7	8	7	7	9	8	8	6	7	5	7	7	6	7	7
Q61165;P19634	Q61165;P19634	2;1	2;1	2;1	Sodium/hydrogen exchanger 1	Slc9a1;SLC9A1	sp|Q61165|SL9A1_MOUSE Sodium/hydrogen exchanger 1 OS=Mus musculus OX=10090 GN=Slc9a1 PE=1 SV=1;sp|P19634|SL9A1_HUMAN Sodium/hydrogen exchanger 1 OS=Homo sapiens OX=9606 GN=SLC9A1 PE=1 SV=2	2	2	2	2	2	2	2	2	2	2	2	2	2	2	2	2	2	2	2	2	2	2	2	2	2	2	2	2	2	2	2	2	2	2	2	2	2	2	2	2	2	2
Q61166	Q61166	7	7	7	Microtubule-associated protein RP/EB family member 1	Mapre1	sp|Q61166|MARE1_MOUSE Microtubule-associated protein RP/EB family member 1 OS=Mus musculus OX=10090 GN=Mapre1 PE=1 SV=3	1	7	7	7	5	5	5	3	5	5	3	5	5	4	4	5	4	3	5	4	2	4	5	4	5	5	5	3	5	5	3	5	5	4	4	5	4	3	5	4	2	4
Q61171	Q61171	11	11	11	Peroxiredoxin-2	Prdx2	sp|Q61171|PRDX2_MOUSE Peroxiredoxin-2 OS=Mus musculus OX=10090 GN=Prdx2 PE=1 SV=3	1	11	11	11	9	9	9	9	9	9	10	9	9	9	9	9	10	11	10	10	11	10	10	10	9	9	9	9	9	9	10	9	9	9	9	9	10	11	10	10	11	10
Q61187;Q99816	Q61187;Q99816	2;1	2;1	2;1	Tumor susceptibility gene 101 protein	Tsg101;TSG101	sp|Q61187|TS101_MOUSE Tumor susceptibility gene 101 protein OS=Mus musculus OX=10090 GN=Tsg101 PE=1 SV=2;sp|Q99816|TS101_HUMAN Tumor susceptibility gene 101 protein OS=Homo sapiens OX=9606 GN=TSG101 PE=1 SV=2	2	2	2	2	1	2	2	2	2	2	2	2	2	2	2	2	1	1	2	2	0	2	2	2	1	2	2	2	2	2	2	2	2	2	2	2	1	1	2	2	0	2
Q61191	Q61191	3	3	3	Host cell factor 1;HCF N-terminal chain 1;HCF N-terminal chain 2;HCF N-terminal chain 3;HCF N-terminal chain 4;HCF N-terminal chain 5;HCF N-terminal chain 6;HCF C-terminal chain 1;HCF C-terminal chain 2;HCF C-terminal chain 3;HCF C-terminal chain 4;HCF C-terminal chain 5;HCF C-terminal chain 6	Hcfc1	sp|Q61191|HCFC1_MOUSE Host cell factor 1 OS=Mus musculus OX=10090 GN=Hcfc1 PE=1 SV=2	1	3	3	3	3	1	1	2	1	3	1	2	1	3	1	3	1	3	1	3	0	1	3	3	3	1	1	2	1	3	1	2	1	3	1	3	1	3	1	3	0	1
Q61206	Q61206	4	4	4	Platelet-activating factor acetylhydrolase IB subunit beta	Pafah1b2	sp|Q61206|PA1B2_MOUSE Platelet-activating factor acetylhydrolase IB subunit alpha2 OS=Mus musculus OX=10090 GN=Pafah1b2 PE=1 SV=2	1	4	4	4	2	3	3	3	3	4	3	3	4	3	3	2	3	4	3	4	3	3	3	3	2	3	3	3	3	4	3	3	4	3	3	2	3	4	3	4	3	3
Q61220	Q61220	2	2	2	Protein kinase C-binding protein NELL2	Nell2	sp|Q61220|NELL2_MOUSE Protein kinase C-binding protein NELL2 OS=Mus musculus OX=10090 GN=Nell2 PE=1 SV=3	1	2	2	2	1	0	0	0	1	1	0	1	0	0	2	2	0	1	1	1	1	0	1	0	1	0	0	0	1	1	0	1	0	0	2	2	0	1	1	1	1	0
Q61233	Q61233	4	1	1	Plastin-2	Lcp1	sp|Q61233|PLSL_MOUSE Plastin-2 OS=Mus musculus OX=10090 GN=Lcp1 PE=1 SV=4	1	4	1	1	3	3	2	3	2	3	3	3	3	4	3	4	2	2	4	3	3	3	3	3	1	1	0	1	0	1	1	0	1	1	0	1	0	0	1	1	1	1
Q61234	Q61234	5	5	5	Alpha-1-syntrophin	Snta1	sp|Q61234|SNTA1_MOUSE Alpha-1-syntrophin OS=Mus musculus OX=10090 GN=Snta1 PE=1 SV=1	1	5	5	5	3	2	3	4	3	5	2	4	3	3	4	4	2	3	5	4	3	3	3	1	3	2	3	4	3	5	2	4	3	3	4	4	2	3	5	4	3	3
Q61290	Q61290	7	7	5	Voltage-dependent R-type calcium channel subunit alpha-1E	Cacna1e	sp|Q61290|CAC1E_MOUSE Voltage-dependent R-type calcium channel subunit alpha-1E OS=Mus musculus OX=10090 GN=Cacna1e PE=1 SV=1	1	7	7	5	4	3	4	6	4	3	3	5	3	4	5	3	4	4	4	4	4	5	4	4	4	3	4	6	4	3	3	5	3	4	5	3	4	4	4	4	4	5
Q61292	Q61292	20	20	20	Laminin subunit beta-2	Lamb2	sp|Q61292|LAMB2_MOUSE Laminin subunit beta-2 OS=Mus musculus OX=10090 GN=Lamb2 PE=1 SV=2	1	20	20	20	8	8	7	10	7	12	4	4	8	8	19	7	1	8	4	12	8	12	7	3	8	8	7	10	7	12	4	4	8	8	19	7	1	8	4	12	8	12
Q61301	Q61301	30	30	24	Catenin alpha-2	Ctnna2	sp|Q61301|CTNA2_MOUSE Catenin alpha-2 OS=Mus musculus OX=10090 GN=Ctnna2 PE=1 SV=3	1	30	30	24	23	22	23	22	26	18	19	23	23	24	24	22	16	16	23	26	19	19	22	23	23	22	23	22	26	18	19	23	23	24	24	22	16	16	23	26	19	19
Q61316	Q61316	34	34	32	Heat shock 70 kDa protein 4	Hspa4	sp|Q61316|HSP74_MOUSE Heat shock 70 kDa protein 4 OS=Mus musculus OX=10090 GN=Hspa4 PE=1 SV=1	1	34	34	32	29	29	29	31	30	29	29	32	30	31	27	30	27	25	30	31	23	28	33	31	29	29	29	31	30	29	29	32	30	31	27	30	27	25	30	31	23	28
Q61330	Q61330	5	5	5	Contactin-2	Cntn2	sp|Q61330|CNTN2_MOUSE Contactin-2 OS=Mus musculus OX=10090 GN=Cntn2 PE=1 SV=2	1	5	5	5	5	3	4	3	4	4	2	3	3	4	3	3	2	3	5	4	2	2	3	3	5	3	4	3	4	4	2	3	3	4	3	3	2	3	5	4	2	2
Q61335	Q61335	2	2	2	B-cell receptor-associated protein 31	Bcap31	sp|Q61335|BAP31_MOUSE B-cell receptor-associated protein 31 OS=Mus musculus OX=10090 GN=Bcap31 PE=1 SV=4	1	2	2	2	2	2	2	2	1	1	0	2	2	2	2	2	0	1	2	2	2	2	1	1	2	2	2	2	1	1	0	2	2	2	2	2	0	1	2	2	2	2
Q61361	Q61361	27	27	27	Brevican core protein	Bcan	sp|Q61361|PGCB_MOUSE Brevican core protein OS=Mus musculus OX=10090 GN=Bcan PE=1 SV=2	1	27	27	27	19	18	19	20	19	21	18	20	19	18	17	19	17	24	24	19	16	18	20	20	19	18	19	20	19	21	18	20	19	18	17	19	17	24	24	19	16	18
Q61411;P23175;P01115;P01113	Q61411;P23175;P01115;P01113	8;7;7;6	8;7;7;6	2;2;2;1	GTPase HRas;GTPase HRas, N-terminally processed	Hras	sp|Q61411|RASH_MOUSE GTPase HRas OS=Mus musculus OX=10090 GN=Hras PE=1 SV=2;sp|P23175|RASH_MSVNS GTPase HRas OS=Murine sarcoma virus NS.C58 OX=11815 GN=H-RAS PE=3 SV=1;sp|P01115|RASH_MSVHA Transforming protein p29 OS=Harvey murine sarcoma virus OX=11807 GN	4	8	8	2	6	6	6	7	7	6	6	6	6	6	7	6	6	6	6	6	4	5	6	6	6	6	6	7	7	6	6	6	6	6	7	6	6	6	6	6	4	5
Q61418;Q9WVD4;P51791	Q61418;Q9WVD4;P51791	2;1;1	2;1;1	2;1;1	H(+)/Cl(-) exchange transporter 4;H(+)/Cl(-) exchange transporter 5;H(+)/Cl(-) exchange transporter 3	Clcn4;Clcn5;Clcn3	sp|Q61418|CLCN4_MOUSE H(+)/Cl(-) exchange transporter 4 OS=Mus musculus OX=10090 GN=Clcn4 PE=2 SV=2;sp|Q9WVD4|CLCN5_MOUSE H(+)/Cl(-) exchange transporter 5 OS=Mus musculus OX=10090 GN=Clcn5 PE=1 SV=2;sp|P51791|CLCN3_MOUSE H(+)/Cl(-) exchange transporter 3	3	2	2	2	1	2	1	1	0	1	0	1	1	1	1	1	0	0	1	1	1	1	0	1	1	2	1	1	0	1	0	1	1	1	1	1	0	0	1	1	1	1
Q61423	Q61423	4	2	2	Potassium voltage-gated channel subfamily A member 4	Kcna4	sp|Q61423|KCNA4_MOUSE Potassium voltage-gated channel subfamily A member 4 OS=Mus musculus OX=10090 GN=Kcna4 PE=1 SV=2	1	4	2	2	3	4	4	3	2	2	4	3	3	4	4	3	2	3	3	3	3	2	2	3	1	2	2	2	0	0	2	1	1	2	2	1	0	2	1	2	1	0
Q61425	Q61425	5	5	5	Hydroxyacyl-coenzyme A dehydrogenase, mitochondrial	Hadh	sp|Q61425|HCDH_MOUSE Hydroxyacyl-coenzyme A dehydrogenase, mitochondrial OS=Mus musculus OX=10090 GN=Hadh PE=1 SV=2	1	5	5	5	5	5	5	5	5	5	4	5	5	4	5	5	2	3	4	4	3	3	4	4	5	5	5	5	5	5	4	5	5	4	5	5	2	3	4	4	3	3
Q61481;P54750;Q64338	Q61481;P54750	12;10;3	12;10;3	10;8;1	Calcium/calmodulin-dependent 3,5-cyclic nucleotide phosphodiesterase 1A	Pde1a;PDE1A	sp|Q61481|PDE1A_MOUSE Dual specificity calcium/calmodulin-dependent 3,5-cyclic nucleotide phosphodiesterase 1A OS=Mus musculus OX=10090 GN=Pde1a PE=1 SV=3;sp|P54750|PDE1A_HUMAN Dual specificity calcium/calmodulin-dependent 3,5-cyclic nucleotide phospho	3	12	12	10	9	9	7	10	10	9	7	8	11	10	11	9	8	8	9	8	9	8	8	9	9	9	7	10	10	9	7	8	11	10	11	9	8	8	9	8	9	8
Q61490	Q61490	10	10	10	CD166 antigen	Alcam	sp|Q61490|CD166_MOUSE CD166 antigen OS=Mus musculus OX=10090 GN=Alcam PE=1 SV=3	1	10	10	10	8	10	10	8	8	9	6	8	10	8	9	7	7	6	7	7	6	5	7	7	8	10	10	8	8	9	6	8	10	8	9	7	7	6	7	7	6	5
Q61545	Q61545	2	2	2	RNA-binding protein EWS	Ewsr1	sp|Q61545|EWS_MOUSE RNA-binding protein EWS OS=Mus musculus OX=10090 GN=Ewsr1 PE=1 SV=2	1	2	2	2	1	1	1	1	1	1	1	1	1	1	1	1	0	2	1	1	1	1	1	1	1	1	1	1	1	1	1	1	1	1	1	1	0	2	1	1	1	1
Q61548	Q61548	19	19	17	Clathrin coat assembly protein AP180	Snap91	sp|Q61548|AP180_MOUSE Clathrin coat assembly protein AP180 OS=Mus musculus OX=10090 GN=Snap91 PE=1 SV=1	1	19	19	17	18	16	15	17	15	18	17	15	17	16	15	17	15	15	18	18	18	17	18	18	18	16	15	17	15	18	17	15	17	16	15	17	15	15	18	18	18	17
Q61553	Q61553	24	24	24	Fascin	Fscn1	sp|Q61553|FSCN1_MOUSE Fascin OS=Mus musculus OX=10090 GN=Fscn1 PE=1 SV=4	1	24	24	24	21	18	20	22	19	21	22	21	21	22	22	21	18	21	21	22	21	23	20	20	21	18	20	22	19	21	22	21	21	22	22	21	18	21	21	22	21	23
Q61595	Q61595	3	3	3	Kinectin	Ktn1	sp|Q61595|KTN1_MOUSE Kinectin OS=Mus musculus OX=10090 GN=Ktn1 PE=1 SV=1	1	3	3	3	2	2	2	1	2	2	1	1	2	3	1	1	1	1	2	2	2	2	2	2	2	2	2	1	2	2	1	1	2	3	1	1	1	1	2	2	2	2
Q61598;P50397	Q61598	34;16	34;16	25;7	Rab GDP dissociation inhibitor beta	Gdi2	sp|Q61598|GDIB_MOUSE Rab GDP dissociation inhibitor beta OS=Mus musculus OX=10090 GN=Gdi2 PE=1 SV=1	2	34	34	25	28	28	28	27	27	27	27	29	28	28	25	26	25	27	25	27	27	29	26	28	28	28	28	27	27	27	27	29	28	28	25	26	25	27	25	27	27	29
Q61644	Q61644	20	20	20	Protein kinase C and casein kinase substrate in neurons protein 1	Pacsin1	sp|Q61644|PACN1_MOUSE Protein kinase C and casein kinase substrate in neurons protein 1 OS=Mus musculus OX=10090 GN=Pacsin1 PE=1 SV=1	1	20	20	20	19	19	19	19	18	19	17	19	19	19	19	18	16	18	19	18	18	19	19	19	19	19	19	19	18	19	17	19	19	19	19	18	16	18	19	18	18	19
Q61656;Q8W4R3;Q8H136;Q9LYJ9;Q9SQV1	Q61656	16;2;1;1;1	15;1;0;0;0	10;0;0;0;0	Probable ATP-dependent RNA helicase DDX5	Ddx5	sp|Q61656|DDX5_MOUSE Probable ATP-dependent RNA helicase DDX5 OS=Mus musculus OX=10090 GN=Ddx5 PE=1 SV=2	5	16	15	10	15	14	15	16	13	14	15	16	15	15	14	16	11	16	16	15	14	15	16	16	14	13	14	15	12	13	14	15	14	14	13	15	10	15	15	14	13	14
Q61686	Q61686	4	3	3	Chromobox protein homolog 5	Cbx5	sp|Q61686|CBX5_MOUSE Chromobox protein homolog 5 OS=Mus musculus OX=10090 GN=Cbx5 PE=1 SV=1	1	4	3	3	2	2	1	2	1	2	1	3	3	2	2	2	2	3	3	2	2	2	2	2	2	2	1	2	1	2	1	3	2	2	2	2	1	3	3	2	1	1
Q61699	Q61699	30	29	29	Heat shock protein 105 kDa	Hsph1	sp|Q61699|HS105_MOUSE Heat shock protein 105 kDa OS=Mus musculus OX=10090 GN=Hsph1 PE=1 SV=2	1	30	29	29	23	23	22	25	25	24	21	22	22	24	25	25	21	21	24	24	22	22	20	23	22	22	21	24	24	23	20	21	21	23	24	24	20	20	23	23	21	21
Q61735	Q61735	5	5	5	Leukocyte surface antigen CD47	Cd47	sp|Q61735|CD47_MOUSE Leukocyte surface antigen CD47 OS=Mus musculus OX=10090 GN=Cd47 PE=1 SV=2	1	5	5	5	3	4	5	5	5	3	4	5	5	5	4	5	4	4	4	5	5	4	4	5	3	4	5	5	5	3	4	5	5	5	4	5	4	4	4	5	5	4
Q61753	Q61753	13	13	13	D-3-phosphoglycerate dehydrogenase	Phgdh	sp|Q61753|SERA_MOUSE D-3-phosphoglycerate dehydrogenase OS=Mus musculus OX=10090 GN=Phgdh PE=1 SV=3	1	13	13	13	13	13	13	13	13	12	12	13	12	13	13	11	13	12	13	13	11	13	13	12	13	13	13	13	13	12	12	13	12	13	13	11	13	12	13	13	11	13
Q61762	Q61762	4	1	1	Potassium voltage-gated channel subfamily A member 5	Kcna5	sp|Q61762|KCNA5_MOUSE Potassium voltage-gated channel subfamily A member 5 OS=Mus musculus OX=10090 GN=Kcna5 PE=1 SV=2	1	4	1	1	2	4	3	3	2	3	3	2	3	2	2	2	3	2	3	2	3	3	3	3	0	1	1	0	0	1	1	0	0	0	0	0	0	0	0	0	1	0
Q61768	Q61768	14	7	7	Kinesin-1 heavy chain	Kif5b	sp|Q61768|KINH_MOUSE Kinesin-1 heavy chain OS=Mus musculus OX=10090 GN=Kif5b PE=1 SV=3	1	14	7	7	10	11	10	13	13	12	12	10	9	11	11	12	6	12	13	13	12	13	12	12	4	4	4	6	6	5	6	4	2	5	4	5	1	5	7	6	6	6
Q61771;O14782;O35066;F4J1U4;O35231;Q99PW8;Q27IK7	Q61771;O14782;O35066	4;3;3;1;1;1;1	4;3;3;1;1;1;1	2;2;2;0;0;0;0	Kinesin-like protein KIF3B;Kinesin-like protein KIF3B, N-terminally processed;Kinesin-like protein KIF3C	Kif3b;KIF3C;Kif3c	sp|Q61771|KIF3B_MOUSE Kinesin-like protein KIF3B OS=Mus musculus OX=10090 GN=Kif3b PE=1 SV=1;sp|O14782|KIF3C_HUMAN Kinesin-like protein KIF3C OS=Homo sapiens OX=9606 GN=KIF3C PE=1 SV=4;sp|O35066|KIF3C_MOUSE Kinesin-like protein KIF3C OS=Mus musculus OX=100	7	4	4	2	2	1	2	2	1	1	1	3	1	2	1	1	1	3	1	2	2	0	2	2	2	1	2	2	1	1	1	3	1	2	1	1	1	3	1	2	2	0
Q61772;P54763;P29323;Q03145;Q8CBF3;P54762;P54761;P54760;P54754;Q62413;Q9LZM4;P35991;Q9FID8;Q9FID9;C0LGI2;O09127	Q61772;P54763;P29323;Q03145;Q8CBF3;P54762;P54761;P54760;P54754;Q62413	4;3;3;2;2;2;2;2;2;2;1;1;1;1;1;1	3;2;2;1;1;1;1;1;1;1;1;1;1;1;1;1	2;1;1;0;0;0;0;0;0;0;0;0;0;0;0;0	Ephrin type-A receptor 7;Ephrin type-B receptor 2;Ephrin type-A receptor 2;Ephrin type-B receptor 1;Ephrin type-B receptor 4;Ephrin type-B receptor 3;Ephrin type-A receptor 6	Epha7;Ephb2;EPHB2;Epha2;Ephb1;EPHB1;Ephb4;EPHB4;Ephb3;Epha6	sp|Q61772|EPHA7_MOUSE Ephrin type-A receptor 7 OS=Mus musculus OX=10090 GN=Epha7 PE=1 SV=2;sp|P54763|EPHB2_MOUSE Ephrin type-B receptor 2 OS=Mus musculus OX=10090 GN=Ephb2 PE=1 SV=3;sp|P29323|EPHB2_HUMAN Ephrin type-B receptor 2 OS=Homo sapiens OX=9606 GN=	16	4	3	2	1	1	1	1	1	2	1	2	2	1	2	1	1	1	2	2	1	1	2	2	0	0	0	0	0	1	0	1	1	0	1	0	0	0	1	1	0	0
Q61781;CON__Q04695;CON__Q9QWL7;Q9QWL7	Q61781;CON__Q04695;CON__Q9QWL7;Q9QWL7	5;4;4;4	3;3;3;3	1;1;1;1	Keratin, type I cytoskeletal 14;Keratin, type I cytoskeletal 17	Krt14;Krt17	sp|Q61781|K1C14_MOUSE Keratin, type I cytoskeletal 14 OS=Mus musculus OX=10090 GN=Krt14 PE=1 SV=2;;;sp|Q9QWL7|K1C17_MOUSE Keratin, type I cytoskeletal 17 OS=Mus musculus OX=10090 GN=Krt17 PE=1 SV=3	4	5	3	1	1	1	4	0	2	2	1	2	2	1	3	2	1	1	2	2	2	1	2	1	0	1	3	0	1	1	0	0	1	0	1	0	0	0	0	0	1	0
Q61792	Q61792	11	10	10	LIM and SH3 domain protein 1	Lasp1	sp|Q61792|LASP1_MOUSE LIM and SH3 domain protein 1 OS=Mus musculus OX=10090 GN=Lasp1 PE=1 SV=1	1	11	10	10	10	10	10	10	9	10	9	10	10	10	9	9	7	10	10	10	9	8	9	9	10	10	10	10	9	10	9	10	10	10	9	9	7	9	10	10	9	8
Q61831;Q91Y86;Q9WTU6	Q61831;Q91Y86;Q9WTU6	7;4;4	7;4;4	7;4;4	Mitogen-activated protein kinase 10;Mitogen-activated protein kinase 8;Mitogen-activated protein kinase 9	Mapk10;Mapk8;Mapk9	sp|Q61831|MK10_MOUSE Mitogen-activated protein kinase 10 OS=Mus musculus OX=10090 GN=Mapk10 PE=1 SV=2;sp|Q91Y86|MK08_MOUSE Mitogen-activated protein kinase 8 OS=Mus musculus OX=10090 GN=Mapk8 PE=1 SV=1;sp|Q9WTU6|MK09_MOUSE Mitogen-activated protein kinase	3	7	7	7	5	6	5	5	6	5	5	5	5	5	5	5	4	4	6	5	6	5	5	6	5	6	5	5	6	5	5	5	5	5	5	5	4	4	6	5	6	5
Q61879;Q91Z83;P13542;Q02566;Q5SX39;P13541;Q5SX40	Q61879	60;1;1;1;1;1;1	60;1;1;1;1;1;1	45;0;0;0;0;0;0	Myosin-10	Myh10	sp|Q61879|MYH10_MOUSE Myosin-10 OS=Mus musculus OX=10090 GN=Myh10 PE=1 SV=2	7	60	60	45	45	47	44	47	45	42	38	42	48	44	44	42	36	38	47	50	42	41	43	45	45	47	44	47	45	42	38	42	48	44	44	42	36	38	47	50	42	41
Q61885	Q61885	11	11	11	Myelin-oligodendrocyte glycoprotein	Mog	sp|Q61885|MOG_MOUSE Myelin-oligodendrocyte glycoprotein OS=Mus musculus OX=10090 GN=Mog PE=1 SV=1	1	11	11	11	11	11	9	11	10	9	10	10	11	9	10	9	9	11	11	9	11	10	10	9	11	11	9	11	10	9	10	10	11	9	10	9	9	11	11	9	11	10
Q61937	Q61937	6	6	6	Nucleophosmin	Npm1	sp|Q61937|NPM_MOUSE Nucleophosmin OS=Mus musculus OX=10090 GN=Npm1 PE=1 SV=1	1	6	6	6	4	5	5	5	5	5	5	4	5	5	5	4	4	4	4	5	4	5	4	4	4	5	5	5	5	5	5	4	5	5	5	4	4	4	4	5	4	5
Q61990	Q61990	4	2	1	Poly(rC)-binding protein 2	Pcbp2	sp|Q61990|PCBP2_MOUSE Poly(rC)-binding protein 2 OS=Mus musculus OX=10090 GN=Pcbp2 PE=1 SV=1	1	4	2	1	4	4	3	3	3	3	4	4	3	4	4	3	1	4	4	4	3	4	4	4	2	2	2	2	2	2	2	2	2	2	2	2	1	2	2	2	1	2
Q62048;Q15121	Q62048;Q15121	6;5	6;5	6;5	Astrocytic phosphoprotein PEA-15	Pea15;PEA15	sp|Q62048|PEA15_MOUSE Astrocytic phosphoprotein PEA-15 OS=Mus musculus OX=10090 GN=Pea15 PE=1 SV=1;sp|Q15121|PEA15_HUMAN Astrocytic phosphoprotein PEA-15 OS=Homo sapiens OX=9606 GN=PEA15 PE=1 SV=2	2	6	6	6	3	4	4	4	3	3	3	4	4	2	3	6	4	4	5	4	3	3	2	5	3	4	4	4	3	3	3	4	4	2	3	6	4	4	5	4	3	3
Q62059;P13611	Q62059;P13611	8;7	8;7	8;7	Versican core protein	Vcan;VCAN	sp|Q62059|CSPG2_MOUSE Versican core protein OS=Mus musculus OX=10090 GN=Vcan PE=1 SV=2;sp|P13611|CSPG2_HUMAN Versican core protein OS=Homo sapiens OX=9606 GN=VCAN PE=1 SV=3	2	8	8	8	7	7	8	8	6	7	8	6	8	7	7	7	4	7	8	7	6	8	6	5	7	7	8	8	6	7	8	6	8	7	7	7	4	7	8	7	6	8
Q62093	Q62093	4	4	4	Serine/arginine-rich splicing factor 2	Srsf2	sp|Q62093|SRSF2_MOUSE Serine/arginine-rich splicing factor 2 OS=Mus musculus OX=10090 GN=Srsf2 PE=1 SV=4	1	4	4	4	3	4	4	4	3	4	4	3	2	4	3	2	2	4	4	4	3	4	4	4	3	4	4	4	3	4	4	3	2	4	3	2	2	4	4	4	3	4
Q62095;Q8LA13;Q84W89;Q9M2F9;Q61496;Q8GY84	Q62095	15;2;2;2;2;1	1;0;0;0;0;0	1;0;0;0;0;0	ATP-dependent RNA helicase DDX3Y	Ddx3y	sp|Q62095|DDX3Y_MOUSE ATP-dependent RNA helicase DDX3Y OS=Mus musculus OX=10090 GN=Ddx3y PE=1 SV=2	6	15	1	1	11	9	12	8	12	9	9	11	10	11	9	9	9	8	10	10	9	9	8	9	0	0	0	0	0	0	0	0	0	0	0	0	0	0	0	1	0	0
Q62108	Q62108	28	25	24	Disks large homolog 4	Dlg4	sp|Q62108|DLG4_MOUSE Disks large homolog 4 OS=Mus musculus OX=10090 GN=Dlg4 PE=1 SV=1	1	28	25	24	25	23	21	24	21	25	23	22	21	23	20	22	21	22	23	22	23	22	22	22	22	20	18	21	19	22	20	19	19	21	18	20	18	20	20	19	20	20
Q62167;O00571;P16381	Q62167;O00571;P16381	17;16;15	17;16;15	3;2;1	ATP-dependent RNA helicase DDX3X;Putative ATP-dependent RNA helicase Pl10	Ddx3x;DDX3X;D1Pas1	sp|Q62167|DDX3X_MOUSE ATP-dependent RNA helicase DDX3X OS=Mus musculus OX=10090 GN=Ddx3x PE=1 SV=3;sp|O00571|DDX3X_HUMAN ATP-dependent RNA helicase DDX3X OS=Homo sapiens OX=9606 GN=DDX3X PE=1 SV=3;sp|P16381|DDX3L_MOUSE Putative ATP-dependent RNA helicase P	3	17	17	3	14	10	14	10	12	11	9	13	11	11	10	11	10	10	13	10	10	10	10	10	14	10	14	10	12	11	9	13	11	11	10	11	10	10	13	10	10	10
Q62186;P51571	Q62186;P51571	2;1	2;1	2;1	Translocon-associated protein subunit delta	Ssr4;SSR4	sp|Q62186|SSRD_MOUSE Translocon-associated protein subunit delta OS=Mus musculus OX=10090 GN=Ssr4 PE=1 SV=1;sp|P51571|SSRD_HUMAN Translocon-associated protein subunit delta OS=Homo sapiens OX=9606 GN=SSR4 PE=1 SV=1	2	2	2	2	1	2	2	1	2	1	1	2	2	2	2	2	0	2	2	1	1	2	2	1	1	2	2	1	2	1	1	2	2	2	2	2	0	2	2	1	1	2
Q62188	Q62188	21	16	16	Dihydropyrimidinase-related protein 3	Dpysl3	sp|Q62188|DPYL3_MOUSE Dihydropyrimidinase-related protein 3 OS=Mus musculus OX=10090 GN=Dpysl3 PE=1 SV=1	1	21	16	16	16	19	20	18	16	15	18	16	18	18	15	18	15	18	19	19	18	18	18	14	11	14	15	14	12	11	13	11	13	13	11	13	10	13	14	15	13	13
Q62189	Q62189	3	1	1	U1 small nuclear ribonucleoprotein A	Snrpa	sp|Q62189|SNRPA_MOUSE U1 small nuclear ribonucleoprotein A OS=Mus musculus OX=10090 GN=Snrpa PE=1 SV=3	1	3	1	1	3	2	3	3	3	3	2	3	2	3	3	3	1	1	1	3	2	3	2	3	1	1	1	1	1	1	1	1	1	1	1	1	0	0	0	1	0	1
Q62261	Q62261	121	121	108	Spectrin beta chain, non-erythrocytic 1	Sptbn1	sp|Q62261|SPTB2_MOUSE Spectrin beta chain, non-erythrocytic 1 OS=Mus musculus OX=10090 GN=Sptbn1 PE=1 SV=2	1	121	121	108	104	111	110	109	114	108	106	111	112	107	107	107	93	103	110	105	100	107	110	108	104	111	110	109	114	108	106	111	112	107	107	107	93	103	110	105	100	107
Q62277;P08247	Q62277	3;1	3;1	3;1	Synaptophysin	Syp	sp|Q62277|SYPH_MOUSE Synaptophysin OS=Mus musculus OX=10090 GN=Syp PE=1 SV=2	2	3	3	3	3	3	3	3	3	3	3	3	3	3	3	3	3	3	3	3	3	3	3	3	3	3	3	3	3	3	3	3	3	3	3	3	3	3	3	3	3	3
Q62318	Q62318	10	10	10	Transcription intermediary factor 1-beta	Trim28	sp|Q62318|TIF1B_MOUSE Transcription intermediary factor 1-beta OS=Mus musculus OX=10090 GN=Trim28 PE=1 SV=3	1	10	10	10	9	7	7	7	7	6	6	5	8	9	7	7	4	5	6	7	5	9	6	7	9	7	7	7	7	6	6	5	8	9	7	7	4	5	6	7	5	9
Q62348	Q62348	4	4	4	Translin	Tsn	sp|Q62348|TSN_MOUSE Translin OS=Mus musculus OX=10090 GN=Tsn PE=1 SV=1	1	4	4	4	2	2	2	2	0	2	2	2	3	1	1	2	1	1	3	2	2	2	3	3	2	2	2	2	0	2	2	2	3	1	1	2	1	1	3	2	2	2
Q62376	Q62376	2	2	2	U1 small nuclear ribonucleoprotein 70 kDa	Snrnp70	sp|Q62376|RU17_MOUSE U1 small nuclear ribonucleoprotein 70 kDa OS=Mus musculus OX=10090 GN=Snrnp70 PE=1 SV=2	1	2	2	2	2	1	1	2	1	2	0	1	0	1	1	1	1	1	1	1	1	2	0	1	2	1	1	2	1	2	0	1	0	1	1	1	1	1	1	1	1	2
Q62393	Q62393	3	3	3	Tumor protein D52	Tpd52	sp|Q62393|TPD52_MOUSE Tumor protein D52 OS=Mus musculus OX=10090 GN=Tpd52 PE=1 SV=2	1	3	3	3	3	3	3	2	3	3	3	3	3	2	2	3	2	1	3	3	2	2	3	3	3	3	3	2	3	3	3	3	3	2	2	3	2	1	3	3	2	2
Q62417;Q9BX66	Q62417;Q9BX66	6;5	6;5	6;5	Sorbin and SH3 domain-containing protein 1	Sorbs1;SORBS1	sp|Q62417|SRBS1_MOUSE Sorbin and SH3 domain-containing protein 1 OS=Mus musculus OX=10090 GN=Sorbs1 PE=1 SV=2;sp|Q9BX66|SRBS1_HUMAN Sorbin and SH3 domain-containing protein 1 OS=Homo sapiens OX=9606 GN=SORBS1 PE=1 SV=3	2	6	6	6	2	3	4	5	3	4	3	3	2	4	2	2	3	4	3	4	5	4	4	3	2	3	4	5	3	4	3	3	2	4	2	2	3	4	3	4	5	4
Q62418	Q62418	13	13	13	Drebrin-like protein	Dbnl	sp|Q62418|DBNL_MOUSE Drebrin-like protein OS=Mus musculus OX=10090 GN=Dbnl PE=1 SV=2	1	13	13	13	10	10	10	10	9	9	9	9	9	9	8	10	8	11	10	9	6	10	10	9	10	10	10	10	9	9	9	9	9	9	8	10	8	11	10	9	6	10
Q62419	Q62419	12	7	7	Endophilin-A2	Sh3gl1	sp|Q62419|SH3G1_MOUSE Endophilin-A2 OS=Mus musculus OX=10090 GN=Sh3gl1 PE=1 SV=1	1	12	7	7	7	7	8	9	10	9	7	8	9	9	9	9	7	8	9	9	7	9	10	9	4	4	4	5	6	5	3	5	5	5	5	5	3	4	5	5	3	5
Q62420	Q62420	18	18	13	Endophilin-A1	Sh3gl2	sp|Q62420|SH3G2_MOUSE Endophilin-A1 OS=Mus musculus OX=10090 GN=Sh3gl2 PE=1 SV=2	1	18	18	13	14	14	15	15	15	15	15	14	15	15	15	15	14	17	15	15	14	15	16	14	14	14	15	15	15	15	15	14	15	15	15	15	14	17	15	15	14	15
Q62421	Q62421	5	4	4	Endophilin-A3	Sh3gl3	sp|Q62421|SH3G3_MOUSE Endophilin-A3 OS=Mus musculus OX=10090 GN=Sh3gl3 PE=1 SV=1	1	5	4	4	4	3	3	5	4	4	3	3	2	4	2	5	2	3	4	3	2	4	4	4	3	2	2	4	3	3	2	2	1	3	1	4	1	2	3	2	1	3
Q62425	Q62425	6	6	6	Cytochrome c oxidase subunit NDUFA4	Ndufa4	sp|Q62425|NDUA4_MOUSE Cytochrome c oxidase subunit NDUFA4 OS=Mus musculus OX=10090 GN=Ndufa4 PE=1 SV=2	1	6	6	6	6	5	6	6	6	6	6	6	6	6	5	6	5	6	6	6	6	6	6	6	6	5	6	6	6	6	6	6	6	6	5	6	5	6	6	6	6	6
Q62426	Q62426	3	3	3	Cystatin-B	Cstb	sp|Q62426|CYTB_MOUSE Cystatin-B OS=Mus musculus OX=10090 GN=Cstb PE=1 SV=1	1	3	3	3	3	3	3	3	3	3	3	3	3	3	3	3	3	3	3	3	3	3	3	3	3	3	3	3	3	3	3	3	3	3	3	3	3	3	3	3	3	3
Q62433	Q62433	4	4	4	Protein NDRG1	Ndrg1	sp|Q62433|NDRG1_MOUSE Protein NDRG1 OS=Mus musculus OX=10090 GN=Ndrg1 PE=1 SV=1	1	4	4	4	3	2	4	3	2	4	4	3	3	4	3	2	3	2	3	4	4	4	4	4	3	2	4	3	2	4	4	3	3	4	3	2	3	2	3	4	4	4
Q62442	Q62442	2	1	1	Vesicle-associated membrane protein 1	Vamp1	sp|Q62442|VAMP1_MOUSE Vesicle-associated membrane protein 1 OS=Mus musculus OX=10090 GN=Vamp1 PE=1 SV=1	1	2	1	1	2	2	2	1	2	2	2	2	2	2	2	2	2	2	2	2	2	2	2	2	1	1	1	1	1	1	1	1	1	1	1	1	1	1	1	1	1	1
Q62443;Q15818	Q62443;Q15818	7;4	7;4	7;4	Neuronal pentraxin-1	Nptx1;NPTX1	sp|Q62443|NPTX1_MOUSE Neuronal pentraxin-1 OS=Mus musculus OX=10090 GN=Nptx1 PE=1 SV=1;sp|Q15818|NPTX1_HUMAN Neuronal pentraxin-1 OS=Homo sapiens OX=9606 GN=NPTX1 PE=1 SV=2	2	7	7	7	4	3	4	3	5	3	4	4	5	5	5	5	3	5	5	5	3	3	3	5	4	3	4	3	5	3	4	4	5	5	5	5	3	5	5	5	3	3
Q62446	Q62446	5	5	5	Peptidyl-prolyl cis-trans isomerase FKBP3	Fkbp3	sp|Q62446|FKBP3_MOUSE Peptidyl-prolyl cis-trans isomerase FKBP3 OS=Mus musculus OX=10090 GN=Fkbp3 PE=1 SV=2	1	5	5	5	2	3	3	3	3	2	3	2	4	3	3	3	2	2	3	2	2	2	2	3	2	3	3	3	3	2	3	2	4	3	3	3	2	2	3	2	2	2
Q62465	Q62465	11	11	11	Synaptic vesicle membrane protein VAT-1 homolog	Vat1	sp|Q62465|VAT1_MOUSE Synaptic vesicle membrane protein VAT-1 homolog OS=Mus musculus OX=10090 GN=Vat1 PE=1 SV=3	1	11	11	11	10	9	10	10	10	10	9	10	9	9	8	8	6	10	10	9	7	9	10	9	10	9	10	10	10	10	9	10	9	9	8	8	6	10	10	9	7	9
Q62813;Q8BLK3	Q62813;Q8BLK3	11;11	11;11	11;11	Limbic system-associated membrane protein	Lsamp	sp|Q62813|LSAMP_RAT Limbic system-associated membrane protein OS=Rattus norvegicus OX=10116 GN=Lsamp PE=1 SV=1;sp|Q8BLK3|LSAMP_MOUSE Limbic system-associated membrane protein OS=Mus musculus OX=10090 GN=Lsamp PE=1 SV=1	2	11	11	11	9	8	8	10	8	8	10	9	9	11	10	11	7	10	10	9	10	9	9	9	9	8	8	10	8	8	10	9	9	11	10	11	7	10	10	9	10	9
Q63810;Q63811	Q63810	6;1	6;1	6;1	Calcineurin subunit B type 1	Ppp3r1	sp|Q63810|CANB1_MOUSE Calcineurin subunit B type 1 OS=Mus musculus OX=10090 GN=Ppp3r1 PE=1 SV=3	2	6	6	6	2	3	3	2	3	3	2	4	2	2	2	3	2	6	2	2	3	4	3	3	2	3	3	2	3	3	2	4	2	2	2	3	2	6	2	2	3	4
Q63912	Q63912	6	6	6	Oligodendrocyte-myelin glycoprotein	Omg	sp|Q63912|OMGP_MOUSE Oligodendrocyte-myelin glycoprotein OS=Mus musculus OX=10090 GN=Omg PE=1 SV=1	1	6	6	6	5	6	5	3	4	5	3	4	3	4	3	3	2	3	4	5	2	5	4	4	5	6	5	3	4	5	3	4	3	4	3	3	2	3	4	5	2	5
Q63932	Q63932	8	2	2	Dual specificity mitogen-activated protein kinase kinase 2	Map2k2	sp|Q63932|MP2K2_MOUSE Dual specificity mitogen-activated protein kinase kinase 2 OS=Mus musculus OX=10090 GN=Map2k2 PE=1 SV=2	1	8	2	2	5	6	6	5	6	4	6	6	8	4	5	4	4	6	7	6	5	6	6	7	1	1	0	1	1	0	1	1	2	0	0	0	0	1	1	0	0	2
Q64010	Q64010	10	10	10	Adapter molecule crk	Crk	sp|Q64010|CRK_MOUSE Adapter molecule crk OS=Mus musculus OX=10090 GN=Crk PE=1 SV=1	1	10	10	10	7	7	6	7	6	7	7	8	6	8	6	8	6	8	8	8	6	6	7	7	7	7	6	7	6	7	7	8	6	8	6	8	6	8	8	8	6	6
Q640R3	Q640R3	7	7	7	Hepatocyte cell adhesion molecule	Hepacam	sp|Q640R3|HECAM_MOUSE Hepatic and glial cell adhesion molecule OS=Mus musculus OX=10090 GN=Hepacam PE=1 SV=2	1	7	7	7	6	7	6	7	6	7	7	7	7	6	6	7	6	7	6	7	6	6	6	6	6	7	6	7	6	7	7	7	7	6	6	7	6	7	6	7	6	6
Q64105	Q64105	11	11	11	Sepiapterin reductase	Spr	sp|Q64105|SPRE_MOUSE Sepiapterin reductase OS=Mus musculus OX=10090 GN=Spr PE=1 SV=1	1	11	11	11	10	10	10	9	10	9	10	10	8	11	9	11	9	9	9	10	10	10	10	10	10	10	10	9	10	9	10	10	8	11	9	11	9	9	9	10	10	10
Q64133	Q64133	8	8	8	Amine oxidase [flavin-containing] A	Maoa	sp|Q64133|AOFA_MOUSE Amine oxidase [flavin-containing] A OS=Mus musculus OX=10090 GN=Maoa PE=1 SV=3	1	8	8	8	7	8	7	6	6	8	5	6	7	7	6	7	5	6	7	8	6	7	8	6	7	8	7	6	6	8	5	6	7	7	6	7	5	6	7	8	6	7
Q641P0	Q641P0	11	8	8	Actin-related protein 3B	Actr3b	sp|Q641P0|ARP3B_MOUSE Actin-related protein 3B OS=Mus musculus OX=10090 GN=Actr3b PE=1 SV=1	1	11	8	8	10	9	9	10	10	10	10	11	10	10	11	10	9	8	10	9	10	10	10	10	7	6	6	7	7	7	7	8	7	7	8	7	7	5	7	7	7	7
Q64213	Q64213	3	3	3	Splicing factor 1	Sf1	sp|Q64213|SF01_MOUSE Splicing factor 1 OS=Mus musculus OX=10090 GN=Sf1 PE=1 SV=6	1	3	3	3	3	3	2	3	2	3	3	3	2	3	3	3	1	3	3	3	2	3	3	3	3	3	2	3	2	3	3	3	2	3	3	3	1	3	3	3	2	3
Q64331	Q64331	13	13	13	Unconventional myosin-VI	Myo6	sp|Q64331|MYO6_MOUSE Unconventional myosin-VI OS=Mus musculus OX=10090 GN=Myo6 PE=1 SV=2	1	13	13	13	7	8	6	6	5	7	8	8	9	11	8	7	6	7	7	7	6	7	7	8	7	8	6	6	5	7	8	8	9	11	8	7	6	7	7	7	6	7
Q64332	Q64332	25	21	20	Synapsin-2	Syn2	sp|Q64332|SYN2_MOUSE Synapsin-2 OS=Mus musculus OX=10090 GN=Syn2 PE=1 SV=2	1	25	21	20	24	23	23	21	23	23	21	21	22	21	22	23	20	22	24	24	20	22	22	23	21	20	20	18	20	20	18	18	19	18	19	20	17	18	21	21	17	19
Q64378	Q64378	3	3	3	Peptidyl-prolyl cis-trans isomerase FKBP5;Peptidyl-prolyl cis-trans isomerase FKBP5, N-terminally processed	Fkbp5	sp|Q64378|FKBP5_MOUSE Peptidyl-prolyl cis-trans isomerase FKBP5 OS=Mus musculus OX=10090 GN=Fkbp5 PE=1 SV=1	1	3	3	3	2	2	1	2	2	2	0	2	2	2	3	2	1	1	2	2	0	2	2	2	2	2	1	2	2	2	0	2	2	2	3	2	1	1	2	2	0	2
Q64433	Q64433	10	10	10	10 kDa heat shock protein, mitochondrial	Hspe1	sp|Q64433|CH10_MOUSE 10 kDa heat shock protein, mitochondrial OS=Mus musculus OX=10090 GN=Hspe1 PE=1 SV=2	1	10	10	10	8	9	9	8	8	8	8	8	9	8	9	8	7	10	8	8	8	8	8	8	8	9	9	8	8	8	8	8	9	8	9	8	7	10	8	8	8	8
Q64442	Q64442	4	4	4	Sorbitol dehydrogenase	Sord	sp|Q64442|DHSO_MOUSE Sorbitol dehydrogenase OS=Mus musculus OX=10090 GN=Sord PE=1 SV=3	1	4	4	4	3	3	3	4	2	2	4	3	3	2	3	2	1	1	4	4	1	3	3	2	3	3	3	4	2	2	4	3	3	2	3	2	1	1	4	4	1	3
Q64487;A2A8L5	Q64487	16;2	12;0	12;0	Receptor-type tyrosine-protein phosphatase delta	Ptprd	sp|Q64487|PTPRD_MOUSE Receptor-type tyrosine-protein phosphatase delta OS=Mus musculus OX=10090 GN=Ptprd PE=1 SV=3	2	16	12	12	8	5	6	7	9	7	6	9	7	8	10	6	6	11	8	10	8	8	8	6	6	3	5	5	7	5	3	7	5	6	7	3	4	8	5	8	5	5
Q64514	Q64514	23	23	23	Tripeptidyl-peptidase 2	Tpp2	sp|Q64514|TPP2_MOUSE Tripeptidyl-peptidase 2 OS=Mus musculus OX=10090 GN=Tpp2 PE=1 SV=3	1	23	23	23	15	17	16	13	16	15	15	13	16	14	15	16	9	7	16	18	11	12	15	13	15	17	16	13	16	15	15	13	16	14	15	16	9	7	16	18	11	12
Q64516;Q9WU65	Q64516	12;4	12;4	12;4	Glycerol kinase	Gk	sp|Q64516|GLPK_MOUSE Glycerol kinase OS=Mus musculus OX=10090 GN=Gk PE=1 SV=2	2	12	12	12	11	10	10	11	10	10	9	10	10	11	11	11	8	10	11	9	10	10	10	9	11	10	10	11	10	10	9	10	10	11	11	11	8	10	11	9	10	10
Q64520;Q16774	Q64520;Q16774	3;2	3;2	3;2	Guanylate kinase	Guk1;GUK1	sp|Q64520|KGUA_MOUSE Guanylate kinase OS=Mus musculus OX=10090 GN=Guk1 PE=1 SV=2;sp|Q16774|KGUA_HUMAN Guanylate kinase OS=Homo sapiens OX=9606 GN=GUK1 PE=1 SV=2	2	3	3	3	2	3	3	2	3	3	2	3	3	3	3	3	1	2	3	3	2	3	3	3	2	3	3	2	3	3	2	3	3	3	3	3	1	2	3	3	2	3
Q64521	Q64521	43	43	43	Glycerol-3-phosphate dehydrogenase, mitochondrial	Gpd2	sp|Q64521|GPDM_MOUSE Glycerol-3-phosphate dehydrogenase, mitochondrial OS=Mus musculus OX=10090 GN=Gpd2 PE=1 SV=2	1	43	43	43	35	36	33	34	29	33	36	35	33	30	31	32	30	35	34	33	35	36	34	34	35	36	33	34	29	33	36	35	33	30	31	32	30	35	34	33	35	36
Q64674	Q64674	9	9	9	Spermidine synthase	Srm	sp|Q64674|SPEE_MOUSE Spermidine synthase OS=Mus musculus OX=10090 GN=Srm PE=1 SV=1	1	9	9	9	8	7	7	8	8	8	5	7	6	7	7	6	5	7	8	8	5	7	7	7	8	7	7	8	8	8	5	7	6	7	7	6	5	7	8	8	5	7
Q64727	Q64727	21	21	21	Vinculin	Vcl	sp|Q64727|VINC_MOUSE Vinculin OS=Mus musculus OX=10090 GN=Vcl PE=1 SV=4	1	21	21	21	15	14	11	16	16	16	15	13	11	15	13	17	3	13	17	18	12	16	18	12	15	14	11	16	16	16	15	13	11	15	13	17	3	13	17	18	12	16
Q64737	Q64737	7	7	7	Trifunctional purine biosynthetic protein adenosine-3;Phosphoribosylamine--glycine ligase;Phosphoribosylformylglycinamidine cyclo-ligase;Phosphoribosylglycinamide formyltransferase	Gart	sp|Q64737|PUR2_MOUSE Trifunctional purine biosynthetic protein adenosine-3 OS=Mus musculus OX=10090 GN=Gart PE=1 SV=3	1	7	7	7	4	3	6	5	4	4	4	4	5	5	4	4	0	3	4	4	3	4	6	5	4	3	6	5	4	4	4	4	5	5	4	4	0	3	4	4	3	4
Q68ED2	Q68ED2	3	3	3	Metabotropic glutamate receptor 7	Grm7	sp|Q68ED2|GRM7_MOUSE Metabotropic glutamate receptor 7 OS=Mus musculus OX=10090 GN=Grm7 PE=1 SV=1	1	3	3	3	2	3	2	2	2	2	2	2	2	2	2	3	1	3	3	3	1	1	1	1	2	3	2	2	2	2	2	2	2	2	2	3	1	3	3	3	1	1
Q68ED7	Q68ED7	2	2	2	CREB-regulated transcription coactivator 1	Crtc1	sp|Q68ED7|CRTC1_MOUSE CREB-regulated transcription coactivator 1 OS=Mus musculus OX=10090 GN=Crtc1 PE=1 SV=1	1	2	2	2	2	2	2	2	2	2	2	2	2	2	2	2	1	1	2	2	1	2	2	2	2	2	2	2	2	2	2	2	2	2	2	2	1	1	2	2	1	2
Q68EF6	Q68EF6	2	2	2	Brain-enriched guanylate kinase-associated protein	Begain	sp|Q68EF6|BEGIN_MOUSE Brain-enriched guanylate kinase-associated protein OS=Mus musculus OX=10090 GN=Begain PE=1 SV=2	1	2	2	2	0	1	1	2	1	1	0	1	1	2	0	1	0	1	1	2	1	1	2	1	0	1	1	2	1	1	0	1	1	2	0	1	0	1	1	2	1	1
Q68FD5;Q0WLB5;Q0WNJ6	Q68FD5	89;1;1	89;1;1	89;1;1	Clathrin heavy chain 1	Cltc	sp|Q68FD5|CLH1_MOUSE Clathrin heavy chain 1 OS=Mus musculus OX=10090 GN=Cltc PE=1 SV=3	3	89	89	89	79	81	80	79	79	79	75	78	81	77	72	79	78	77	77	79	79	80	80	82	79	81	80	79	79	79	75	78	81	77	72	79	78	77	77	79	79	80
Q68FF6;Q9JLQ2;REV__Q3EBY6	Q68FF6	15;3;1	15;3;1	15;3;1	ARF GTPase-activating protein GIT1	Git1	sp|Q68FF6|GIT1_MOUSE ARF GTPase-activating protein GIT1 OS=Mus musculus OX=10090 GN=Git1 PE=1 SV=1	3	15	15	15	12	12	10	13	14	13	11	13	14	13	12	10	10	13	14	13	9	13	14	13	12	12	10	13	14	13	11	13	14	13	12	10	10	13	14	13	9	13
Q68FH0	Q68FH0	8	6	6	Plakophilin-4	Pkp4	sp|Q68FH0|PKP4_MOUSE Plakophilin-4 OS=Mus musculus OX=10090 GN=Pkp4 PE=1 SV=1	1	8	6	6	4	4	3	6	6	4	2	3	4	4	2	3	1	2	5	6	4	4	5	3	3	3	2	5	4	3	1	2	3	3	1	2	0	1	4	4	3	3
Q68FL4;Q9VZX9;P50245	Q68FL4	20;1;1	9;0;0	9;0;0	Putative adenosylhomocysteinase 3	Ahcyl2	sp|Q68FL4|SAHH3_MOUSE Putative adenosylhomocysteinase 3 OS=Mus musculus OX=10090 GN=Ahcyl2 PE=1 SV=1	3	20	9	9	16	15	18	18	17	16	14	15	15	16	15	15	12	15	17	16	13	14	16	16	6	6	8	8	8	7	6	7	5	7	7	6	4	7	7	8	5	7
Q68FL6	Q68FL6	13	13	13	Methionine--tRNA ligase, cytoplasmic	Mars	sp|Q68FL6|SYMC_MOUSE Methionine--tRNA ligase, cytoplasmic OS=Mus musculus OX=10090 GN=Mars1 PE=1 SV=1	1	13	13	13	7	6	7	7	5	10	2	9	6	5	3	6	1	4	9	9	3	4	4	6	7	6	7	7	5	10	2	9	6	5	3	6	1	4	9	9	3	4
Q68FM6	Q68FM6	5	5	5	Protein phosphatase 1 regulatory subunit 29	Elfn2	sp|Q68FM6|PPR29_MOUSE Protein phosphatase 1 regulatory subunit 29 OS=Mus musculus OX=10090 GN=Elfn2 PE=1 SV=1	1	5	5	5	5	4	5	4	5	3	4	4	4	4	4	5	3	5	4	4	4	5	4	4	5	4	5	4	5	3	4	4	4	4	4	5	3	5	4	4	4	5
Q69ZK9;Q99K10;B0F2B4	Q69ZK9;Q99K10;B0F2B4	6;4;3	4;3;1	4;3;1	Neuroligin-2;Neuroligin-1;Neuroligin 4-like	Nlgn2;Nlgn1;Nlgn4l	sp|Q69ZK9|NLGN2_MOUSE Neuroligin-2 OS=Mus musculus OX=10090 GN=Nlgn2 PE=1 SV=2;sp|Q99K10|NLGN1_MOUSE Neuroligin-1 OS=Mus musculus OX=10090 GN=Nlgn1 PE=1 SV=2;sp|B0F2B4|NLGN4_MOUSE Neuroligin 4-like OS=Mus musculus OX=10090 GN=Nlgn4l PE=1 SV=1	3	6	4	4	4	4	3	4	4	4	2	4	5	3	4	4	3	3	3	4	3	4	3	4	2	2	2	2	2	2	1	2	3	2	2	2	1	2	1	2	1	2
Q6A065	Q6A065	4	3	3	Centrosomal protein of 170 kDa	Cep170	sp|Q6A065|CE170_MOUSE Centrosomal protein of 170 kDa OS=Mus musculus OX=10090 GN=Cep170 PE=1 SV=2	1	4	3	3	2	2	1	2	3	2	2	2	1	3	1	2	0	2	2	2	1	3	3	3	1	1	0	1	2	1	1	1	0	2	0	1	0	1	2	1	0	2
Q6A4J8	Q6A4J8	9	9	9	Ubiquitin carboxyl-terminal hydrolase 7	Usp7	sp|Q6A4J8|UBP7_MOUSE Ubiquitin carboxyl-terminal hydrolase 7 OS=Mus musculus OX=10090 GN=Usp7 PE=1 SV=1	1	9	9	9	4	7	8	7	8	6	6	6	5	4	5	8	4	5	5	7	5	7	6	5	4	7	8	7	8	6	6	6	5	4	5	8	4	5	5	7	5	7
Q6DFW5	Q6DFW5	2	2	2	Phospholipid-transporting ATPase	Atp11b	sp|Q6DFW5|AT11B_MOUSE Phospholipid-transporting ATPase IF OS=Mus musculus OX=10090 GN=Atp11b PE=1 SV=1	1	2	2	2	1	1	2	1	2	2	2	2	2	2	2	2	2	2	2	2	2	2	2	1	1	1	2	1	2	2	2	2	2	2	2	2	2	2	2	2	2	2
Q6GQS1	Q6GQS1	6	5	5	Calcium-binding mitochondrial carrier protein SCaMC-3	Slc25a23	sp|Q6GQS1|SCMC3_MOUSE Mitochondrial adenyl nucleotide antiporter SLC25A23 OS=Mus musculus OX=10090 GN=Slc25a23 PE=1 SV=1	1	6	5	5	2	1	3	3	3	3	3	5	4	2	2	4	2	4	4	4	1	3	4	3	1	1	3	2	3	2	2	4	3	1	1	3	1	4	3	3	1	2
Q6GQT9	Q6GQT9	3	3	3	Nodal modulator 1	Nomo1	sp|Q6GQT9|NOMO1_MOUSE BOS complex subunit NOMO1 OS=Mus musculus OX=10090 GN=Nomo1 PE=1 SV=1	1	3	3	3	1	1	1	1	1	1	1	0	1	2	2	1	0	1	2	3	0	1	2	2	1	1	1	1	1	1	1	0	1	2	2	1	0	1	2	3	0	1
Q6IRU2	Q6IRU2	5	4	4	Tropomyosin alpha-4 chain	Tpm4	sp|Q6IRU2|TPM4_MOUSE Tropomyosin alpha-4 chain OS=Mus musculus OX=10090 GN=Tpm4 PE=1 SV=3	1	5	4	4	3	3	3	2	2	4	2	3	3	4	3	4	1	2	1	3	1	3	3	1	2	2	2	1	1	3	1	2	2	3	2	3	0	1	0	2	1	2
Q6IRU5	Q6IRU5	9	9	9	Clathrin light chain B	Cltb	sp|Q6IRU5|CLCB_MOUSE Clathrin light chain B OS=Mus musculus OX=10090 GN=Cltb PE=1 SV=1	1	9	9	9	8	8	8	9	8	9	9	9	8	9	7	9	8	7	9	9	9	9	9	9	8	8	8	9	8	9	9	9	8	9	7	9	8	7	9	9	9	9
Q6NS52	Q6NS52	7	7	7	Diacylglycerol kinase beta	Dgkb	sp|Q6NS52|DGKB_MOUSE Diacylglycerol kinase beta OS=Mus musculus OX=10090 GN=Dgkb PE=1 SV=2	1	7	7	7	7	7	6	6	7	5	5	6	6	7	5	7	4	5	7	7	4	7	6	6	7	7	6	6	7	5	5	6	6	7	5	7	4	5	7	7	4	7
Q6NS60	Q6NS60	5	5	5	F-box only protein 41	Fbxo41	sp|Q6NS60|FBX41_MOUSE F-box only protein 41 OS=Mus musculus OX=10090 GN=Fbxo41 PE=1 SV=3	1	5	5	5	3	2	2	4	3	3	2	4	4	4	3	2	2	3	4	3	3	3	3	3	3	2	2	4	3	3	2	4	4	4	3	2	2	3	4	3	3	3
Q6NVE8	Q6NVE8	2	2	2	WD repeat-containing protein 44	Wdr44	sp|Q6NVE8|WDR44_MOUSE WD repeat-containing protein 44 OS=Mus musculus OX=10090 GN=Wdr44 PE=1 SV=1	1	2	2	2	1	2	2	2	1	2	1	2	1	1	2	2	2	2	1	2	0	1	1	1	1	2	2	2	1	2	1	2	1	1	2	2	2	2	1	2	0	1
Q6NXK7	Q6NXK7	13	11	11	Inactive dipeptidyl peptidase 10	Dpp10	sp|Q6NXK7|DPP10_MOUSE Inactive dipeptidyl peptidase 10 OS=Mus musculus OX=10090 GN=Dpp10 PE=1 SV=1	1	13	11	11	7	9	11	12	7	5	8	12	10	8	7	8	9	10	10	12	7	8	10	9	5	7	9	10	5	3	6	10	8	6	5	6	7	8	8	10	5	6
Q6NZB0	Q6NZB0	2	2	2	DnaJ homolog subfamily C member 8	Dnajc8	sp|Q6NZB0|DNJC8_MOUSE DnaJ homolog subfamily C member 8 OS=Mus musculus OX=10090 GN=Dnajc8 PE=1 SV=2	1	2	2	2	1	2	1	1	1	1	2	1	1	2	1	1	1	2	2	1	1	1	2	2	1	2	1	1	1	1	2	1	1	2	1	1	1	2	2	1	1	1
Q6NZJ6	Q6NZJ6	9	9	7	Eukaryotic translation initiation factor 4 gamma 1	Eif4g1	sp|Q6NZJ6|IF4G1_MOUSE Eukaryotic translation initiation factor 4 gamma 1 OS=Mus musculus OX=10090 GN=Eif4g1 PE=1 SV=1	1	9	9	7	3	6	6	5	5	6	5	6	5	4	6	5	2	4	6	5	4	5	4	4	3	6	6	5	5	6	5	6	5	4	6	5	2	4	6	5	4	5
Q6NZL0;REV__Q9CWY8	Q6NZL0	18;1	18;1	16;1	Protein SOGA3	Soga3	sp|Q6NZL0|SOGA3_MOUSE Protein SOGA3 OS=Mus musculus OX=10090 GN=Soga3 PE=1 SV=2	2	18	18	16	12	13	10	11	14	14	9	11	12	12	12	9	5	14	13	15	9	12	12	9	12	13	10	11	14	14	9	11	12	12	12	9	5	14	13	15	9	12
Q6P069	Q6P069	6	6	6	Sorcin	Sri	sp|Q6P069|SORCN_MOUSE Sorcin OS=Mus musculus OX=10090 GN=Sri PE=1 SV=1	1	6	6	6	5	6	6	6	5	6	6	5	5	5	6	6	4	5	5	6	6	6	6	6	5	6	6	6	5	6	6	5	5	5	6	6	4	5	5	6	6	6
Q6P1B1	Q6P1B1	8	8	8	Xaa-Pro aminopeptidase 1	Xpnpep1	sp|Q6P1B1|XPP1_MOUSE Xaa-Pro aminopeptidase 1 OS=Mus musculus OX=10090 GN=Xpnpep1 PE=1 SV=1	1	8	8	8	7	6	6	6	5	6	5	6	6	4	8	7	6	6	7	6	6	6	7	7	7	6	6	6	5	6	5	6	6	4	8	7	6	6	7	6	6	6
Q6P1F6;Q925E7;Q6ZWR4;Q39247;Q38821	Q6P1F6	16;7;5;1;1	16;7;5;1;1	14;6;3;0;0	Serine/threonine-protein phosphatase 2A 55 kDa regulatory subunit B alpha isoform	Ppp2r2a	sp|Q6P1F6|2ABA_MOUSE Serine/threonine-protein phosphatase 2A 55 kDa regulatory subunit B alpha isoform OS=Mus musculus OX=10090 GN=Ppp2r2a PE=1 SV=1	5	16	16	14	13	10	13	11	10	12	10	10	10	12	12	12	7	10	10	10	9	10	10	13	13	10	13	11	10	12	10	10	10	12	12	12	7	10	10	10	9	10
Q6P4S6	Q6P4S6	6	6	6	Serine/threonine-protein kinase SIK3	Sik3	sp|Q6P4S6|SIK3_MOUSE Serine/threonine-protein kinase SIK3 OS=Mus musculus OX=10090 GN=Sik3 PE=1 SV=4	1	6	6	6	2	3	5	4	3	2	4	3	2	2	2	4	2	3	4	5	3	2	4	4	2	3	5	4	3	2	4	3	2	2	2	4	2	3	4	5	3	2
Q6P4T2	Q6P4T2	4	4	4	U5 small nuclear ribonucleoprotein 200 kDa helicase	Snrnp200	sp|Q6P4T2|U520_MOUSE U5 small nuclear ribonucleoprotein 200 kDa helicase OS=Mus musculus OX=10090 GN=Snrnp200 PE=1 SV=1	1	4	4	4	2	3	1	1	2	1	0	2	3	2	0	2	0	3	2	2	0	1	2	0	2	3	1	1	2	1	0	2	3	2	0	2	0	3	2	2	0	1
Q6P5E4	Q6P5E4	2	2	2	UDP-glucose:glycoprotein glucosyltransferase 1	Uggt1	sp|Q6P5E4|UGGG1_MOUSE UDP-glucose:glycoprotein glucosyltransferase 1 OS=Mus musculus OX=10090 GN=Uggt1 PE=1 SV=4	1	2	2	2	1	1	1	1	1	1	1	1	1	1	0	1	0	0	2	1	1	1	1	1	1	1	1	1	1	1	1	1	1	1	0	1	0	0	2	1	1	1
Q6P5F9	Q6P5F9	6	6	6	Exportin-1	Xpo1	sp|Q6P5F9|XPO1_MOUSE Exportin-1 OS=Mus musculus OX=10090 GN=Xpo1 PE=1 SV=1	1	6	6	6	5	2	5	2	4	3	2	2	5	3	2	3	2	3	2	3	4	3	2	3	5	2	5	2	4	3	2	2	5	3	2	3	2	3	2	3	4	3
Q6P8X1	Q6P8X1	7	7	6	Sorting nexin-6;Sorting nexin-6, N-terminally processed	Snx6	sp|Q6P8X1|SNX6_MOUSE Sorting nexin-6 OS=Mus musculus OX=10090 GN=Snx6 PE=1 SV=2	1	7	7	6	4	5	5	5	4	6	4	3	6	7	4	6	3	4	5	5	5	2	4	5	4	5	5	5	4	6	4	3	6	7	4	6	3	4	5	5	5	2
Q6P9K8;Q8VHK1	Q6P9K8	20;1	20;1	20;1	Caskin-1	Caskin1	sp|Q6P9K8|CSKI1_MOUSE Caskin-1 OS=Mus musculus OX=10090 GN=Caskin1 PE=1 SV=2	2	20	20	20	12	12	13	14	13	10	9	14	14	12	14	14	11	11	16	13	12	7	12	10	12	12	13	14	13	10	9	14	14	12	14	14	11	11	16	13	12	7
Q6P9K9;Q8C985	Q6P9K9	22;5	22;5	19;5	Neurexin-3	Nrxn3	sp|Q6P9K9|NRX3A_MOUSE Neurexin-3 OS=Mus musculus OX=10090 GN=Nrxn3 PE=1 SV=2	2	22	22	19	14	15	15	17	15	15	11	13	15	18	17	15	10	12	14	13	13	11	11	15	14	15	15	17	15	15	11	13	15	18	17	15	10	12	14	13	13	11
Q6P9R2	Q6P9R2	2	1	1	Serine/threonine-protein kinase OSR1	Oxsr1	sp|Q6P9R2|OXSR1_MOUSE Serine/threonine-protein kinase OSR1 OS=Mus musculus OX=10090 GN=Oxsr1 PE=1 SV=1	1	2	1	1	1	1	2	2	1	2	1	2	2	2	2	2	1	1	0	1	1	1	2	1	0	1	1	1	1	1	1	1	1	1	1	1	1	1	0	1	1	1
Q6PAK3	Q6PAK3	2	1	1	Protein arginine N-methyltransferase 8	Prmt8	sp|Q6PAK3|ANM8_MOUSE Protein arginine N-methyltransferase 8 OS=Mus musculus OX=10090 GN=Prmt8 PE=1 SV=2	1	2	1	1	1	1	2	2	1	2	2	2	2	2	2	2	1	2	2	2	2	2	2	2	0	0	1	1	0	1	1	1	1	1	1	1	0	1	1	1	1	1
Q6PB44	Q6PB44	2	2	2	Tyrosine-protein phosphatase non-receptor type 23	Ptpn23	sp|Q6PB44|PTN23_MOUSE Tyrosine-protein phosphatase non-receptor type 23 OS=Mus musculus OX=10090 GN=Ptpn23 PE=1 SV=2	1	2	2	2	1	1	2	1	1	0	0	0	2	0	1	0	0	0	0	1	0	0	0	0	1	1	2	1	1	0	0	0	2	0	1	0	0	0	0	1	0	0
Q6PB66	Q6PB66	19	19	19	Leucine-rich PPR motif-containing protein, mitochondrial	Lrpprc	sp|Q6PB66|LPPRC_MOUSE Leucine-rich PPR motif-containing protein, mitochondrial OS=Mus musculus OX=10090 GN=Lrpprc PE=1 SV=2	1	19	19	19	10	12	14	15	12	13	7	8	10	13	11	12	9	4	12	11	6	13	10	12	10	12	14	15	12	13	7	8	10	13	11	12	9	4	12	11	6	13
Q6PCP5	Q6PCP5	7	7	7	Mitochondrial fission factor	Mff	sp|Q6PCP5|MFF_MOUSE Mitochondrial fission factor OS=Mus musculus OX=10090 GN=Mff PE=1 SV=1	1	7	7	7	7	6	7	7	6	5	5	4	7	7	5	7	2	4	7	5	4	5	6	5	7	6	7	7	6	5	5	4	7	7	5	7	2	4	7	5	4	5
Q6PD03	Q6PD03	2	2	2	Serine/threonine-protein phosphatase 2A 56 kDa regulatory subunit alpha isoform	Ppp2r5a	sp|Q6PD03|2A5A_MOUSE Serine/threonine-protein phosphatase 2A 56 kDa regulatory subunit alpha isoform OS=Mus musculus OX=10090 GN=Ppp2r5a PE=1 SV=1	1	2	2	2	1	1	0	1	2	1	1	2	1	1	1	1	0	0	1	1	0	0	1	0	1	1	0	1	2	1	1	2	1	1	1	1	0	0	1	1	0	0
Q6PD28	Q6PD28	2	1	1		Ppp2r5b	sp|Q6PD28|2A5B_MOUSE Serine/threonine-protein phosphatase 2A 56 kDa regulatory subunit beta isoform OS=Mus musculus OX=10090 GN=Ppp2r5b PE=1 SV=1	1	2	1	1	2	2	2	2	2	2	2	2	2	2	2	2	2	2	2	2	2	2	2	2	1	1	1	1	1	1	1	1	1	1	1	1	1	1	1	1	1	1
Q6PDG5;P97496	Q6PDG5;P97496	2;1	2;1	2;1	SWI/SNF complex subunit SMARCC2;SWI/SNF complex subunit SMARCC1	Smarcc2;Smarcc1	sp|Q6PDG5|SMRC2_MOUSE SWI/SNF complex subunit SMARCC2 OS=Mus musculus OX=10090 GN=Smarcc2 PE=1 SV=2;sp|P97496|SMRC1_MOUSE SWI/SNF complex subunit SMARCC1 OS=Mus musculus OX=10090 GN=Smarcc1 PE=1 SV=2	2	2	2	2	2	2	2	1	2	2	1	2	2	2	2	2	1	2	2	2	1	1	2	2	2	2	2	1	2	2	1	2	2	2	2	2	1	2	2	2	1	1
Q6PDL0	Q6PDL0	9	8	8	Cytoplasmic dynein 1 light intermediate chain 2	Dync1li2	sp|Q6PDL0|DC1L2_MOUSE Cytoplasmic dynein 1 light intermediate chain 2 OS=Mus musculus OX=10090 GN=Dync1li2 PE=1 SV=2	1	9	8	8	7	7	7	7	7	9	5	8	9	9	7	7	4	3	8	6	7	6	8	4	6	6	6	6	6	8	5	7	8	8	6	6	3	3	7	5	6	5
Q6PDM2	Q6PDM2	10	10	10	Serine/arginine-rich splicing factor 1	Srsf1	sp|Q6PDM2|SRSF1_MOUSE Serine/arginine-rich splicing factor 1 OS=Mus musculus OX=10090 GN=Srsf1 PE=1 SV=3	1	10	10	10	8	6	7	7	6	7	8	7	5	6	7	5	6	7	7	5	4	7	7	5	8	6	7	7	6	7	8	7	5	6	7	5	6	7	7	5	4	7
Q6PE13	Q6PE13	4	4	4	Proline-rich transmembrane protein 3	Prrt3	sp|Q6PE13|PRRT3_MOUSE Proline-rich transmembrane protein 3 OS=Mus musculus OX=10090 GN=Prrt3 PE=1 SV=1	1	4	4	4	1	2	4	3	3	2	0	1	2	3	2	1	0	2	2	2	1	2	2	2	1	2	4	3	3	2	0	1	2	3	2	1	0	2	2	2	1	2
Q6PE15	Q6PE15	2	2	2	Mycophenolic acid acyl-glucuronide esterase, mitochondrial	Abhd10	sp|Q6PE15|ABHDA_MOUSE Palmitoyl-protein thioesterase ABHD10, mitochondrial OS=Mus musculus OX=10090 GN=Abhd10 PE=1 SV=1	1	2	2	2	2	2	1	2	1	1	1	1	1	1	1	2	1	1	1	2	1	1	2	2	2	2	1	2	1	1	1	1	1	1	1	2	1	1	1	2	1	1
Q6PEB6	Q6PEB6	4	4	4	MOB-like protein phocein	Mob4	sp|Q6PEB6|PHOCN_MOUSE MOB-like protein phocein OS=Mus musculus OX=10090 GN=Mob4 PE=1 SV=1	1	4	4	4	4	4	4	4	4	4	4	4	4	4	4	3	3	4	4	4	2	4	3	4	4	4	4	4	4	4	4	4	4	4	4	3	3	4	4	4	2	4
Q6PER3;Q7XJ60;Q9FJJ5;Q9FGQ6	Q6PER3	10;1;1;1	10;1;1;1	9;1;1;1	Microtubule-associated protein RP/EB family member 3	Mapre3	sp|Q6PER3|MARE3_MOUSE Microtubule-associated protein RP/EB family member 3 OS=Mus musculus OX=10090 GN=Mapre3 PE=1 SV=1	4	10	10	9	9	10	9	9	9	10	9	10	9	10	10	10	8	9	9	9	8	10	9	10	9	10	9	9	9	10	9	10	9	10	10	10	8	9	9	9	8	10
Q6PFD5	Q6PFD5	7	7	7	Disks large-associated protein 3	Dlgap3	sp|Q6PFD5|DLGP3_MOUSE Disks large-associated protein 3 OS=Mus musculus OX=10090 GN=Dlgap3 PE=1 SV=1	1	7	7	7	4	5	5	4	3	6	4	6	5	6	3	5	1	3	6	6	4	4	3	5	4	5	5	4	3	6	4	6	5	6	3	5	1	3	6	6	4	4
Q6PFR5	Q6PFR5	2	1	1	Transformer-2 protein homolog alpha	Tra2a	sp|Q6PFR5|TRA2A_MOUSE Transformer-2 protein homolog alpha OS=Mus musculus OX=10090 GN=Tra2a PE=1 SV=1	1	2	1	1	1	1	1	1	1	1	0	0	1	0	1	1	1	0	0	1	1	0	0	0	0	0	0	0	0	0	0	0	0	0	0	0	0	0	0	0	1	0
Q99884;Q6PGE7	Q99884;Q6PGE7	2;2	2;2	2;2	Sodium-dependent proline transporter	SLC6A7;Slc6a7	sp|Q99884|SC6A7_HUMAN Sodium-dependent proline transporter OS=Homo sapiens OX=9606 GN=SLC6A7 PE=1 SV=2;sp|Q6PGE7|SC6A7_MOUSE Sodium-dependent proline transporter OS=Mus musculus OX=10090 GN=Slc6a7 PE=1 SV=1	2	2	2	2	2	2	2	2	2	1	2	2	2	2	2	2	1	1	1	2	2	2	2	2	2	2	2	2	2	1	2	2	2	2	2	2	1	1	1	2	2	2
Q6PGF7	Q6PGF7	9	9	9	Exocyst complex component 8	Exoc8	sp|Q6PGF7|EXOC8_MOUSE Exocyst complex component 8 OS=Mus musculus OX=10090 GN=Exoc8 PE=1 SV=1	1	9	9	9	6	5	5	4	8	3	2	4	6	3	7	4	1	3	5	3	2	5	4	5	6	5	5	4	8	3	2	4	6	3	7	4	1	3	5	3	2	5
Q6PGN3;Q8N568	Q6PGN3;Q8N568	13;10	13;10	12;9	Serine/threonine-protein kinase DCLK2	Dclk2;DCLK2	sp|Q6PGN3|DCLK2_MOUSE Serine/threonine-protein kinase DCLK2 OS=Mus musculus OX=10090 GN=Dclk2 PE=1 SV=1;sp|Q8N568|DCLK2_HUMAN Serine/threonine-protein kinase DCLK2 OS=Homo sapiens OX=9606 GN=DCLK2 PE=1 SV=4	2	13	13	12	12	9	9	8	8	10	8	10	7	10	8	10	5	7	9	11	5	11	11	9	12	9	9	8	8	10	8	10	7	10	8	10	5	7	9	11	5	11
Q6PH08	Q6PH08	31	31	24	ERC protein 2	Erc2	sp|Q6PH08|ERC2_MOUSE ERC protein 2 OS=Mus musculus OX=10090 GN=Erc2 PE=1 SV=2	1	31	31	24	23	24	24	23	21	21	23	19	23	23	22	26	18	24	27	25	18	19	24	20	23	24	24	23	21	21	23	19	23	23	22	26	18	24	27	25	18	19
Q6PHN9	Q6PHN9	6	6	6	Ras-related protein Rab-35	Rab35	sp|Q6PHN9|RAB35_MOUSE Ras-related protein Rab-35 OS=Mus musculus OX=10090 GN=Rab35 PE=1 SV=1	1	6	6	6	5	5	5	5	5	4	4	5	4	6	4	4	6	5	4	5	6	5	5	5	5	5	5	5	5	4	4	5	4	6	4	4	6	5	4	5	6	5
Q6PHU5	Q6PHU5	4	4	4	Sortilin	Sort1	sp|Q6PHU5|SORT_MOUSE Sortilin OS=Mus musculus OX=10090 GN=Sort1 PE=1 SV=1	1	4	4	4	2	2	3	2	2	2	2	1	2	4	3	1	0	3	3	2	2	1	3	3	2	2	3	2	2	2	2	1	2	4	3	1	0	3	3	2	2	1
Q6PHZ2	Q6PHZ2	21	10	10	Calcium/calmodulin-dependent protein kinase type II subunit delta	Camk2d	sp|Q6PHZ2|KCC2D_MOUSE Calcium/calmodulin-dependent protein kinase type II subunit delta OS=Mus musculus OX=10090 GN=Camk2d PE=1 SV=1	1	21	10	10	18	18	18	17	19	16	16	18	17	18	17	17	13	20	17	18	17	18	17	17	7	7	8	6	8	6	6	7	7	8	7	6	3	9	6	8	7	7
Q6PIL6;Q6PHZ8	Q6PIL6;Q6PHZ8	2;2	2;2	2;2	Kv channel-interacting protein 4	KCNIP4;Kcnip4	sp|Q6PIL6|KCIP4_HUMAN Kv channel-interacting protein 4 OS=Homo sapiens OX=9606 GN=KCNIP4 PE=1 SV=1;sp|Q6PHZ8|KCIP4_MOUSE Kv channel-interacting protein 4 OS=Mus musculus OX=10090 GN=Kcnip4 PE=1 SV=1	2	2	2	2	1	1	0	1	1	1	1	1	1	1	1	1	1	1	1	1	1	0	2	2	1	1	0	1	1	1	1	1	1	1	1	1	1	1	1	1	1	0
Q6PIC6	Q6PIC6	49	31	29	Sodium/potassium-transporting ATPase subunit alpha-3	Atp1a3	sp|Q6PIC6|AT1A3_MOUSE Sodium/potassium-transporting ATPase subunit alpha-3 OS=Mus musculus OX=10090 GN=Atp1a3 PE=1 SV=1	1	49	31	29	44	42	43	43	43	46	45	45	45	46	44	45	44	48	45	46	45	43	44	43	28	26	27	27	26	29	28	28	28	29	27	28	28	30	28	29	29	27
Q6PIE5	Q6PIE5	51	51	31	Sodium/potassium-transporting ATPase subunit alpha-2	Atp1a2	sp|Q6PIE5|AT1A2_MOUSE Sodium/potassium-transporting ATPase subunit alpha-2 OS=Mus musculus OX=10090 GN=Atp1a2 PE=1 SV=1	1	51	51	31	47	47	48	47	47	48	48	47	48	48	47	48	44	47	47	48	46	47	47	48	47	47	48	47	47	48	48	47	48	48	47	48	44	47	47	48	46	47
Q6Q477	Q6Q477	25	10	10	Calcium-transporting ATPase	Atp2b4	sp|Q6Q477|AT2B4_MOUSE Plasma membrane calcium-transporting ATPase 4 OS=Mus musculus OX=10090 GN=Atp2b4 PE=1 SV=1	1	25	10	10	22	21	22	24	21	21	22	22	21	19	22	21	18	23	22	20	19	22	22	21	8	9	10	9	8	8	9	9	8	7	9	8	6	9	8	7	5	9
Q6R2V0	Q6R2V0	2	1	1			sp|Q6R2V0|WNK1_PIG Serine/threonine-protein kinase WNK1 OS=Sus scrofa OX=9823 GN=WNK1 PE=2 SV=3	1	2	1	1	2	2	1	0	2	2	2	1	2	2	2	2	2	2	2	2	2	2	2	2	1	1	1	0	1	1	1	1	1	1	1	1	1	1	1	1	1	1
Q6R891	Q6R891	17	17	17	Neurabin-2	Ppp1r9b	sp|Q6R891|NEB2_MOUSE Neurabin-2 OS=Mus musculus OX=10090 GN=Ppp1r9b PE=1 SV=1	1	17	17	17	12	12	12	12	11	13	12	10	8	11	9	9	6	9	12	15	6	8	12	11	12	12	12	12	11	13	12	10	8	11	9	9	6	9	12	15	6	8
Q8WN70;Q8WN69;Q6SP92;Q8K3W0	Q8WN70;Q8WN69;Q6SP92;Q8K3W0	2;2;2;2	2;2;2;2	2;2;2;2	BRCA1-A complex subunit BRE	Bre	sp|Q8WN70|BABA2_SAGOE BRISC and BRCA1-A complex member 2 OS=Saguinus oedipus OX=9490 GN=BABAM2 PE=2 SV=1;sp|Q8WN69|BABA2_CHLAE BRISC and BRCA1-A complex member 2 OS=Chlorocebus aethiops OX=9534 GN=BABAM2 PE=2 SV=1;sp|Q6SP92|BABA2_MESAU BRISC and BRCA1-A co	4	2	2	2	2	2	1	1	2	2	1	2	2	2	2	1	0	2	2	1	2	2	1	0	2	2	1	1	2	2	1	2	2	2	2	1	0	2	2	1	2	2
Q6TEK5	Q6TEK5	3	3	3	Vitamin K epoxide reductase complex subunit 1-like protein 1	Vkorc1l1	sp|Q6TEK5|VKORL_MOUSE Vitamin K epoxide reductase complex subunit 1-like protein 1 OS=Mus musculus OX=10090 GN=Vkorc1l1 PE=1 SV=1	1	3	3	3	2	3	1	3	3	3	1	1	1	2	3	2	0	1	3	2	2	0	1	2	2	3	1	3	3	3	1	1	1	2	3	2	0	1	3	2	2	0
Q6URW6	Q6URW6	9	2	2	Myosin-14	Myh14	sp|Q6URW6|MYH14_MOUSE Myosin-14 OS=Mus musculus OX=10090 GN=Myh14 PE=1 SV=1	1	9	2	2	8	9	7	7	9	8	7	7	7	7	8	8	9	6	7	8	8	6	8	8	1	2	1	1	2	1	1	1	1	1	1	2	2	1	1	1	2	1
Q6VNS1	Q6VNS1	4	2	2	NT-3 growth factor receptor	Ntrk3	sp|Q6VNS1|NTRK3_MOUSE NT-3 growth factor receptor OS=Mus musculus OX=10090 GN=Ntrk3 PE=1 SV=1	1	4	2	2	2	3	3	3	2	3	3	2	2	3	3	3	2	3	2	3	1	2	3	3	1	1	1	1	1	1	1	1	1	1	1	1	1	1	1	1	0	1
Q6WQJ1	Q6WQJ1	4	4	4	Sn1-specific diacylglycerol lipase alpha	Dagla	sp|Q6WQJ1|DGLA_MOUSE Diacylglycerol lipase-alpha OS=Mus musculus OX=10090 GN=Dagla PE=1 SV=2	1	4	4	4	3	1	2	3	2	1	2	1	3	3	2	2	1	3	2	2	2	1	3	3	3	1	2	3	2	1	2	1	3	3	2	2	1	3	2	2	2	1
Q6WVG3;Q50H33	Q6WVG3	5;1	5;1	5;1	BTB/POZ domain-containing protein KCTD12	Kctd12	sp|Q6WVG3|KCD12_MOUSE BTB/POZ domain-containing protein KCTD12 OS=Mus musculus OX=10090 GN=Kctd12 PE=1 SV=1	2	5	5	5	4	3	3	5	3	5	4	5	3	4	4	3	3	5	4	5	4	4	5	4	4	3	3	5	3	5	4	5	3	4	4	3	3	5	4	5	4	4
Q6X893	Q6X893	6	6	6	Choline transporter-like protein 1	Slc44a1	sp|Q6X893|CTL1_MOUSE Choline transporter-like protein 1 OS=Mus musculus OX=10090 GN=Slc44a1 PE=1 SV=3	1	6	6	6	5	4	4	5	4	5	4	6	5	5	4	4	4	5	5	5	4	5	4	5	5	4	4	5	4	5	4	6	5	5	4	4	4	5	5	5	4	5
Q6ZPE2;E9PXF8	Q6ZPE2	26;1	26;1	26;1	Myotubularin-related protein 5	Sbf1	sp|Q6ZPE2|MTMR5_MOUSE Myotubularin-related protein 5 OS=Mus musculus OX=10090 GN=Sbf1 PE=1 SV=2	2	26	26	26	18	15	20	15	17	20	14	15	15	17	18	15	10	17	20	18	10	16	16	17	18	15	20	15	17	20	14	15	15	17	18	15	10	17	20	18	10	16
Q6ZPJ3	Q6ZPJ3	15	15	15	E2/E3 hybrid ubiquitin-protein ligase UBE2O	Ube2o	sp|Q6ZPJ3|UBE2O_MOUSE (E3-independent) E2 ubiquitin-conjugating enzyme UBE2O OS=Mus musculus OX=10090 GN=Ube2o PE=1 SV=3	1	15	15	15	10	11	9	13	12	12	9	9	10	10	10	12	6	9	8	15	8	9	9	10	10	11	9	13	12	12	9	9	10	10	10	12	6	9	8	15	8	9
Q6ZPQ6	Q6ZPQ6	4	3	3	Membrane-associated phosphatidylinositol transfer protein 2	Pitpnm2	sp|Q6ZPQ6|PITM2_MOUSE Membrane-associated phosphatidylinositol transfer protein 2 OS=Mus musculus OX=10090 GN=Pitpnm2 PE=1 SV=2	1	4	3	3	2	1	3	2	3	2	2	4	2	4	4	2	1	2	4	4	2	3	2	4	2	1	3	2	3	1	2	3	2	3	3	1	1	2	3	3	1	2
Q6ZQ18;Q8BG67	Q6ZQ18	7;1	7;1	7;1	Protein EFR3 homolog B	Efr3b	sp|Q6ZQ18|EFR3B_MOUSE Protein EFR3 homolog B OS=Mus musculus OX=10090 GN=Efr3b PE=1 SV=2	2	7	7	7	3	5	5	4	4	4	2	4	5	4	2	3	2	2	5	5	1	1	2	5	3	5	5	4	4	4	2	4	5	4	2	3	2	2	5	5	1	1
Q6ZQ38;Q6ZQ73	Q6ZQ38	32;1	32;1	32;1	Cullin-associated NEDD8-dissociated protein 1	Cand1	sp|Q6ZQ38|CAND1_MOUSE Cullin-associated NEDD8-dissociated protein 1 OS=Mus musculus OX=10090 GN=Cand1 PE=1 SV=2	2	32	32	32	27	22	24	27	25	25	24	26	26	27	24	28	23	20	25	29	25	23	25	25	27	22	24	27	25	25	24	26	26	27	24	28	23	20	25	29	25	23
Q6ZQ82	Q6ZQ82	2	2	2	Rho GTPase-activating protein 26	Arhgap26	sp|Q6ZQ82|RHG26_MOUSE Rho GTPase-activating protein 26 OS=Mus musculus OX=10090 GN=Arhgap26 PE=1 SV=3	1	2	2	2	0	1	0	1	2	0	1	1	1	1	1	1	0	0	1	1	0	1	2	1	0	1	0	1	2	0	1	1	1	1	1	1	0	0	1	1	0	1
Q6ZWM4	Q6ZWM4	2	2	2	U6 snRNA-associated Sm-like protein LSm8	Lsm8	sp|Q6ZWM4|LSM8_MOUSE U6 snRNA-associated Sm-like protein LSm8 OS=Mus musculus OX=10090 GN=Lsm8 PE=1 SV=3	1	2	2	2	0	1	1	2	1	0	2	1	1	2	1	1	1	2	1	0	0	0	1	1	0	1	1	2	1	0	2	1	1	2	1	1	1	2	1	0	0	0
Q6ZWN5;Q9FLF0	Q6ZWN5	11;1	11;1	11;1	40S ribosomal protein S9	Rps9	sp|Q6ZWN5|RS9_MOUSE Small ribosomal subunit protein uS4 OS=Mus musculus OX=10090 GN=Rps9 PE=1 SV=3	2	11	11	11	9	10	8	9	9	10	9	10	9	11	10	9	7	6	9	11	10	9	9	8	9	10	8	9	9	10	9	10	9	11	10	9	7	6	9	11	10	9
Q6ZWR6	Q6ZWR6	2	2	2	Nesprin-1	Syne1	sp|Q6ZWR6|SYNE1_MOUSE Nesprin-1 OS=Mus musculus OX=10090 GN=Syne1 PE=1 SV=2	1	2	2	2	2	2	1	2	2	1	2	2	2	2	1	2	0	1	1	2	1	1	1	2	2	2	1	2	2	1	2	2	2	2	1	2	0	1	1	2	1	1
Q6ZWU9;O64650;Q9M2F1	Q6ZWU9	3;1;1	3;1;1	1;0;0	40S ribosomal protein S27	Rps27	sp|Q6ZWU9|RS27_MOUSE Small ribosomal subunit protein eS27 OS=Mus musculus OX=10090 GN=Rps27 PE=1 SV=3	3	3	3	1	3	3	3	3	3	3	3	3	3	3	3	3	3	3	3	3	3	3	3	3	3	3	3	3	3	3	3	3	3	3	3	3	3	3	3	3	3	3
Q6ZWV3;P86048;Q93VT9;Q93W22;Q08770	Q6ZWV3;P86048	7;5;1;1;1	7;5;1;1;1	7;5;1;1;1	60S ribosomal protein L10;60S ribosomal protein L10-like	Rpl10;Rpl10l	sp|Q6ZWV3|RL10_MOUSE Large ribosomal subunit protein uL16 OS=Mus musculus OX=10090 GN=Rpl10 PE=1 SV=3;sp|P86048|RL10L_MOUSE Large ribosomal subunit protein uL16-like OS=Mus musculus OX=10090 GN=Rpl10l PE=1 SV=1	5	7	7	7	5	5	4	6	6	4	4	4	6	4	5	5	3	4	4	5	4	4	5	4	5	5	4	6	6	4	4	4	6	4	5	5	3	4	4	5	4	4
Q6ZWX6	Q6ZWX6	9	9	9	Eukaryotic translation initiation factor 2 subunit 1	Eif2s1	sp|Q6ZWX6|IF2A_MOUSE Eukaryotic translation initiation factor 2 subunit 1 OS=Mus musculus OX=10090 GN=Eif2s1 PE=1 SV=3	1	9	9	9	7	5	6	6	5	6	6	8	7	5	6	8	2	6	7	7	4	5	7	7	7	5	6	6	5	6	6	8	7	5	6	8	2	6	7	7	4	5
Q6ZWY3	Q6ZWY3	3	1	1	40S ribosomal protein S27-like	Rps27l	sp|Q6ZWY3|RS27L_MOUSE Small ribosomal subunit protein eS27-like OS=Mus musculus OX=10090 GN=Rps27l PE=1 SV=3	1	3	1	1	3	2	3	3	3	3	3	3	2	2	2	3	2	2	2	2	2	3	3	3	1	0	1	1	1	1	1	1	0	0	0	1	0	0	0	0	0	1
Q70IV5	Q70IV5	2	2	2	Synemin	Synm	sp|Q70IV5|SYNEM_MOUSE Synemin OS=Mus musculus OX=10090 GN=Synm PE=1 SV=2	1	2	2	2	1	1	1	1	1	1	1	1	1	1	1	1	1	1	2	1	1	2	2	2	1	1	1	1	1	1	1	1	1	1	1	1	1	1	2	1	1	2
Q71LX4	Q71LX4	20	20	15	Talin-2	Tln2	sp|Q71LX4|TLN2_MOUSE Talin-2 OS=Mus musculus OX=10090 GN=Tln2 PE=1 SV=3	1	20	20	15	12	11	13	10	12	7	8	12	10	12	10	12	7	11	13	12	7	8	9	8	12	11	13	10	12	7	8	12	10	12	10	12	7	11	13	12	7	8
Q71M36	Q71M36	4	4	4	Chondroitin sulfate proteoglycan 5	Cspg5	sp|Q71M36|CSPG5_MOUSE Chondroitin sulfate proteoglycan 5 OS=Mus musculus OX=10090 GN=Cspg5 PE=1 SV=2	1	4	4	4	4	4	4	4	4	4	4	4	4	4	4	4	3	4	4	3	3	4	4	3	4	4	4	4	4	4	4	4	4	4	4	4	3	4	4	3	3	4
Q76MZ3;Q7TNP2	Q76MZ3	24;7	24;7	24;7	Serine/threonine-protein phosphatase 2A 65 kDa regulatory subunit A alpha isoform	Ppp2r1a	sp|Q76MZ3|2AAA_MOUSE Serine/threonine-protein phosphatase 2A 65 kDa regulatory subunit A alpha isoform OS=Mus musculus OX=10090 GN=Ppp2r1a PE=1 SV=3	2	24	24	24	16	15	16	18	16	19	15	18	16	16	18	18	13	16	16	15	15	16	17	14	16	15	16	18	16	19	15	18	16	16	18	18	13	16	16	15	15	16
Q78IK2	Q78IK2	4	4	4	Up-regulated during skeletal muscle growth protein 5	Usmg5	sp|Q78IK2|ATPMK_MOUSE ATP synthase membrane subunit K, mitochondrial OS=Mus musculus OX=10090 GN=Atp5mk PE=1 SV=1	1	4	4	4	3	3	3	3	2	3	3	3	3	3	2	3	2	4	3	3	3	3	3	2	3	3	3	3	2	3	3	3	3	3	2	3	2	4	3	3	3	3
Q78IK4	Q78IK4	2	2	2	MICOS complex subunit Mic27	Apool	sp|Q78IK4|MIC27_MOUSE MICOS complex subunit Mic27 OS=Mus musculus OX=10090 GN=Apool PE=1 SV=1	1	2	2	2	1	1	1	2	1	1	1	1	1	1	1	1	1	1	1	1	0	0	1	1	1	1	1	2	1	1	1	1	1	1	1	1	1	1	1	1	0	0
Q78PY7	Q78PY7	17	17	17	Staphylococcal nuclease domain-containing protein 1	Snd1	sp|Q78PY7|SND1_MOUSE Staphylococcal nuclease domain-containing protein 1 OS=Mus musculus OX=10090 GN=Snd1 PE=1 SV=1	1	17	17	17	12	13	13	10	9	9	8	13	14	14	13	9	8	9	13	12	11	14	14	11	12	13	13	10	9	9	8	13	14	14	13	9	8	9	13	12	11	14
Q78ZA7	Q78ZA7	4	3	3	Nucleosome assembly protein 1-like 4	Nap1l4	sp|Q78ZA7|NP1L4_MOUSE Nucleosome assembly protein 1-like 4 OS=Mus musculus OX=10090 GN=Nap1l4 PE=1 SV=1	1	4	3	3	4	4	4	3	3	4	3	2	4	3	4	4	3	3	3	4	3	4	3	3	3	3	3	2	2	3	2	1	3	2	3	3	2	2	2	3	2	3
Q791T5	Q791T5	9	9	9	Mitochondrial carrier homolog 1	Mtch1	sp|Q791T5|MTCH1_MOUSE Mitochondrial carrier homolog 1 OS=Mus musculus OX=10090 GN=Mtch1 PE=1 SV=1	1	9	9	9	6	8	7	8	5	8	7	8	6	7	8	8	5	6	5	6	5	7	7	7	6	8	7	8	5	8	7	8	6	7	8	8	5	6	5	6	5	7
Q791V5;Q9T014	Q791V5	11;1	11;1	11;1	Mitochondrial carrier homolog 2	Mtch2	sp|Q791V5|MTCH2_MOUSE Mitochondrial carrier homolog 2 OS=Mus musculus OX=10090 GN=Mtch2 PE=1 SV=1	2	11	11	11	9	9	10	9	10	10	9	9	10	10	10	9	9	10	10	9	11	10	10	10	9	9	10	9	10	10	9	9	10	10	10	9	9	10	10	9	11	10
Q7M6Y3	Q7M6Y3	9	7	7	Phosphatidylinositol-binding clathrin assembly protein	Picalm	sp|Q7M6Y3|PICAL_MOUSE Phosphatidylinositol-binding clathrin assembly protein OS=Mus musculus OX=10090 GN=Picalm PE=1 SV=1	1	9	7	7	9	7	7	7	8	8	7	9	6	7	6	8	4	5	8	9	6	7	8	8	7	5	5	5	6	6	5	7	4	5	4	6	2	3	6	7	4	5
Q7TMB8	Q7TMB8	20	10	10	Cytoplasmic FMR1-interacting protein 1	Cyfip1	sp|Q7TMB8|CYFP1_MOUSE Cytoplasmic FMR1-interacting protein 1 OS=Mus musculus OX=10090 GN=Cyfip1 PE=1 SV=1	1	20	10	10	17	17	16	16	19	14	16	17	17	17	15	15	13	15	17	16	17	15	16	16	9	10	9	8	10	6	7	9	9	9	8	8	6	7	8	7	9	9
Q7TME0	Q7TME0	13	13	13	Lipid phosphate phosphatase-related protein type 4	Lppr4	sp|Q7TME0|PLPR4_MOUSE Phospholipid phosphatase-related protein type 4 OS=Mus musculus OX=10090 GN=Plppr4 PE=1 SV=2	1	13	13	13	10	9	12	10	10	9	5	10	10	11	9	9	6	6	8	11	5	8	9	6	10	9	12	10	10	9	5	10	10	11	9	9	6	6	8	11	5	8
Q7TMF3	Q7TMF3	11	11	11	NADH dehydrogenase [ubiquinone] 1 alpha subcomplex subunit 12	Ndufa12	sp|Q7TMF3|NDUAC_MOUSE NADH dehydrogenase [ubiquinone] 1 alpha subcomplex subunit 12 OS=Mus musculus OX=10090 GN=Ndufa12 PE=1 SV=2	1	11	11	11	11	11	11	11	10	11	10	10	10	10	10	11	8	8	10	11	8	10	11	10	11	11	11	11	10	11	10	10	10	10	10	11	8	8	10	11	8	10
Q7TMM9	Q7TMM9	29	29	1	Tubulin beta-2A chain	Tubb2a	sp|Q7TMM9|TBB2A_MOUSE Tubulin beta-2A chain OS=Mus musculus OX=10090 GN=Tubb2a PE=1 SV=1	1	29	29	1	23	23	23	23	23	22	22	23	23	23	23	23	22	28	24	23	23	22	24	23	23	23	23	23	23	22	22	23	23	23	23	23	22	28	24	23	23	22
Q7TMY8	Q7TMY8	3	3	3	E3 ubiquitin-protein ligase HUWE1	Huwe1	sp|Q7TMY8|HUWE1_MOUSE E3 ubiquitin-protein ligase HUWE1 OS=Mus musculus OX=10090 GN=Huwe1 PE=1 SV=5	1	3	3	3	2	2	1	2	2	1	2	2	2	1	2	1	1	1	1	1	0	2	1	2	2	2	1	2	2	1	2	2	2	1	2	1	1	1	1	1	0	2
Q7TN29	Q7TN29	5	5	4	Stromal membrane-associated protein 2	Smap2	sp|Q7TN29|SMAP2_MOUSE Stromal membrane-associated protein 2 OS=Mus musculus OX=10090 GN=Smap2 PE=1 SV=1	1	5	5	4	5	3	4	5	4	5	4	5	4	5	4	3	2	5	5	5	4	5	3	4	5	3	4	5	4	5	4	5	4	5	4	3	2	5	5	5	4	5
Q7TNC9	Q7TNC9	2	2	2		Inpp5a	sp|Q7TNC9|I5P1_MOUSE Inositol polyphosphate-5-phosphatase A OS=Mus musculus OX=10090 GN=Inpp5a PE=1 SV=1	1	2	2	2	1	1	1	0	2	1	1	1	1	1	1	0	1	1	1	0	1	1	1	2	1	1	1	0	2	1	1	1	1	1	1	0	1	1	1	0	1	1
Q7TNG5	Q7TNG5	3	3	3	Echinoderm microtubule-associated protein-like 2	Eml2	sp|Q7TNG5|EMAL2_MOUSE Echinoderm microtubule-associated protein-like 2 OS=Mus musculus OX=10090 GN=Eml2 PE=1 SV=1	1	3	3	3	1	2	2	3	3	2	1	2	3	3	2	3	1	2	3	2	2	2	2	3	1	2	2	3	3	2	1	2	3	3	2	3	1	2	3	2	2	2
Q7TNR6	Q7TNR6	2	2	2	Immunoglobulin superfamily member 21	Igsf21	sp|Q7TNR6|IGS21_MOUSE Immunoglobulin superfamily member 21 OS=Mus musculus OX=10090 GN=Igsf21 PE=1 SV=1	1	2	2	2	1	1	1	2	0	0	1	1	2	2	1	2	1	1	0	1	1	0	2	2	1	1	1	2	0	0	1	1	2	2	1	2	1	1	0	1	1	0
Q7TPM6	Q7TPM6	7	7	7	Fibronectin type III and SPRY domain-containing protein 1	Fsd1	sp|Q7TPM6|FSD1_MOUSE Fibronectin type III and SPRY domain-containing protein 1 OS=Mus musculus OX=10090 GN=Fsd1 PE=1 SV=1	1	7	7	7	4	6	6	5	4	4	5	5	5	2	5	4	4	5	3	3	4	4	3	4	4	6	6	5	4	4	5	5	5	2	5	4	4	5	3	3	4	4
Q7TPR4;O88990	Q7TPR4	43;10	43;10	21;0	Alpha-actinin-1	Actn1	sp|Q7TPR4|ACTN1_MOUSE Alpha-actinin-1 OS=Mus musculus OX=10090 GN=Actn1 PE=1 SV=1	2	43	43	21	35	33	36	33	35	36	34	33	35	31	35	32	29	36	33	32	32	34	33	35	35	33	36	33	35	36	34	33	35	31	35	32	29	36	33	32	32	34
Q7TQD2	Q7TQD2	6	6	6	Tubulin polymerization-promoting protein	Tppp	sp|Q7TQD2|TPPP_MOUSE Tubulin polymerization-promoting protein OS=Mus musculus OX=10090 GN=Tppp PE=1 SV=1	1	6	6	6	4	6	6	4	6	5	5	4	6	5	5	5	5	5	5	5	5	5	5	5	4	6	6	4	6	5	5	4	6	5	5	5	5	5	5	5	5	5
Q7TQF7;D3Z6Q9	Q7TQF7	16;2	14;0	14;0	Amphiphysin	Amph	sp|Q7TQF7|AMPH_MOUSE Amphiphysin OS=Mus musculus OX=10090 GN=Amph PE=1 SV=1	2	16	14	14	14	15	14	15	15	14	14	14	15	15	15	16	12	14	14	15	13	14	13	15	12	13	12	13	13	12	12	12	13	13	13	14	10	12	12	13	11	12
Q7TQI3	Q7TQI3	13	13	13	Ubiquitin thioesterase OTUB1	Otub1	sp|Q7TQI3|OTUB1_MOUSE Ubiquitin thioesterase OTUB1 OS=Mus musculus OX=10090 GN=Otub1 PE=1 SV=2	1	13	13	13	12	12	11	12	11	11	10	11	10	11	10	11	9	11	12	12	10	10	11	10	12	12	11	12	11	11	10	11	10	11	10	11	9	11	12	12	10	10
[truncated: 1,149 more rows]
[truncated: 148 more columns]

## Sheet: Analysis_pV
			WT GFP					APP GFP						WT HEVIN				APP HEVIN															FOLD CHAGE			P VALUES
[truncated: 2,510 more rows]

[truncated: 4 more sheets: APP_PSEN_comparison, WT_comparison, WT x APP_Comparison, DEG lists]
