# Supplementary material for: Astrocytic Hevin/SPARCL‐1 Regulates Cognitive Decline in Pathological and Normal Brain Aging
Source: Aging Cell. 2025 Feb 12;24(5):e14493. doi: 10.1111/acel.14493 (PMC12074016; doi:10.1111/acel.14493)
Supplement: Supplementary file 2 — Data S2. [file ACEL-24-e14493-s003.xlsx]

## Sheet: Sheet1
Gene	Diagnosis	R_squared	p_value	Slope	Intercept	Standard Error of Estimate (SE)	Mean Absolute Error (MAE)	Beta (Standardized Coefficient)
Mapt	AD	0.0120695	0.0185522	0.104522	5.25807	0.560671	0.491368	0.109861
	CN	0.046187	0.000673156	-0.196063	8.22781	0.507993	0.415416	-0.214912
	MCI	0.0434542	0.0141452	-0.087481	7.48305	0.201541	0.149166	-0.208457
Ntrk2	AD	0.208105	5.68341e-25	0.640368	0.177941	0.740632	0.625398	0.456185
	CN	0.0331319	0.00410214	0.229625	3.9927	0.707247	0.578674	0.182022
	MCI	0.0658188	0.00238634	0.322184	3.5554	0.596017	0.474139	0.256552
Shank3	AD	0.0161025	0.00648399	0.100739	3.92269	0.46688	0.362771	0.126896
	CN	0.000749001	0.668638	-0.0210596	4.99531	0.438569	0.34118	-0.0273679
	MCI	0.0714688	0.0015253	0.166155	3.41989	0.29408	0.22787	0.267337
Slc6a1	AD	0.409259	3.37833e-54	0.700301	-1.11242	0.498845	0.377485	0.639733
	CN	0.450088	1.15889e-33	0.698385	-1.17414	0.440133	0.334138	0.670886
	MCI	0.617893	3.35433e-30	0.968389	-3.63158	0.373938	0.293525	0.786061
Syp	AD	0.0556916	3.14475e-07	0.472155	2.97579	1.15273	0.968338	0.235991
	CN	0.00431376	0.303901	-0.0970463	8.79825	0.840628	0.629036	-0.0656792
	MCI	0.0926325	0.000284143	0.389309	4.57539	0.598298	0.442742	0.304356
Sparc	AD	0.0078996	0.0570721	-0.147575	7.69053	0.980548	0.784132	-0.0888797
	CN	0.0998397	3.95202e-07	0.465722	1.67041	0.797308	0.62766	0.315974
	MCI	0.089064	0.000377531	0.443597	1.68829	0.696618	0.540745	0.298436
Atp9a	AD	0.0843527	2.25877e-10	0.228898	2.76184	0.447133	0.358121	0.290435
	CN	0.250529	4.56913e-17	0.472235	0.617526	0.46569	0.362852	0.500529
	MCI	0.458247	7.91883e-20	0.621978	-0.948148	0.332077	0.265456	0.67694
Cask	AD	0.0215043	0.00163154	0.0765627	1.50409	0.306207	0.257328	0.146643
	CN	0.206614	5.36665e-14	0.244978	-0.106029	0.273704	0.214685	0.454548
	MCI	0.145209	4.00841e-06	0.154786	0.55874	0.184407	0.142006	0.381062
Cyfip1	AD	0.275849	2.03175e-18	0.419045	0.0755215	0.466275	0.363256	0.525214
	CN	0.557666	1.44882e-14	0.658599	-2.52285	0.377981	0.311808	0.74677
Gap43	AD	0.0666705	1.99714e-08	0.498781	2.40412	1.10647	0.916317	0.258206
	CN	0.0112093	0.0968807	-0.122265	8.69864	0.65472	0.491372	-0.105874
	MCI	0.0132629	0.18022	0.115354	6.72552	0.490048	0.336806	0.115165
Grk2	AD	0.00236311	0.298689	-0.0419062	6.00846	0.510509	0.408561	-0.0486119
	CN	0.109955	9.46345e-08	-0.266691	8.1558	0.432611	0.322467	-0.331594
	MCI	0.13388	1.01838e-05	-0.149697	7.29122	0.186964	0.139083	-0.365896
Grm7	AD	0.0833222	2.93786e-10	0.227903	-0.437934	0.448186	0.364982	0.288656
	CN	0.0114091	0.0939371	0.0710169	1.22528	0.376908	0.289396	0.106813
	MCI	0.0329301	0.0331652	0.122625	0.731533	0.326304	0.251641	0.181467
Nlgn2	AD	0.0129676	0.0146471	0.0559145	4.5271	0.289229	0.22081	0.113875
	CN	0.0297127	0.00661394	0.0857958	4.28335	0.279535	0.220338	0.172374
	MCI	0.298741	4.06776e-12	0.280838	2.55705	0.211281	0.166266	0.546572
Prkcb	AD	0.03655	3.74248e-05	0.374141	1.62448	1.13891	0.975437	0.191181
	CN	0.0353611	0.00300832	-0.259006	7.93924	0.771296	0.549815	-0.188045
	MCI	0.0021284	0.59105	-0.0345855	6.17755	0.367721	0.287405	-0.0461345
Slc8a2	AD	0.0109873	0.0247187	0.134786	2.75561	0.758196	0.610827	0.10482
	CN	0.0108438	0.102526	-0.110399	5.35969	0.601172	0.444578	-0.104134
	MCI	0.0580069	0.00443307	0.285548	1.72502	0.565037	0.423481	0.240846
Syn1	AD	0.0222648	0.00134569	0.241452	4.41176	0.948663	0.787692	0.149214
	CN	0.00105138	0.612051	-0.0389302	7.39942	0.684179	0.512693	-0.032425
	MCI	0.0852294	0.000512119	0.341575	4.10137	0.549492	0.386742	0.291941
Synj1	AD	0.205836	1.09857e-24	0.628811	-2.2695	0.73231	0.606529	0.453692
	CN	0.166961	2.33741e-11	0.527286	-1.03199	0.671526	0.537829	0.408609
	MCI	0.355527	1.20038e-14	0.753326	-3.01635	0.498038	0.393117	0.596261
Syt7	AD	0.0189893	0.00309264	0.228331	2.27776	0.973033	0.8138	0.137802
	CN	0.0452463	0.000766388	-0.283327	7.39827	0.742051	0.570199	-0.212712
	MCI	0.0266977	0.055508	0.15582	3.69983	0.46198	0.34367	0.163394
Syt12	AD	0.0241186	0.000842527	0.187339	1.53421	0.706532	0.596503	0.155302
	CN	0.0137747	0.0655392	-0.11451	4.65408	0.552433	0.440463	-0.117366
	MCI	0.0229076	0.0763879	0.134444	2.56485	0.431153	0.333317	0.151353
AD: Alzheimer's Disease, MCI" midl cognitive impairment, CN = non demented controls
